# Supplementary material for: Bacillus cereus Response to a Proanthocyanidin Trimer, a Transcriptional and Functional Analysis
Source: Curr Microbiol. 2016 Apr 9;73:115–23. doi: 10.1007/s00284-016-1032-x (PMC4899491; doi:10.1007/s00284-016-1032-x)
Supplement: Supplementary file 3 — Supplementary material 3 (XLSX 414 kb) [file 284_2016_1032_MOESM3_ESM.xlsx]

## Sheet: Up-regulated genes
ProbeName	FC (abs) ([p30] vs [c30])	FC ([p30] vs [c30])	Log FC ([p30] vs [c30])	Regulation ([p30] vs [c30])	Water-3	Water-2	Water-1	EEC-3	EEC-2	EEC-1	COG	GeneSymbols	Description	Accessions	Associated Gene Name	GO_Avadis_	KEGG ID	EntrezGene ID	ENA _Genbank_ ID	RefSeq DNA ID	TargetID	Sequence	ChromosomalLocation
MBC4745_3	6557.93	6557.93	12.679	up	N	N	N	D	D	D		BC_5014	hypothetical exported repetitive protein ///Hypothetical exported repetitive protein [Source:UniProtKB/TrEMBL;Acc:Q815W1]	AAP11886			bce:BC5014	1207356	AE016877	NC_004722	lcl|AE016877.1_cdsid_AAP11886.1	GTGAAACTTCCAGAGAAAGAGAAGCATGAAGACATCTTTGCTGGATTAGATGAAGCAACA	complement(4919779..4920066)
MBC4746_3	6120.08	6120.08	12.5793	up	N	N	N	D	D	D		BC_5015	Hypothetical exported repetitive protein [Source:UniProtKB/TrEMBL;Acc:Q815W0]///hypothetical exported repetitive protein	AAP11887			bce:BC5015	1207357	AE016877	NC_004722	lcl|AE016877.1_cdsid_AAP11887.1	TAAAGCTTCCAGAGAAAGAGAAGCGTAAAGACATGTTTGCAGGATTAGATGAACAGGCGA	complement(4920047..4920595)
MBC4745_2	6115.03	6115.03	12.5781	up	N	N	N	D	D	D		BC_5014	hypothetical exported repetitive protein ///Hypothetical exported repetitive protein [Source:UniProtKB/TrEMBL;Acc:Q815W1]	AAP11886			bce:BC5014	1207356	AE016877	NC_004722	lcl|AE016877.1_cdsid_AAP11886.1	AGAAGCATGAAGACATCTTTGCTGGATTAGATGAAGCAACAAAAACAAAAGCAAAAGCGA	complement(4919779..4920066)
MBC4745_1	5377.69	5377.69	12.3928	up	N	N	D	D	D	D		BC_5014	hypothetical exported repetitive protein ///Hypothetical exported repetitive protein [Source:UniProtKB/TrEMBL;Acc:Q815W1]	AAP11886			bce:BC5014	1207356	AE016877	NC_004722	lcl|AE016877.1_cdsid_AAP11886.1	GGTGTGAAACTTCCAGAGAAAGAGAAGCATGAAGACATCTTTGCTGGATTAGATGAAGCA	complement(4919779..4920066)
MBC479_1	1470.23	1470.23	10.5218	up	N	N	N	D	D	D	S	BC_0575	hypothetical protein ///hypothetical protein BC0575///Putative uncharacterized protein [Source:UniProtKB/TrEMBL;Acc:Q81I45]	AAP07593	tyrS2		bce:BC0575	1202927	AE016877	NC_004722	lcl|AE016877.1_cdsid_AAP07593.1	AAAGCAGGGCAACCTGTAGTCATGATCACAAATGCAACATTTGCACTATTAGATGAAGCT	558720..559475
MBC479_2	714.224	714.224	9.48023	up	N	N	D	D	D	D	S	BC_0575	hypothetical protein ///hypothetical protein BC0575///Putative uncharacterized protein [Source:UniProtKB/TrEMBL;Acc:Q81I45]	AAP07593	tyrS2		bce:BC0575	1202927	AE016877	NC_004722	lcl|AE016877.1_cdsid_AAP07593.1	AAACCTTTGAACAGGCATGGGTACAAATGGGAAGTCAGGCAATTAGTTATGTAAAGAGCG	558720..559475
MBC478_2	518.961	518.961	9.01948	up	N	N	N	D	D	D	D	BC_0574	hypothetical Membrane Spanning Protein ///Hypothetical Membrane Spanning Protein [Source:UniProtKB/TrEMBL;Acc:Q813Z3]///hypothetical protein BC0574	AAP07592			bce:BC0574	1202926	AE016877	NC_004722	lcl|AE016877.1_cdsid_AAP07592.1	AGACAGATTACACGCAGCGCAGTAAAGAACAATTGAACAATGGTAAGATACATGCAGTGC	557891..558712
MBC479_3	490.713	490.713	8.93874	up	N	N	D	D	D	D	S	BC_0575	hypothetical protein ///hypothetical protein BC0575///Putative uncharacterized protein [Source:UniProtKB/TrEMBL;Acc:Q81I45]	AAP07593	tyrS2		bce:BC0575	1202927	AE016877	NC_004722	lcl|AE016877.1_cdsid_AAP07593.1	CTGTGAAGTGACGAGCTTAGCGATGATGTTACAATACGCTGGTGTTTCAGTGGATAAGAT	558720..559475
MBC478_1	391.293	391.293	8.61211	up	N	N	N	D	D	D	D	BC_0574	hypothetical Membrane Spanning Protein ///Hypothetical Membrane Spanning Protein [Source:UniProtKB/TrEMBL;Acc:Q813Z3]///hypothetical protein BC0574	AAP07592			bce:BC0574	1202926	AE016877	NC_004722	lcl|AE016877.1_cdsid_AAP07592.1	ACAGATTACACGCAGCGCAGTAAAGAACAATTGAACAATGGTAAGATACATGCAGTGCAT	557891..558712
MBC478_3	334.407	334.407	8.38546	up	N	N	N	D	D	C	D	BC_0574	hypothetical Membrane Spanning Protein ///Hypothetical Membrane Spanning Protein [Source:UniProtKB/TrEMBL;Acc:Q813Z3]///hypothetical protein BC0574	AAP07592			bce:BC0574	1202926	AE016877	NC_004722	lcl|AE016877.1_cdsid_AAP07592.1	CACGCAGCGCAGTAAAGAACAATTGAACAATGGTAAGATACATGCAGTGCATACAGAAGA	557891..558712
MBC4746_1	219.648	219.648	7.77905	up	D	D	D	D	D	D		BC_5015	Hypothetical exported repetitive protein [Source:UniProtKB/TrEMBL;Acc:Q815W0]///hypothetical exported repetitive protein	AAP11887			bce:BC5015	1207357	AE016877	NC_004722	lcl|AE016877.1_cdsid_AAP11887.1	AAATTAGGCGTGAAGTTCCCAGAAAAGGGTAAGCACAAAGAAATGTTTGCGGGATTAGAT	complement(4920047..4920595)
MBC4746_2	159.827	159.827	7.32037	up	D	D	D	D	D	D		BC_5015	Hypothetical exported repetitive protein [Source:UniProtKB/TrEMBL;Acc:Q815W0]///hypothetical exported repetitive protein	AAP11887			bce:BC5015	1207357	AE016877	NC_004722	lcl|AE016877.1_cdsid_AAP11887.1	GTTTGCGGGATTAGATGAACAGGCGAAAGAAAAAGCGAAGTCCATTTTAGAGCAAGAGAA	complement(4920047..4920595)
MBC2449_3	140.462	140.462	7.13404	up	N	D	D	D	D	D	M	BC_2620	penicillin-binding protein transpeptidase///Penicillin-binding protein transpeptidase [Source:UniProtKB/TrEMBL;Acc:Q81CX1]///Penicillin-binding protein transpeptidase	AAP09579		GO:0009273|GO:0008658	bce:BC2620	1204969	AE016877	NC_004722	lcl|AE016877.1_cdsid_AAP09579.1	TGGACTAGGCGTACAAACTGGTATTGATTTACCAAATGAAACCGCAGGACAAATTGGAAG	2582848..2584974
MBC2449_2	73.7084	73.7084	6.20376	up	D	D	D	D	D	D	M	BC_2620	penicillin-binding protein transpeptidase///Penicillin-binding protein transpeptidase [Source:UniProtKB/TrEMBL;Acc:Q81CX1]///Penicillin-binding protein transpeptidase	AAP09579		GO:0009273|GO:0008658	bce:BC2620	1204969	AE016877	NC_004722	lcl|AE016877.1_cdsid_AAP09579.1	ATTCCAAAAAGCACCATATAAACCAGCTGGTAAAACAGGGACCGCACAAACTGTATATGG	2582848..2584974
MBC2800_3	70.4365	70.4365	6.13825	up	N	N	N	D	D	D	V	BC_2985	Vancomycin B-type resistance protein vanW ///vancomycin B-type resistance protein vanW///Vancomycin B-type resistance protein vanW [Source:UniProtKB/TrEMBL;Acc:Q81C00]	AAP09932			bce:BC2985	1205333	AE016877	NC_004722	lcl|AE016877.1_cdsid_AAP09932.1	GTAACCGAACGATATCGTCATAGCTTTGATGTCTTTCCTGATTCTAGGCGAACTCAACCG	complement(2945233..2946063)
MBC476_3	59.2503	59.2503	5.88875	up	N	N	N	D	D	D	T///K	BC_0572	Two-component response regulator ///Two-component response regulator [Source:UniProtKB/TrEMBL;Acc:Q81I47]///two-component response regulator	AAP07590		GO:0005622|GO:0006355|GO:0000160|GO:0000156|GO:0003677|GO:0006350	bce:BC0572	1202924	AE016877	NC_004722	lcl|AE016877.1_cdsid_AAP07590.1	TATTGTTAAGCCATTTCAGGCCCCTGAATTAAAAGCGAGAATTCGTGCTTTACTACGCAG	555714..556412
MBC477_2	56.6994	56.6994	5.82526	up	N	D	D	D	D	D	T	BC_0573	two component system histidine kinase///Two component system histidine kinase [Source:UniProtKB/TrEMBL;Acc:Q81I46]///Two component system histidine kinase	AAP07591		GO:0016020|GO:0018106|GO:0005524|GO:0000155	bce:BC0573	1202925	AE016877	NC_004722	lcl|AE016877.1_cdsid_AAP07591.1	AGCAACAATTCGTTTCTGATGCATCACATGAACTCAGGACACCACTTGCAGTTATTCAAT	556409..557659
MBC2450_2	54.9438	54.9438	5.77989	up	N	N	N	D	D	D	U	BC_2621	Signal peptidase I ///Signal peptidase I///Signal peptidase I [Source:UniProtKB/TrEMBL;Acc:Q81CX0]	AAP09580		GO:0006508|GO:0008236|GO:0016021	bce:BC2621	1204970	AE016877	NC_004722	lcl|AE016877.1_cdsid_AAP09580.1	AGAAGACGCGCCTACTTACTATGTGAAACGAATTATTGGATTATCGGGGGATAACATACA	2585051..2585581
MBC2450_3	52.876	52.876	5.72454	up	N	N	D	D	D	D	U	BC_2621	Signal peptidase I ///Signal peptidase I///Signal peptidase I [Source:UniProtKB/TrEMBL;Acc:Q81CX0]	AAP09580		GO:0006508|GO:0008236|GO:0016021	bce:BC2621	1204970	AE016877	NC_004722	lcl|AE016877.1_cdsid_AAP09580.1	AAGACGCGCCTACTTACTATGTGAAACGAATTATTGGATTATCGGGGGATAACATACAAC	2585051..2585581
MBC1032_3	50.4318	50.4318	5.65626	up	N	D	D	D	D	D	O	BC_1161	Foldase protein prsA 2 [Source:UniProtKB/Swiss-Prot;Acc:Q81GN0]///peptidylprolyl isomerase///Peptidyl-prolyl cis-trans isomerase	AAP08148	fadG	GO:0005886|GO:0006457|GO:0003755|GO:0015031	bce:BC1161	1203510	AE016877	NC_004722	lcl|AE016877.1_cdsid_AAP08148.1	GCTATCAAAAGATAAAGGTGGAGACCTTGGATACTTCAATTCAGGTACAATGGCCCCTGA	complement(1142340..1143197)
MBC2712_1	50.2146	50.2146	5.65003	up	N	N	N	D	D	D		BC_2895	hypothetical protein ///Putative uncharacterized protein [Source:UniProtKB/TrEMBL;Acc:Q81C84]	AAP09844			bce:BC2895	1205243	AE016877	NC_004722	lcl|AE016877.1_cdsid_AAP09844.1	TCGGACCAAACTTTAAAAGTTGCCGACGGTACACTAAATGTATACTTTTTGACAGCCGAA	2854676..2855038
MBC2800_2	49.5078	49.5078	5.62958	up	N	N	N	D	D	D	V	BC_2985	Vancomycin B-type resistance protein vanW ///vancomycin B-type resistance protein vanW///Vancomycin B-type resistance protein vanW [Source:UniProtKB/TrEMBL;Acc:Q81C00]	AAP09932			bce:BC2985	1205333	AE016877	NC_004722	lcl|AE016877.1_cdsid_AAP09932.1	ATCGTCATTAGACCGGGAGAAACATTTTCTTACTGGCGTTTAATAGGTAAGCCAACGAGG	complement(2945233..2946063)
MBC477_1	49.0949	49.0949	5.6175	up	N	D	D	D	D	D	T	BC_0573	two component system histidine kinase///Two component system histidine kinase [Source:UniProtKB/TrEMBL;Acc:Q81I46]///Two component system histidine kinase	AAP07591		GO:0016020|GO:0018106|GO:0005524|GO:0000155	bce:BC0573	1202925	AE016877	NC_004722	lcl|AE016877.1_cdsid_AAP07591.1	CAAATTGATTGCACGCAAACGAGTAGTTCAATTCGCATACAGGTGAAAGATGACGGGATA	556409..557659
MBC2800_1	43.9735	43.9735	5.45856	up	N	D	D	D	C	C	V	BC_2985	Vancomycin B-type resistance protein vanW ///vancomycin B-type resistance protein vanW///Vancomycin B-type resistance protein vanW [Source:UniProtKB/TrEMBL;Acc:Q81C00]	AAP09932			bce:BC2985	1205333	AE016877	NC_004722	lcl|AE016877.1_cdsid_AAP09932.1	GCGAACTCAACCGTTTGGGAGTGGGGCAACTTGTTCCTATAACTATTTGGATTTACAAAT	complement(2945233..2946063)
MBC1616_3	43.6163	43.6163	5.44679	up	D	D	D	D	D	D	I	BC_1760	3-oxoacyl-(acyl carrier protein) synthase III///3-oxoacyl-(acyl-carrier-protein) synthase III ///3-oxoacyl-[acyl-carrier-protein] synthase 3 protein 2 [Source:UniProtKB/Swiss-Prot;Acc:Q81F42]	AAP08736	mgsA	GO:0005737|GO:0006633|GO:0004315|GO:0033818	bce:BC1760	1204109	AE016877	NC_004722	lcl|AE016877.1_cdsid_AAP08736.1	AACGAGCGTGGAATATATGGGGAATACCTCTTCAGTCACCATTCCACTCGCTTTAAATTT	complement(1712050..1713033)
MBC1616_2	42.8873	42.8873	5.42248	up	D	D	D	D	D	D	I	BC_1760	3-oxoacyl-(acyl carrier protein) synthase III///3-oxoacyl-(acyl-carrier-protein) synthase III ///3-oxoacyl-[acyl-carrier-protein] synthase 3 protein 2 [Source:UniProtKB/Swiss-Prot;Acc:Q81F42]	AAP08736	mgsA	GO:0005737|GO:0006633|GO:0004315|GO:0033818	bce:BC1760	1204109	AE016877	NC_004722	lcl|AE016877.1_cdsid_AAP08736.1	TTTATTAGAAAGAGATGAAAACACCCCAAGCTTTATCGCTGCTCACATGGGAACAAACGG	complement(1712050..1713033)
MBC1032_2	39.5525	39.5525	5.3057	up	N	D	D	D	D	D	O	BC_1161	Foldase protein prsA 2 [Source:UniProtKB/Swiss-Prot;Acc:Q81GN0]///peptidylprolyl isomerase///Peptidyl-prolyl cis-trans isomerase	AAP08148	fadG	GO:0005886|GO:0006457|GO:0003755|GO:0015031	bce:BC1161	1203510	AE016877	NC_004722	lcl|AE016877.1_cdsid_AAP08148.1	CTGCTATCAAAAGATAAAGGTGGAGACCTTGGATACTTCAATTCAGGTACAATGGCCCCT	complement(1142340..1143197)
MBC477_3	33.809	33.809	5.07933	up	N	D	D	D	D	D	T	BC_0573	two component system histidine kinase///Two component system histidine kinase [Source:UniProtKB/TrEMBL;Acc:Q81I46]///Two component system histidine kinase	AAP07591		GO:0016020|GO:0018106|GO:0005524|GO:0000155	bce:BC0573	1202925	AE016877	NC_004722	lcl|AE016877.1_cdsid_AAP07591.1	TCCTAGCTGGTAGAGCACTTGTACCTATTCAAAGTTCATGGGAGAAACAGCAACAATTCG	556409..557659
MBC1616_1	33.5481	33.5481	5.06816	up	D	D	D	D	D	C	I	BC_1760	3-oxoacyl-(acyl carrier protein) synthase III///3-oxoacyl-(acyl-carrier-protein) synthase III ///3-oxoacyl-[acyl-carrier-protein] synthase 3 protein 2 [Source:UniProtKB/Swiss-Prot;Acc:Q81F42]	AAP08736	mgsA	GO:0005737|GO:0006633|GO:0004315|GO:0033818	bce:BC1760	1204109	AE016877	NC_004722	lcl|AE016877.1_cdsid_AAP08736.1	GGAGACACACTTTTACTATACGGATTTGGTGGCGGACTTACGCATTTAGGGCTTATTGTA	complement(1712050..1713033)
MBC631_3	33.5399	33.5399	5.06781	up	N	D	D	D	D	C	P	BC_0754	Potassium-transporting ATPase B chain [Source:UniProtKB/Swiss-Prot;Acc:Q81HQ0]///potassium-transporting ATPase subunit B///Potassium-transporting ATPase B chain	AAP07745	kdpB	GO:0008556|GO:0006754|GO:0000287|GO:0005886|GO:0016021|GO:0005524	bce:BC0754	1203105	AE016877	NC_004722	lcl|AE016877.1_cdsid_AAP07745.1	CCGTTAGCGATGAAAGGTATTGCATATAAACCGATGAGTTCTAATGCATTGCTTAGCCGA	740547..742640
MBC2450_1	31.2218	31.2218	4.96448	up	N	N	D	D	D	D	U	BC_2621	Signal peptidase I ///Signal peptidase I///Signal peptidase I [Source:UniProtKB/TrEMBL;Acc:Q81CX0]	AAP09580		GO:0006508|GO:0008236|GO:0016021	bce:BC2621	1204970	AE016877	NC_004722	lcl|AE016877.1_cdsid_AAP09580.1	AGACGCGCCTACTTACTATGTGAAACGAATTATTGGATTATCGGGGGATAACATACAACT	2585051..2585581
MBC2449_1	29.8864	29.8864	4.90142	up	D	D	D	D	D	D	M	BC_2620	penicillin-binding protein transpeptidase///Penicillin-binding protein transpeptidase [Source:UniProtKB/TrEMBL;Acc:Q81CX1]///Penicillin-binding protein transpeptidase	AAP09579		GO:0009273|GO:0008658	bce:BC2620	1204969	AE016877	NC_004722	lcl|AE016877.1_cdsid_AAP09579.1	ACATTGGCTGGATATGCGCCATATGATGATCCAGAAGTAGCATTTTCTGTTGTAGTACCA	2582848..2584974
MBC632_1	26.872	26.872	4.74803	up	N	D	D	D	D	D	P	BC_0755	Potassium-transporting ATPase C chain ///potassium-transporting ATPase subunit C///Potassium-transporting ATPase C chain [Source:UniProtKB/Swiss-Prot;Acc:Q81HP9]	AAP07746	kdpC	GO:0008556|GO:0005886|GO:0016021|GO:0005524	bce:BC0755	1203106	AE016877	NC_004722	lcl|AE016877.1_cdsid_AAP07746.1	GATTTAGTGACAAATTCAGGTTCAGGGCTTGATCCTGATATTAGTCCGAAGGCAGCTTCT	742657..743238
MBC631_1	24.2256	24.2256	4.59846	up	D	D	D	D	D	D	P	BC_0754	Potassium-transporting ATPase B chain [Source:UniProtKB/Swiss-Prot;Acc:Q81HQ0]///potassium-transporting ATPase subunit B///Potassium-transporting ATPase B chain	AAP07745	kdpB	GO:0008556|GO:0006754|GO:0000287|GO:0005886|GO:0016021|GO:0005524	bce:BC0754	1203105	AE016877	NC_004722	lcl|AE016877.1_cdsid_AAP07745.1	AGTAAAACCTGGTATGCGTGAACGTTTTGAACAGTTACGTCAAATGGGGATTAAAACGGT	740547..742640
MBC662_2	23.7532	23.7532	4.57005	up	N	N	N	D	D	D		BC_0785	hypothetical protein ///Putative uncharacterized protein [Source:UniProtKB/TrEMBL;Acc:Q81HL9]	AAP07776		GO:0005515	bce:BC0785	1203136	AE016877	NC_004722	lcl|AE016877.1_cdsid_AAP07776.1	CGCCAAAAGAAGTAACACTGCATCACCATAACCCAATTTCAGAAGAAGAAATGCAATCGC	complement(770065..770703)
MBC4115_2	23.0873	23.0873	4.52903	up	D	D	D	D	C	D	S	BC_4341	GTP pyrophosphokinase ///GTP pyrophosphokinase [Source:UniProtKB/TrEMBL;Acc:Q818C3]///GTP pyrophosphokinase	AAP11254		GO:0015969|GO:0008728|GO:0016301	bce:BC4341	1206686	AE016877	NC_004722	lcl|AE016877.1_cdsid_AAP11254.1	TTGCAGAAATTCAGTTACGTACACTGGCAATGGACTTTTGGGCAAGTTTAGAACACAAAC	4281134..4281784
MBC632_3	22.664	22.664	4.50233	up	N	D	D	D	D	D	P	BC_0755	Potassium-transporting ATPase C chain ///potassium-transporting ATPase subunit C///Potassium-transporting ATPase C chain [Source:UniProtKB/Swiss-Prot;Acc:Q81HP9]	AAP07746	kdpC	GO:0008556|GO:0005886|GO:0016021|GO:0005524	bce:BC0755	1203106	AE016877	NC_004722	lcl|AE016877.1_cdsid_AAP07746.1	CGAGCGTTCCAGTTACAGAAGTACCGATAGATTTAGTGACAAATTCAGGTTCAGGGCTTG	742657..743238
MBC4115_3	21.2729	21.2729	4.41094	up	D	D	D	D	D	D	S	BC_4341	GTP pyrophosphokinase ///GTP pyrophosphokinase [Source:UniProtKB/TrEMBL;Acc:Q818C3]///GTP pyrophosphokinase	AAP11254		GO:0015969|GO:0008728|GO:0016301	bce:BC4341	1206686	AE016877	NC_004722	lcl|AE016877.1_cdsid_AAP11254.1	GCAGAAATTCAGTTACGTACACTGGCAATGGACTTTTGGGCAAGTTTAGAACACAAACTT	4281134..4281784
MBC2799_3	21.2378	21.2378	4.40856	up	D	D	D	D	D	D	S	BC_2984	immune inhibitor A precursor///Immune inhibitor A [Source:UniProtKB/TrEMBL;Acc:Q81C01]///Immune inhibitor A precursor	AAP09931		GO:0006508|GO:0008233	bce:BC2984	1205332	AE016877	NC_004722	lcl|AE016877.1_cdsid_AAP09931.1	TTCTCATCCAGAGGCAATTGTAGGGACATTAAACGGACAACCTACTGTGAAGAGCAGTAC	complement(2942612..2944999)
MBC4115_1	21.0912	21.0912	4.39857	up	D	D	D	D	C	D	S	BC_4341	GTP pyrophosphokinase ///GTP pyrophosphokinase [Source:UniProtKB/TrEMBL;Acc:Q818C3]///GTP pyrophosphokinase	AAP11254		GO:0015969|GO:0008728|GO:0016301	bce:BC4341	1206686	AE016877	NC_004722	lcl|AE016877.1_cdsid_AAP11254.1	TGCAGAAATTCAGTTACGTACACTGGCAATGGACTTTTGGGCAAGTTTAGAACACAAACT	4281134..4281784
MBC1032_1	20.9872	20.9872	4.39144	up	D	D	C	D	D	D	O	BC_1161	Foldase protein prsA 2 [Source:UniProtKB/Swiss-Prot;Acc:Q81GN0]///peptidylprolyl isomerase///Peptidyl-prolyl cis-trans isomerase	AAP08148	fadG	GO:0005886|GO:0006457|GO:0003755|GO:0015031	bce:BC1161	1203510	AE016877	NC_004722	lcl|AE016877.1_cdsid_AAP08148.1	CTCAGCTACAGTCGCTACAGCAACAGACTCCACCATTACAAAGGATAACTTCGAAAAACA	complement(1142340..1143197)
MBC1283_3	20.1593	20.1593	4.33337	up	N	D	D	D	D	D	E	BC_1419	Diaminopimelate decarboxylase ///diaminopimelate decarboxylase///Diaminopimelate decarboxylase [Source:UniProtKB/TrEMBL;Acc:Q81FZ3]	AAP08400		GO:0008836|GO:0009089	bce:BC1419	1203768	AE016877	NC_004722	lcl|AE016877.1_cdsid_AAP08400.1	GCTGGTTTTGTTCGAGCAATTGAAGTTCTTCGCCAATTTTTAGAAGAAGTGAGAGAGCAA	1380608..1381924
MBC4539_1	19.9995	19.9995	4.32189	up	D	D	D	D	D	D	M	BC_4775	Phosphoglycerol transferase ///phosphoglycerol transferase///Phosphoglycerol transferase [Source:UniProtKB/TrEMBL;Acc:Q816P8]	AAP11678	pepA	GO:0008484|GO:0016740	bce:BC4775	1207118	AE016877	NC_004722	lcl|AE016877.1_cdsid_AAP11678.1	AGCGATGGCGCAAACGCCGCTATTAATGTATGCAAACTTTGATATGCCAAATGATAATTT	complement(4707222..4709291)
MBC476_1	18.7535	18.7535	4.22909	up	N	N	N	D	D	D	T///K	BC_0572	Two-component response regulator ///Two-component response regulator [Source:UniProtKB/TrEMBL;Acc:Q81I47]///two-component response regulator	AAP07590		GO:0005622|GO:0006355|GO:0000160|GO:0000156|GO:0003677|GO:0006350	bce:BC0572	1202924	AE016877	NC_004722	lcl|AE016877.1_cdsid_AAP07590.1	AGCTCTTCAAAATATATATGATGCAATTTTGCTGGATGTGATGATGCCAGGGATGGACGG	555714..556412
MBC4027_1	17.5165	17.5165	4.13065	up	N	N	N	D	D	D	E	BC_4251	bifunctional homocysteine S-methyltransferase/5,10-methylenetetrahydrofolate reductase protein///Methylenetetrahydrofolate reductase [Source:UniProtKB/TrEMBL;Acc:Q818J9]///5-methyltetrahydrofolate--homocysteine methyltransferase	AAP11166		GO:0004489|GO:0006555|GO:0008898|GO:0055114	bce:BC4251	1206596	AE016877	NC_004722	lcl|AE016877.1_cdsid_AAP11166.1	GCGGGAGCAGATGCTATTACTCTAGCAGATAATTCATTAGCATCGCCTCGTGTTTCTAAT	complement(4197498..4199330)
MBC3210_1	17.4393	17.4393	4.12427	up	N	D	D	D	D	D	C	BC_3410	D-threo-aldose 1-dehydrogenase///D-threo-aldose 1-dehydrogenase ///D-threo-aldose 1-dehydrogenase [Source:UniProtKB/TrEMBL;Acc:Q81AY7]	AAP10346		GO:0047834|GO:0055114	bce:BC3410	1205755	AE016877	NC_004722	lcl|AE016877.1_cdsid_AAP10346.1	CTTATTAGCTGGTCGCTATTCATTATTAGACCACGAACGTGCATTGCAACGAGTAATGCC	3372948..3373931
MBC2434_2	17.3125	17.3125	4.11374	up	N	D	N	D	D	D		BC_2603	Putative uncharacterized protein [Source:UniProtKB/TrEMBL;Acc:Q81CY3]///hypothetical protein	AAP09562			bce:BC2603	1204952	AE016877	NC_004722	lcl|AE016877.1_cdsid_AAP09562.1	AATTAGATGTGCTCTTAATGCTATTGAGCGGCCTCTTTCCAATTGCAGGACTTACAAAGC	2568385..2569149
MBC1325_1	16.4701	16.4701	4.04178	up	D	D	D	D	C	D	L	BC_1461	DNA integration/recombination/invertion protein///DNA integration/recombination/invertion protein ///DNA integration/recombination/invertion protein [Source:UniProtKB/TrEMBL;Acc:Q81FV6]	AAP08442		GO:0015074|GO:0006310|GO:0003677	bce:BC1461	1203810	AE016877	NC_004722	lcl|AE016877.1_cdsid_AAP08442.1	GCTGCAAAAGAAGTTGGATTAGAAGGGATTAGCTCACATACACTTCGAAAAACTTGGGGT	complement(1418302..1418841)
MBC1633_3	16.3499	16.3499	4.03121	up	N	D	D	D	D	C	E///H	BC_1779	Ketol-acid reductoisomerase ///ketol-acid reductoisomerase///Ketol-acid reductoisomerase 2 [Source:UniProtKB/Swiss-Prot;Acc:Q81F27]	AAP08753	ilvC2	GO:0050662|GO:0009082|GO:0004455|GO:0055114	bce:BC1779	1204128	AE016877	NC_004722	lcl|AE016877.1_cdsid_AAP08753.1	GCGCCATTCTATTTCAGATACGGCAGAGTTTGGAGATTATGTAACAGGATCGAGAATTGT	1731307..1732314
MBC632_2	15.9164	15.9164	3.99244	up	D	D	D	D	D	D	P	BC_0755	Potassium-transporting ATPase C chain ///potassium-transporting ATPase subunit C///Potassium-transporting ATPase C chain [Source:UniProtKB/Swiss-Prot;Acc:Q81HP9]	AAP07746	kdpC	GO:0008556|GO:0005886|GO:0016021|GO:0005524	bce:BC0755	1203106	AE016877	NC_004722	lcl|AE016877.1_cdsid_AAP07746.1	GCAGCTTCTGTGCAGGTGGATCGCATATCGAAATTAACGGATATTCCGAAAGAAAAACTT	742657..743238
MBC2329_1	15.8674	15.8674	3.98799	up	N	N	N	D	D	D	M	BC_2496	D-alanyl-D-alanine carboxypeptidase [Source:UniProtKB/TrEMBL;Acc:Q81D82]///D-alanyl-D-alanine carboxypeptidase ///D-alanyl-D-alanine carboxypeptidase	AAP09456		GO:0006508|GO:0009002	bce:BC2496	1204845	AE016877	NC_004722	lcl|AE016877.1_cdsid_AAP09456.1	AAAGTTGCTCCAGTATGGTTTTGATCCTTCCTCGTACTCTGCACTCCAAGCTTTTAAAGA	complement(2465720..2466736)
MBC630_1	15.5912	15.5912	3.96266	up	D	D	D	C	D	C	P	BC_0753	potassium-transporting ATPase subunit A///Potassium-transporting ATPase A chain ///Potassium-transporting ATPase A chain [Source:UniProtKB/Swiss-Prot;Acc:Q81HQ1]	AAP07744	cbiO	GO:0008556|GO:0005886|GO:0016021|GO:0005524	bce:BC0753	1203104	AE016877	NC_004722	lcl|AE016877.1_cdsid_AAP07744.1	CGGATGCTATTTCTCATTCCGGTTTCCACGGTTTGACGCAAGTGGTATATGAATATACAT	738869..740536
MBC1259_1	15.2894	15.2894	3.93446	up	N	N	N	D	D	D		BC_1394	UPF0180 protein BC_1394 [Source:UniProtKB/Swiss-Prot;Acc:Q81G17]///IG hypothetical 17406	AAP08376			bce:BC1394	1203743	AE016877	NC_004722	lcl|AE016877.1_cdsid_AAP08376.1	AGAATTGGCGTTGAAAACTCATTAACAGACGTTCAACAAGCTCTTCAGCAACAAGGTCAT	complement(1357482..1357730)
MBC2013_2	15.2045	15.2045	3.92642	up	N	N	N	D	D	D	J	BC_2169	Aspartyl-tRNA synthetase ///Aspartyl-tRNA synthetase [Source:UniProtKB/TrEMBL;Acc:Q81E26]///aspartyl-tRNA synthetase	AAP09135		GO:0006422|GO:0005737|GO:0004815|GO:0003676|GO:0005524	bce:BC2169	1204518	AE016877	NC_004722	lcl|AE016877.1_cdsid_AAP09135.1	TAAATACATTCCGATATGGTTGTCCACCACATGGAGGTTTCGGAATTGGGTTAGAAAGGA	2117757..2119055
MBC1325_3	15.1175	15.1175	3.91815	up	D	D	D	D	D	D	L	BC_1461	DNA integration/recombination/invertion protein///DNA integration/recombination/invertion protein ///DNA integration/recombination/invertion protein [Source:UniProtKB/TrEMBL;Acc:Q81FV6]	AAP08442		GO:0015074|GO:0006310|GO:0003677	bce:BC1461	1203810	AE016877	NC_004722	lcl|AE016877.1_cdsid_AAP08442.1	AGGGATTAGCTCACATACACTTCGAAAAACTTGGGGTTATTGTGCATACAAATCAGGTGT	complement(1418302..1418841)
MBC1259_3	15.0188	15.0188	3.9087	up	N	N	N	D	D	D		BC_1394	UPF0180 protein BC_1394 [Source:UniProtKB/Swiss-Prot;Acc:Q81G17]///IG hypothetical 17406	AAP08376			bce:BC1394	1203743	AE016877	NC_004722	lcl|AE016877.1_cdsid_AAP08376.1	GCAACAAGGTCATGAAGTTGTTACACTTAACTCAGAACAGGATGCACAAGGGTGTGATTG	complement(1357482..1357730)
MBC1632_1	14.8777	14.8777	3.89508	up	N	N	N	D	D	D	E///H	BC_1777	Acetolactate synthase large subunit ///Acetolactate synthase large subunit [Source:UniProtKB/TrEMBL;Acc:Q81F28]///acetolactate synthase 3 catalytic subunit	AAP08752		GO:0000287|GO:0009082|GO:0050660|GO:0003984|GO:0030976	bce:BC1777	1204126	AE016877	NC_004722	lcl|AE016877.1_cdsid_AAP08752.1	CTTCTATAAAGCAAGAAAACCTCGGACGTTCCTTACCTCTGGAGGATTAGGAACGATGGG	1729344..1731065
MBC1325_2	14.6892	14.6892	3.87668	up	D	D	D	D	C	C	L	BC_1461	DNA integration/recombination/invertion protein///DNA integration/recombination/invertion protein ///DNA integration/recombination/invertion protein [Source:UniProtKB/TrEMBL;Acc:Q81FV6]	AAP08442		GO:0015074|GO:0006310|GO:0003677	bce:BC1461	1203810	AE016877	NC_004722	lcl|AE016877.1_cdsid_AAP08442.1	AGCTGCAAAAGAAGTTGGATTAGAAGGGATTAGCTCACATACACTTCGAAAAACTTGGGG	complement(1418302..1418841)
MBC1679_1	14.4349	14.4349	3.85149	up	N	D	D	D	D	D	L	BC_1825	Transposase [Source:UniProtKB/TrEMBL;Acc:Q812H2]///transposase///Transposase	AAP08799		GO:0015074|GO:0003677	bce:BC1825	1204174	AE016877	NC_004722	lcl|AE016877.1_cdsid_AAP08799.1	AAGGCAAAATTAAAAATGAGCCCGGTGCAATACCGGACTCATTTTTATCAAGCTGCCTAA	1782378..1783187
MBC2712_3	14.4284	14.4284	3.85084	up	N	N	N	D	D	D		BC_2895	hypothetical protein ///Putative uncharacterized protein [Source:UniProtKB/TrEMBL;Acc:Q81C84]	AAP09844			bce:BC2895	1205243	AE016877	NC_004722	lcl|AE016877.1_cdsid_AAP09844.1	TCATCCTACTTAGTGGATGCAGCAATAACGATATATACGGTTCTTGGGAAGTCGTTGACA	2854676..2855038
MBC1299_3	14.4132	14.4132	3.84932	up	N	D	N	D	D	D		BC_1435	hypothetical protein ///Putative uncharacterized protein [Source:UniProtKB/TrEMBL;Acc:Q81FX7]	AAP08416			bce:BC1435	1203784	AE016877	NC_004722	lcl|AE016877.1_cdsid_AAP08416.1	GTTTATCGCAGCCGGTATTTTGGCTTTAATTGCTCTTGGTAGTCTTGCTGGTATTGTAGG	1396499..1396855
MBC4030_2	14.3173	14.3173	3.83968	up	N	N	N	D	D	D	E	BC_4254	Cystathionine beta-lyase [Source:UniProtKB/TrEMBL;Acc:Q818J6]///cystathionine beta-lyase///Cystathionine beta-lyase	AAP11169		GO:0006520|GO:0030170|GO:0004121	bce:BC4254	1206599	AE016877	NC_004722	lcl|AE016877.1_cdsid_AAP11169.1	ACCACTTGAACTTGGAGCTGATGTCGTTCTTCATAGTGCTACAAAATTTATTGCTGGTCA	4201028..4202191
MBC3395_1	14.2781	14.2781	3.83574	up	D	D	D	D	D	D	O	BC_3600	Protease HhoA ///protease HhoA///Protease HhoA [Source:UniProtKB/TrEMBL;Acc:Q81AG8]	AAP10533		GO:0005515|GO:0004252|GO:0006508	bce:BC3600	1205945	AE016877	NC_004722	lcl|AE016877.1_cdsid_AAP10533.1	GCCATTGCAATCGGTAATCCACTTGGATTTGATGGAAGTGTAACGGAAGGTATAATCAGT	complement(3577444..3578685)
MBC630_3	14.2434	14.2434	3.83223	up	D	D	D	D	D	D	P	BC_0753	potassium-transporting ATPase subunit A///Potassium-transporting ATPase A chain ///Potassium-transporting ATPase A chain [Source:UniProtKB/Swiss-Prot;Acc:Q81HQ1]	AAP07744	cbiO	GO:0008556|GO:0005886|GO:0016021|GO:0005524	bce:BC0753	1203104	AE016877	NC_004722	lcl|AE016877.1_cdsid_AAP07744.1	TTTAATTACGATGCTAGCTGTGGCAGCTTCATTGAAAGAAAAAACGGTAGTGCCAGAAAC	738869..740536
MBC2165_3	14.1362	14.1362	3.82132	up	N	N	N	D	D	D	V	BC_2323	ABC transporter ATP-binding protein///ABC transporter ATP-binding protein ///ABC transporter ATP-binding protein [Source:UniProtKB/TrEMBL;Acc:Q81DN4]	AAP09287		GO:0016887|GO:0005524	bce:BC2323	1204672	AE016877	NC_004722	lcl|AE016877.1_cdsid_AAP09287.1	AATTTCTATCAAGACATTTTAGGTGTGCTCGCTCATATGGGCTCAGCTGCTGAGTCTAAG	2272258..2273034
MBC3006_2	14.0798	14.0798	3.81555	up	N	N	N	D	D	D		BC_3199	hypothetical Cytosolic Protein ///Hypothetical Cytosolic Protein [Source:UniProtKB/TrEMBL;Acc:Q813E5]	AAP10141			bce:BC3199	1205546	AE016877	NC_004722	lcl|AE016877.1_cdsid_AAP10141.1	CAGCTAGAAGCAGATTATCACGCTGGAACGATAACTGTTGAGCAATATCAAACGCAAGAA	complement(3174582..3175052)
MBC2013_1	14.0419	14.0419	3.81167	up	N	N	D	D	D	D	J	BC_2169	Aspartyl-tRNA synthetase ///Aspartyl-tRNA synthetase [Source:UniProtKB/TrEMBL;Acc:Q81E26]///aspartyl-tRNA synthetase	AAP09135		GO:0006422|GO:0005737|GO:0004815|GO:0003676|GO:0005524	bce:BC2169	1204518	AE016877	NC_004722	lcl|AE016877.1_cdsid_AAP09135.1	AGAAGCTTATTTAGCACAATCACCACAGTTTTATAAGCAAATGATGGTGGCAGGTGGGTT	2117757..2119055
MBC1635_1	14.0206	14.0206	3.80947	up	N	N	D	D	D	D	E	BC_1781	Threonine dehydratase ///threonine dehydratase///Threonine dehydratase [Source:UniProtKB/TrEMBL;Acc:Q81F25]	AAP08755		GO:0009097|GO:0030170|GO:0004794	bce:BC1781	1204130	AE016877	NC_004722	lcl|AE016877.1_cdsid_AAP08755.1	TATGGAGAAACCGGTTGATTATATCTTTACAGCAATCGGTGGTGGTGGATTAGCATCAGG	1734090..1735328
MBC4539_3	13.8519	13.8519	3.79201	up	D	D	D	D	D	D	M	BC_4775	Phosphoglycerol transferase ///phosphoglycerol transferase///Phosphoglycerol transferase [Source:UniProtKB/TrEMBL;Acc:Q816P8]	AAP11678	pepA	GO:0008484|GO:0016740	bce:BC4775	1207118	AE016877	NC_004722	lcl|AE016877.1_cdsid_AAP11678.1	CGAATGAAAAAACATCGAATGAACGTTTAGCGATGGCGCAAACGCCGCTATTAATGTATG	complement(4707222..4709291)
MBC4435_1	13.8175	13.8175	3.78842	up	N	N	N	D	D	D	R	BC_4667	ankyrin///Ankyrin [Source:UniProtKB/TrEMBL;Acc:Q816Z2]///Ankyrin	AAP11574			bce:BC4667	1207012	AE016877	NC_004722	lcl|AE016877.1_cdsid_AAP11574.1	ACAAAAATGATGTAAAAACCGCAAAGGCGCTTATCAAAGCCGGTGCTGACGTAAATATTC	4608881..4609471
MBC4508_1	13.779	13.779	3.7844	up	D	D	D	D	D	D	V	BC_4742	ABC transporter permease protein ///ABC transporter permease protein///ABC transporter permease protein [Source:UniProtKB/TrEMBL;Acc:Q816S5]	AAP11647	glgC	GO:0005886|GO:0016021	bce:BC4742	1207086	AE016877	NC_004722	lcl|AE016877.1_cdsid_AAP11647.1	CATCAAAAGATATTACGCGTTATCAAATGCTCCGTAAAATCGGTGTGCGCCGTGAGTTAT	complement(4677347..4679206)
MBC631_2	13.6542	13.6542	3.77127	up	D	D	D	D	D	D	P	BC_0754	Potassium-transporting ATPase B chain [Source:UniProtKB/Swiss-Prot;Acc:Q81HQ0]///potassium-transporting ATPase subunit B///Potassium-transporting ATPase B chain	AAP07745	kdpB	GO:0008556|GO:0006754|GO:0000287|GO:0005886|GO:0016021|GO:0005524	bce:BC0754	1203105	AE016877	NC_004722	lcl|AE016877.1_cdsid_AAP07745.1	TGAATTCGTTGCCGAGTGTAAACCGGAAGATAAAATTGCTGTCATTAAAGCAGAGCAAGA	740547..742640
MBC2434_3	13.6169	13.6169	3.76733	up	D	D	D	D	C	D		BC_2603	Putative uncharacterized protein [Source:UniProtKB/TrEMBL;Acc:Q81CY3]///hypothetical protein	AAP09562			bce:BC2603	1204952	AE016877	NC_004722	lcl|AE016877.1_cdsid_AAP09562.1	AGCAAATAGATCCATACAAAGAAAATGCAGTTCAAGGTCAAACAAGGATGGAACGCCGAA	2568385..2569149
MBC4508_2	13.5989	13.5989	3.76542	up	D	D	D	D	D	D	V	BC_4742	ABC transporter permease protein ///ABC transporter permease protein///ABC transporter permease protein [Source:UniProtKB/TrEMBL;Acc:Q816S5]	AAP11647	glgC	GO:0005886|GO:0016021	bce:BC4742	1207086	AE016877	NC_004722	lcl|AE016877.1_cdsid_AAP11647.1	AAAGATATTACGCGTTATCAAATGCTCCGTAAAATCGGTGTGCGCCGTGAGTTATTAACG	complement(4677347..4679206)
MBC273_3	13.4882	13.4882	3.75362	up	N	N	D	D	D	D	P	BC_0347	ABC transporter permease protein ///ABC transporter permease protein///ABC transporter permease protein [Source:UniProtKB/TrEMBL;Acc:Q81IN7]	AAP07387		GO:0005215|GO:0005886|GO:0016021	bce:BC0347	1202700	AE016877	NC_004722	lcl|AE016877.1_cdsid_AAP07387.1	CGTTAGTCGCATCAATTGGTATTGCTAGAATGGTTGAAACAAACCTTGTTTCCGTTCCGA	325297..325962
MBC4590_3	13.3616	13.3616	3.74002	up	D	D	D	D	D	D	M	BC_4830	ABC transporter permease protein ///ABC transporter permease protein [Source:UniProtKB/TrEMBL;Acc:Q816J9]///ABC transporter permease protein	AAP11731		GO:0005886|GO:0016021	bce:BC4830	1207172	AE016877	NC_004722	lcl|AE016877.1_cdsid_AAP11731.1	GCAACAGGCTCAATCATTTACTTTAAACAATTAACAGAAGCAAGTGCTGACCGTGATCGT	complement(4750161..4752110)
MBC3210_3	13.2198	13.2198	3.72463	up	N	N	D	D	D	D	C	BC_3410	D-threo-aldose 1-dehydrogenase///D-threo-aldose 1-dehydrogenase ///D-threo-aldose 1-dehydrogenase [Source:UniProtKB/TrEMBL;Acc:Q81AY7]	AAP10346		GO:0047834|GO:0055114	bce:BC3410	1205755	AE016877	NC_004722	lcl|AE016877.1_cdsid_AAP10346.1	AACTATTTCGGATGAATTAGAAGATCCATCTGCACGTGATTTAGGTGAAAAAGGCGGGCT	3372948..3373931
MBC1283_1	13.2044	13.2044	3.72294	up	D	D	D	D	D	D	E	BC_1419	Diaminopimelate decarboxylase ///diaminopimelate decarboxylase///Diaminopimelate decarboxylase [Source:UniProtKB/TrEMBL;Acc:Q81FZ3]	AAP08400		GO:0008836|GO:0009089	bce:BC1419	1203768	AE016877	NC_004722	lcl|AE016877.1_cdsid_AAP08400.1	TTATGAAGCGATGTTAGCGAATCGAGCGAATGATGAGAATGAGGAACTCGTTTCGATTGC	1380608..1381924
MBC4591_2	13.2016	13.2016	3.72264	up	D	D	D	D	D	D	V	BC_4831	ABC transporter ATP-binding protein///ABC transporter ATP-binding protein [Source:UniProtKB/TrEMBL;Acc:Q816J8]///ABC transporter ATP-binding protein	AAP11732		GO:0016887|GO:0005524	bce:BC4831	1207173	AE016877	NC_004722	lcl|AE016877.1_cdsid_AAP11732.1	AGCGAGTGAGATTGATCGCCGCGTTCTTGAAATCTCAAAGAAATTTGGCATTGATCATAT	complement(4752097..4752867)
MBC1633_2	13.1916	13.1916	3.72155	up	N	D	D	D	D	D	E///H	BC_1779	Ketol-acid reductoisomerase ///ketol-acid reductoisomerase///Ketol-acid reductoisomerase 2 [Source:UniProtKB/Swiss-Prot;Acc:Q81F27]	AAP08753	ilvC2	GO:0050662|GO:0009082|GO:0004455|GO:0055114	bce:BC1779	1204128	AE016877	NC_004722	lcl|AE016877.1_cdsid_AAP08753.1	CGAAACGTTAACGGAAGGTGGATATCGTCCTGAAATTGCATACTTTGAATGTTTGCATGA	1731307..1732314
MBC3395_2	13.1011	13.1011	3.71161	up	D	D	D	D	D	D	O	BC_3600	Protease HhoA ///protease HhoA///Protease HhoA [Source:UniProtKB/TrEMBL;Acc:Q81AG8]	AAP10533		GO:0005515|GO:0004252|GO:0006508	bce:BC3600	1205945	AE016877	NC_004722	lcl|AE016877.1_cdsid_AAP10533.1	GCGAAATTAGTTGGTAAGGACCCTTGGTTAGACTTAGCGGTTGTTGAAATTGATGGATCT	complement(3577444..3578685)
MBC3395_3	12.7061	12.7061	3.66745	up	D	D	D	D	D	D	O	BC_3600	Protease HhoA ///protease HhoA///Protease HhoA [Source:UniProtKB/TrEMBL;Acc:Q81AG8]	AAP10533		GO:0005515|GO:0004252|GO:0006508	bce:BC3600	1205945	AE016877	NC_004722	lcl|AE016877.1_cdsid_AAP10533.1	CGGATGCAGCGATTAATCCAGGTAATAGTGGTGGTGCATTATTTAACCAAAATGGTGAAA	complement(3577444..3578685)
MBC2434_1	12.6154	12.6154	3.65711	up	D	D	D	D	D	D		BC_2603	Putative uncharacterized protein [Source:UniProtKB/TrEMBL;Acc:Q81CY3]///hypothetical protein	AAP09562			bce:BC2603	1204952	AE016877	NC_004722	lcl|AE016877.1_cdsid_AAP09562.1	TGAGCGGCCTCTTTCCAATTGCAGGACTTACAAAGCAAATCCCTCTAGAACAATCTATAT	2568385..2569149
MBC2792_2	12.5894	12.5894	3.65414	up	N	N	N	D	D	D	E	BC_2977	pyrroline-5-carboxylate reductase///Pyrroline-5-carboxylate reductase ///Pyrroline-5-carboxylate reductase [Source:UniProtKB/TrEMBL;Acc:Q81C08]	AAP09924		GO:0005488|GO:0006561|GO:0004735|GO:0055114	bce:BC2977	1205325	AE016877	NC_004722	lcl|AE016877.1_cdsid_AAP09924.1	GAACAGCGATTATTTCAGCTATGCAGCGTTGTACGCAAAAGTCTGTTGAACTATCTGGTC	2935096..2935914
MBC1845_1	12.4481	12.4481	3.63785	up	N	N	N	D	D	D		BC_1995	ABC transporter permease protein ///ABC transporter permease protein [Source:UniProtKB/TrEMBL;Acc:Q81EI1]	AAP08965		GO:0005886|GO:0016021	bce:BC1995	1204344	AE016877	NC_004722	lcl|AE016877.1_cdsid_AAP08965.1	AGGAAGTTTCCTTTACTTCCGTTTATTCTCCGATTTGGAGGATGATGTTCGCTTGTTCGA	1942681..1944561
MBC4314_1	12.3358	12.3358	3.62478	up	N	D	D	C	D	D	P	BC_4545	Ferrichrome transport system permease protein fhuB ///Ferrichrome transport system permease protein fhuB [Source:UniProtKB/TrEMBL;Acc:Q817J9]///ferrichrome transport system permease protein fhuB	AAP11453		GO:0005215|GO:0005886|GO:0016021	bce:BC4545	1206890	AE016877	NC_004722	lcl|AE016877.1_cdsid_AAP11453.1	GGCAGTATCAACAGCGATTGCAGGTGTTATTGCTTTTGTAGGATTACTAGTTCCGCATAT	complement(4487836..4488819)
MBC4509_3	12.2933	12.2933	3.6198	up	D	D	D	D	D	D	V	BC_4743	ABC transporter ATP-binding protein///ABC transporter ATP-binding protein [Source:UniProtKB/TrEMBL;Acc:Q816S4]///ABC transporter ATP-binding protein	AAP11648		GO:0016887|GO:0005524	bce:BC4743	1207087	AE016877	NC_004722	lcl|AE016877.1_cdsid_AAP11648.1	TTATTTTAGGGGACGAGCCAACAGGAGCGCTTGATTCTAAAAATGCAACGAGTTTACTTG	complement(4679225..4679986)
MBC4591_1	12.0576	12.0576	3.59188	up	D	D	D	D	D	D	V	BC_4831	ABC transporter ATP-binding protein///ABC transporter ATP-binding protein [Source:UniProtKB/TrEMBL;Acc:Q816J8]///ABC transporter ATP-binding protein	AAP11732		GO:0016887|GO:0005524	bce:BC4831	1207173	AE016877	NC_004722	lcl|AE016877.1_cdsid_AAP11732.1	CCGCGGTGAATCGACGCGTAAACAGTTCTTCCAAAAAATTGTTGACGTAATGTCTTCTAT	complement(4752097..4752867)
MBC4590_1	12.0485	12.0485	3.59078	up	D	D	D	D	D	D	M	BC_4830	ABC transporter permease protein ///ABC transporter permease protein [Source:UniProtKB/TrEMBL;Acc:Q816J9]///ABC transporter permease protein	AAP11731		GO:0005886|GO:0016021	bce:BC4830	1207172	AE016877	NC_004722	lcl|AE016877.1_cdsid_AAP11731.1	TAACAGAAGCAAGTGCTGACCGTGATCGTTACATTGTCCTTCATAAAGTTGGTGTAACGA	complement(4750161..4752110)
MBC3818_2	12.011	12.011	3.58628	up	N	D	D	D	D	D	G	BC_4038	methylthioribulose-1-phosphate dehydratase///Methylthioribulose-1-phosphate dehydratase [Source:UniProtKB/Swiss-Prot;Acc:Q819E6]///Methylthioribose salvage protein (putative aldolase)	AAP10957	mtnB	GO:0009086|GO:0046872|GO:0043809	bce:BC4038	1206383	AE016877	NC_004722	lcl|AE016877.1_cdsid_AAP10957.1	TCATGTAGGAGTTCCCGTTTTAGAGACTGAATTACGCCCTTCAGCAGAAACAATATTGCA	4012243..4012881
MBC693_1	11.8928	11.8928	3.57202	up	D	D	D	D	D	D	M	BC_0816	Periplasmic component of efflux system [Source:UniProtKB/TrEMBL;Acc:Q81HJ1]///periplasmic component of efflux system///periplasmic component of efflux system	AAP07807		GO:0009306|GO:0016020|GO:0008565	bce:BC0816	1203167	AE016877	NC_004722	lcl|AE016877.1_cdsid_AAP07807.1	CCGCTGAAGCATTAAAAGCATCAGAAGCTGAAGTTGGGCAATTAGAATCACAACTTGAAA	complement(800492..801577)
MBC3818_1	11.8596	11.8596	3.56798	up	N	D	D	D	D	D	G	BC_4038	methylthioribulose-1-phosphate dehydratase///Methylthioribulose-1-phosphate dehydratase [Source:UniProtKB/Swiss-Prot;Acc:Q819E6]///Methylthioribose salvage protein (putative aldolase)	AAP10957	mtnB	GO:0009086|GO:0046872|GO:0043809	bce:BC4038	1206383	AE016877	NC_004722	lcl|AE016877.1_cdsid_AAP10957.1	GTGCAACCATTCACATTCCTATTATCGAAAACCATGCCCATATCCCAACACTTGGAGAAA	4012243..4012881
MBC3911_1	11.7611	11.7611	3.55595	up	N	N	N	D	D	D	E	BC_4134	pyrroline-5-carboxylate reductase///Pyrroline-5-carboxylate reductase ///Pyrroline-5-carboxylate reductase [Source:UniProtKB/TrEMBL;Acc:Q818V7]	AAP11050		GO:0005488|GO:0006561|GO:0004735|GO:0055114	bce:BC4134	1206479	AE016877	NC_004722	lcl|AE016877.1_cdsid_AAP11050.1	CATGCTGTCACTGCATTATCCGGAAGTGGACCTGCTTATATTTATTACGTAGTGGAAGCT	4098160..4098999
MBC4508_3	11.7413	11.7413	3.55352	up	D	D	D	D	D	D	V	BC_4742	ABC transporter permease protein ///ABC transporter permease protein///ABC transporter permease protein [Source:UniProtKB/TrEMBL;Acc:Q816S5]	AAP11647	glgC	GO:0005886|GO:0016021	bce:BC4742	1207086	AE016877	NC_004722	lcl|AE016877.1_cdsid_AAP11647.1	CATCAAATGTATGACATGTTCTACGGCTTTGCGAGCGGAACAGTGTTTATGGGATTCTTC	complement(4677347..4679206)
MBC691_3	11.7407	11.7407	3.55345	up	D	D	D	D	D	D	V	BC_0814	ABC transporter permease protein ///ABC transporter permease protein [Source:UniProtKB/TrEMBL;Acc:Q81HJ3]///ABC transporter permease protein	AAP07805		GO:0005886|GO:0016021	bce:BC0814	1203165	AE016877	NC_004722	lcl|AE016877.1_cdsid_AAP07805.1	TTTCATCGGATTCATGCTCGGTATTTTCTTCGCTTGGATCGTCTCAATCTTTGCTGGATG	complement(798640..799833)
MBC693_2	11.5496	11.5496	3.52977	up	D	D	D	D	D	D	M	BC_0816	Periplasmic component of efflux system [Source:UniProtKB/TrEMBL;Acc:Q81HJ1]///periplasmic component of efflux system///periplasmic component of efflux system	AAP07807		GO:0009306|GO:0016020|GO:0008565	bce:BC0816	1203167	AE016877	NC_004722	lcl|AE016877.1_cdsid_AAP07807.1	CGTAATTGATGATATCGTGAAAACTGCTGACGAAAAAACAGGTATGAGCGGCGTTACTCT	complement(800492..801577)
MBC2114_2	11.5446	11.5446	3.52915	up	D	D	D	D	D	D	O	BC_2272	peptidylprolyl isomerase///Protein export protein prsA precursor ///Foldase protein prsA 3 [Source:UniProtKB/Swiss-Prot;Acc:Q81DT1]	AAP09236	prsA5///prsA4///prsA3	GO:0005886|GO:0006457|GO:0003755|GO:0015031	bce:BC2272	1204621	AE016877	NC_004722	lcl|AE016877.1_cdsid_AAP09236.1	CTGGGCAAACAGTGAAAGAATTTGAGGAAGCTGCGTATAAATTAGATGCAGGCCAAGTAA	2215429..2216280
MBC946_3	11.5304	11.5304	3.52736	up	N	N	N	D	D	D	K	BC_1075	Beta-lactamase repressor///Beta-lactamase repressor ///Beta-lactamase repressor [Source:UniProtKB/TrEMBL;Acc:Q81GW0]	AAP08062		GO:0016566|GO:0003677	bce:BC1075	1203424	AE016877	NC_004722	lcl|AE016877.1_cdsid_AAP08062.1	TATTTGCAAGTGGAAACGAAATCTTTACTAAAACGTTTTTGCGGTGCAGCGTTTAAGCCA	1061526..1061927
MBC3006_1	11.508	11.508	3.52457	up	N	N	N	D	D	D		BC_3199	hypothetical Cytosolic Protein ///Hypothetical Cytosolic Protein [Source:UniProtKB/TrEMBL;Acc:Q813E5]	AAP10141			bce:BC3199	1205546	AE016877	NC_004722	lcl|AE016877.1_cdsid_AAP10141.1	TCAGCTAGAAGCAGATTATCACGCTGGAACGATAACTGTTGAGCAATATCAAACGCAAGA	complement(3174582..3175052)
MBC1679_3	11.4105	11.4105	3.51228	up	N	D	D	D	D	D	L	BC_1825	Transposase [Source:UniProtKB/TrEMBL;Acc:Q812H2]///transposase///Transposase	AAP08799		GO:0015074|GO:0003677	bce:BC1825	1204174	AE016877	NC_004722	lcl|AE016877.1_cdsid_AAP08799.1	TAAAGGCAAAATTAAAAATGAGCCCGGTGCAATACCGGACTCATTTTTATCAAGCTGCCT	1782378..1783187
MBC517_1	11.3435	11.3435	3.50379	up	D	D	D	D	D	D	K	BC_0613	ArsR family transcriptional regulator///"Transcriptional regulator, ArsR family "///"Transcriptional regulator, ArsR family [Source:UniProtKB/TrEMBL;Acc:Q81I12]"	AAP07631		GO:0005622|GO:0006355|GO:0003700|GO:0003677|GO:0006350	bce:BC0613	1202965	AE016877	NC_004722	lcl|AE016877.1_cdsid_AAP07631.1	TAAGAGCGTTAGCTCACCCACTTCGTCTACGTCTAGTAATGGAACTTATGCAAAGAGGAA	606075..606362
MBC692_2	11.3093	11.3093	3.49944	up	D	D	D	D	D	D	V	BC_0815	ABC transporter ATP-binding protein///ABC transporter ATP-binding protein ///ABC transporter ATP-binding protein [Source:UniProtKB/TrEMBL;Acc:Q81HJ2]	AAP07806		GO:0016887|GO:0005524	bce:BC0815	1203166	AE016877	NC_004722	lcl|AE016877.1_cdsid_AAP07806.1	TTAACAAAAGTCGGTTTAGCTGATCGCGCTACTCACTTACCAAACGAATTATCAGGTGGA	complement(799821..800495)
MBC4509_1	11.2467	11.2467	3.49143	up	D	D	D	D	D	D	V	BC_4743	ABC transporter ATP-binding protein///ABC transporter ATP-binding protein [Source:UniProtKB/TrEMBL;Acc:Q816S4]///ABC transporter ATP-binding protein	AAP11648		GO:0016887|GO:0005524	bce:BC4743	1207087	AE016877	NC_004722	lcl|AE016877.1_cdsid_AAP11648.1	AGAACCAATCACACGCGTTAAAAGGTGTGTCATTCTCAATTCAAGAGGGTGAGTTTGTTG	complement(4679225..4679986)
MBC1679_2	10.8867	10.8867	3.4445	up	N	D	D	D	D	D	L	BC_1825	Transposase [Source:UniProtKB/TrEMBL;Acc:Q812H2]///transposase///Transposase	AAP08799		GO:0015074|GO:0003677	bce:BC1825	1204174	AE016877	NC_004722	lcl|AE016877.1_cdsid_AAP08799.1	AAAGGCAAAATTAAAAATGAGCCCGGTGCAATACCGGACTCATTTTTATCAAGCTGCCTA	1782378..1783187
MBC2680_1	10.8542	10.8542	3.44018	up	N	N	N	D	D	D	O	BC_2862	Foldase protein prsA 4 [Source:UniProtKB/Swiss-Prot;Acc:Q81CB1]///peptidylprolyl isomerase///Protein export protein prsA precursor	AAP09812	prsA4///prsA	GO:0005886|GO:0006457|GO:0003755|GO:0015031	bce:BC2862	1205210	AE016877	NC_004722	lcl|AE016877.1_cdsid_AAP09812.1	GGCGAAGATTTCGCGGCATTGGCTAAACAATATTCAGAGGATCCAGGTTCTAAAGAAAAA	complement(2822984..2823826)
MBC662_1	10.8355	10.8355	3.4377	up	N	N	N	D	D	D		BC_0785	hypothetical protein ///Putative uncharacterized protein [Source:UniProtKB/TrEMBL;Acc:Q81HL9]	AAP07776		GO:0005515	bce:BC0785	1203136	AE016877	NC_004722	lcl|AE016877.1_cdsid_AAP07776.1	CTGTTTGTATGACTATGGCAGCATTATTATGCGGGATATCCACCTTCCCTATATCCGCTG	complement(770065..770703)
MBC1818_2	10.7461	10.7461	3.42574	up	N	D	D	D	D	D		BC_1967	hypothetical protein ///Putative uncharacterized protein [Source:UniProtKB/TrEMBL;Acc:Q81EK3]	AAP08938			bce:BC1967	1204316	AE016877	NC_004722	lcl|AE016877.1_cdsid_AAP08938.1	CCTACGGGTTCTTTACATGACGGACTCAATAGAGCGGAAACAGGTAGTCCAGTTGATATA	1914998..1915207
MBC517_3	10.7405	10.7405	3.42499	up	D	D	D	D	D	D	K	BC_0613	ArsR family transcriptional regulator///"Transcriptional regulator, ArsR family "///"Transcriptional regulator, ArsR family [Source:UniProtKB/TrEMBL;Acc:Q81I12]"	AAP07631		GO:0005622|GO:0006355|GO:0003700|GO:0003677|GO:0006350	bce:BC0613	1202965	AE016877	NC_004722	lcl|AE016877.1_cdsid_AAP07631.1	AAGAGCGTTAGCTCACCCACTTCGTCTACGTCTAGTAATGGAACTTATGCAAAGAGGAAC	606075..606362
MBC3818_3	10.735	10.735	3.42425	up	N	D	D	D	D	D	G	BC_4038	methylthioribulose-1-phosphate dehydratase///Methylthioribulose-1-phosphate dehydratase [Source:UniProtKB/Swiss-Prot;Acc:Q819E6]///Methylthioribose salvage protein (putative aldolase)	AAP10957	mtnB	GO:0009086|GO:0046872|GO:0043809	bce:BC4038	1206383	AE016877	NC_004722	lcl|AE016877.1_cdsid_AAP10957.1	GCTCTCGATATTTGGGAAGAAGGTGCAACCATTCACATTCCTATTATCGAAAACCATGCC	4012243..4012881
MBC272_2	10.6234	10.6234	3.40917	up	N	D	D	D	D	D	P	BC_0346	ABC transporter ATP-binding protein///Methionine import ATP-binding protein MetN 2 [Source:UniProtKB/Swiss-Prot;Acc:Q81IN8]///ABC transporter ATP-binding protein	AAP07386	hisH	GO:0015821|GO:0005886|GO:0015424|GO:0005524	bce:BC0346	1202699	AE016877	NC_004722	lcl|AE016877.1_cdsid_AAP07386.1	GCGACATCGCCAGATATTCTTATATGTGATGAGGCAACATCAGCCTTAGATCCAGAAACA	324288..325307
MBC3783_2	10.5932	10.5932	3.40506	up	N	D	D	D	D	D		BC_4002	hypothetical protein ///Putative uncharacterized protein [Source:UniProtKB/TrEMBL;Acc:Q819H8]	AAP10922			bce:BC4002	1206347	AE016877	NC_004722	lcl|AE016877.1_cdsid_AAP10922.1	GGCAGGTCTCCTGACTTATGCTTCATATAATTTCTTTTACCTTCCCGTTTTCACAGTGGC	complement(3977069..3977257)
MBC4435_2	10.5689	10.5689	3.40175	up	N	N	D	D	D	D	R	BC_4667	ankyrin///Ankyrin [Source:UniProtKB/TrEMBL;Acc:Q816Z2]///Ankyrin	AAP11574			bce:BC4667	1207012	AE016877	NC_004722	lcl|AE016877.1_cdsid_AAP11574.1	AATAACCTGGGATGGACAGCTTTAATGGAAGCCATCGTACTAAGTAACGGAAACGAAACA	4608881..4609471
MBC2989_3	10.5558	10.5558	3.39996	up	N	N	N	D	D	D		BC_3182	Putative uncharacterized protein [Source:UniProtKB/TrEMBL;Acc:Q81BH5]///hypothetical protein	AAP10124			bce:BC3182	1205529	AE016877	NC_004722	lcl|AE016877.1_cdsid_AAP10124.1	TCTAGTTGTATTTGCTACAATGTTAGTTGGTTGCGATGTGAATCGTATGGGAAAAGATGA	complement(3153155..3153328)
MBC517_2	10.5004	10.5004	3.39237	up	D	D	D	D	D	D	K	BC_0613	ArsR family transcriptional regulator///"Transcriptional regulator, ArsR family "///"Transcriptional regulator, ArsR family [Source:UniProtKB/TrEMBL;Acc:Q81I12]"	AAP07631		GO:0005622|GO:0006355|GO:0003700|GO:0003677|GO:0006350	bce:BC0613	1202965	AE016877	NC_004722	lcl|AE016877.1_cdsid_AAP07631.1	TTAAGAGCGTTAGCTCACCCACTTCGTCTACGTCTAGTAATGGAACTTATGCAAAGAGGA	606075..606362
MBC4540_3	10.4954	10.4954	3.39169	up	N	N	N	D	D	D		BC_4776	Putative uncharacterized protein [Source:UniProtKB/TrEMBL;Acc:Q816P7]///hypothetical protein	AAP11679			bce:BC4776	1207119	AE016877	NC_004722	lcl|AE016877.1_cdsid_AAP11679.1	GTGGCCGGATTTTTTATCATGCAAATGCTTATTTACCGATTTGCAAAGAAAAACATCCAT	complement(4709673..4709903)
MBC693_3	10.4689	10.4689	3.38804	up	D	D	D	D	D	D	M	BC_0816	Periplasmic component of efflux system [Source:UniProtKB/TrEMBL;Acc:Q81HJ1]///periplasmic component of efflux system///periplasmic component of efflux system	AAP07807		GO:0009306|GO:0016020|GO:0008565	bce:BC0816	1203167	AE016877	NC_004722	lcl|AE016877.1_cdsid_AAP07807.1	TGCAAAAGAAAATCGCACAAAAAGAAGTAACGTTGTTCCAAAAACAACTTGATGCTGCGA	complement(800492..801577)
MBC3911_3	10.4672	10.4672	3.3878	up	N	N	N	D	D	D	E	BC_4134	pyrroline-5-carboxylate reductase///Pyrroline-5-carboxylate reductase ///Pyrroline-5-carboxylate reductase [Source:UniProtKB/TrEMBL;Acc:Q818V7]	AAP11050		GO:0005488|GO:0006561|GO:0004735|GO:0055114	bce:BC4134	1206479	AE016877	NC_004722	lcl|AE016877.1_cdsid_AAP11050.1	CCTTCAAAACATGCAACAGCGGAGCATATTCGCACTGCAACATCTTTATTTGAAACGATT	4098160..4098999
MBC2165_1	10.4092	10.4092	3.37979	up	N	N	N	D	D	D	V	BC_2323	ABC transporter ATP-binding protein///ABC transporter ATP-binding protein ///ABC transporter ATP-binding protein [Source:UniProtKB/TrEMBL;Acc:Q81DN4]	AAP09287		GO:0016887|GO:0005524	bce:BC2323	1204672	AE016877	NC_004722	lcl|AE016877.1_cdsid_AAP09287.1	GAATTTCTATCAAGACATTTTAGGTGTGCTCGCTCATATGGGCTCAGCTGCTGAGTCTAA	2272258..2273034
MBC1816_3	10.1237	10.1237	3.33966	up	D	D	D	D	D	D	E	BC_1965	threonine synthase///Threonine synthase [Source:UniProtKB/TrEMBL;Acc:Q81EK5]///Threonine synthase	AAP08936		GO:0030170|GO:0004795|GO:0009088	bce:BC1965	1204314	AE016877	NC_004722	lcl|AE016877.1_cdsid_AAP08936.1	TTGCGCATGGAAAATTAGCGCAAGCGGTCGCTTATGGAGCTGAAATTATTTCAATAGAAG	1912916..1913974
MBC4927_3	10.0915	10.0915	3.33507	up	D	D	D	D	D	D	G	BC_5209	6-phospho-beta-glucosidase ///6-phospho-beta-glucosidase///6-phospho-beta-glucosidase [Source:UniProtKB/TrEMBL;Acc:Q815F1]	AAP12074		GO:0005488|GO:0005975|GO:0008706	bce:BC5209	1207549	AE016877	NC_004722	lcl|AE016877.1_cdsid_AAP12074.1	AATACACGAAACAACGGAACAATTGCAAGCTTACCACATGATTCAGCTGTTGAAGTGAAC	complement(5110621..5111946)
MBC1845_3	9.97189	9.97189	3.31787	up	N	D	D	D	D	D		BC_1995	ABC transporter permease protein ///ABC transporter permease protein [Source:UniProtKB/TrEMBL;Acc:Q81EI1]	AAP08965		GO:0005886|GO:0016021	bce:BC1995	1204344	AE016877	NC_004722	lcl|AE016877.1_cdsid_AAP08965.1	TTACAATTCGATTGGCGCTTTTATTCTTCGTTCCAATTGGTGTTGCAACATTACATGGGG	1942681..1944561
MBC2966_3	9.80739	9.80739	3.29387	up	N	N	N	D	D	D	H	BC_3158	Pyrimidine Reductase [Source:UniProtKB/TrEMBL;Acc:Q813F0]///Pyrimidine Reductase ///pyrimidine reductase	AAP10100		GO:0008703|GO:0009231	bce:BC3158	1205505	AE016877	NC_004722	lcl|AE016877.1_cdsid_AAP10100.1	TAAAACTGATCGAAACAAGAACGACCAGTTCAGGTGTCGTTATTCTTTCCTATCAGCCGG	3125307..3125852
MBC691_2	9.67215	9.67215	3.27384	up	D	D	D	D	D	D	V	BC_0814	ABC transporter permease protein ///ABC transporter permease protein [Source:UniProtKB/TrEMBL;Acc:Q81HJ3]///ABC transporter permease protein	AAP07805		GO:0005886|GO:0016021	bce:BC0814	1203165	AE016877	NC_004722	lcl|AE016877.1_cdsid_AAP07805.1	CGAAACAACTAGACGAATCAATCGGTATGATGAAAATGGTATTCGGTGGTATTGCCGCTA	complement(798640..799833)
MBC692_1	9.67142	9.67142	3.27373	up	D	D	D	D	D	D	V	BC_0815	ABC transporter ATP-binding protein///ABC transporter ATP-binding protein ///ABC transporter ATP-binding protein [Source:UniProtKB/TrEMBL;Acc:Q81HJ2]	AAP07806		GO:0016887|GO:0005524	bce:BC0815	1203166	AE016877	NC_004722	lcl|AE016877.1_cdsid_AAP07806.1	ATTTACGCTGGAGTCGATAAAAAAGAAAGACGCGAGCGCTCATTAGCTGCTTTAACAAAA	complement(799821..800495)
MBC4566_2	9.60385	9.60385	3.26361	up	D	D	D	D	D	D		BC_4802	hypothetical protein ///Putative uncharacterized protein [Source:UniProtKB/TrEMBL;Acc:Q816M5]	AAP11705			bce:BC4802	1207145	AE016877	NC_004722	lcl|AE016877.1_cdsid_AAP11705.1	AACACAATTATCGGAAGTGGTCGTGCATATACAGATATGTATGCGATTGTCGATGACGCA	4728884..4729462
MBC4030_1	9.60137	9.60137	3.26324	up	N	N	N	D	D	D	E	BC_4254	Cystathionine beta-lyase [Source:UniProtKB/TrEMBL;Acc:Q818J6]///cystathionine beta-lyase///Cystathionine beta-lyase	AAP11169		GO:0006520|GO:0030170|GO:0004121	bce:BC4254	1206599	AE016877	NC_004722	lcl|AE016877.1_cdsid_AAP11169.1	TCCGGGATTACAAACTCATCTCGGATTTGATATTCAACAATCTCAAGCAACATCAGCTGG	4201028..4202191
MBC1557_2	9.56609	9.56609	3.25793	up	N	N	N	D	D	D	P	BC_1701	Cobalt-zinc-cadmium resistance protein czcD ///cobalt-zinc-cadmium resistance protein czcD///Cobalt-zinc-cadmium resistance protein czcD [Source:UniProtKB/TrEMBL;Acc:Q81F93]	AAP08677		GO:0016020|GO:0008324	bce:BC1701	1204050	AE016877	NC_004722	lcl|AE016877.1_cdsid_AAP08677.1	TATCTGACGCGGGGCATATGCTAAGTGATGCAGTATCTTTAGCTTTAAGTTTACTTGCGT	1649756..1650655
MBC4201_2	9.51944	9.51944	3.25088	up	D	D	D	D	D	D	E	BC_4427	Prephenate dehydratase ///Prephenate dehydratase [Source:UniProtKB/TrEMBL;Acc:Q817V3]///prephenate dehydratase	AAP11340		GO:0009094|GO:0004664	bce:BC4427	1206772	AE016877	NC_004722	lcl|AE016877.1_cdsid_AAP11340.1	CCTGCAGATTATGCAGGTGCCCTATATCAAGTGTTATCAGCTTTCGCATGGAGAAAATTA	complement(4368559..4369410)
MBC3817_3	9.49342	9.49342	3.24693	up	D	D	D	D	D	D	E	BC_4037	2-hydroxy-3-keto-5-methylthiopentenyl-1-phosphate phosphatase///Methylthioribose salvage protein (putative phosphatase) ///2-hydroxy-3-keto-5-methylthiopentenyl-1-phosphate phosphatase [Source:UniProtKB/Swiss-Prot;Acc:Q819E7]	AAP10956	rpmJ	GO:0016791|GO:0009086	bce:BC4037	1206382	AE016877	NC_004722	lcl|AE016877.1_cdsid_AAP10956.1	AGCCGCGAAACAAGCTGATAAAGTATTCGCTCGCGATTTTCTTATTACAAAGTGTGAAGA	4011587..4012246
MBC2166_3	9.36809	9.36809	3.22775	up	N	N	N	D	D	D		BC_2324	ABC transporter permease protein ///ABC transporter permease protein [Source:UniProtKB/TrEMBL;Acc:Q81DN3]	AAP09288		GO:0005886|GO:0016021	bce:BC2324	1204673	AE016877	NC_004722	lcl|AE016877.1_cdsid_AAP09288.1	AGTTTATGAACAGCTTCATGAGCGGAACAATGTTTATGGGATTTTTCCTCGGAATTGCCT	2273046..2274926
MBC2749_1	9.32933	9.32933	3.22177	up	D	D	D	D	D	D	M	BC_2932	Phosphoglycerol transferase ///phosphoglycerol transferase///Phosphoglycerol transferase [Source:UniProtKB/TrEMBL;Acc:Q81C49]	AAP09881		GO:0008484|GO:0016740	bce:BC2932	1205280	AE016877	NC_004722	lcl|AE016877.1_cdsid_AAP09881.1	AGTCGTGAATGGTGACTTATTACGATTCTACACACCGGAAGGATTCACTCCAGTAGATCG	complement(2885308..2887281)
MBC1634_3	9.06161	9.06161	3.17977	up	D	D	D	D	D	D	E///G	BC_1780	Dihydroxy-acid dehydratase [Source:UniProtKB/Swiss-Prot;Acc:Q81F26]///Dihydroxy-acid dehydratase ///dihydroxy-acid dehydratase	AAP08754	ilvD	GO:0051539|GO:0009082|GO:0004160|GO:0046872	bce:BC1780	1204129	AE016877	NC_004722	lcl|AE016877.1_cdsid_AAP08754.1	GACGTTTTTCTGGAGCTTCACGTGGAATTTCAGTAGGACATATTTCACCAGAAGCAGCAG	1732373..1734034
MBC1816_1	9.04853	9.04853	3.17768	up	D	D	D	D	D	D	E	BC_1965	threonine synthase///Threonine synthase [Source:UniProtKB/TrEMBL;Acc:Q81EK5]///Threonine synthase	AAP08936		GO:0030170|GO:0004795|GO:0009088	bce:BC1965	1204314	AE016877	NC_004722	lcl|AE016877.1_cdsid_AAP08936.1	CCCTGTTGGGAACGCAGGGAATATTACAGCATATTGGAAAGGTTTCTGTGAATATGAGAA	1912916..1913974
MBC1635_3	8.87973	8.87973	3.15052	up	D	D	D	D	D	D	E	BC_1781	Threonine dehydratase ///threonine dehydratase///Threonine dehydratase [Source:UniProtKB/TrEMBL;Acc:Q81F25]	AAP08755		GO:0009097|GO:0030170|GO:0004794	bce:BC1781	1204130	AE016877	NC_004722	lcl|AE016877.1_cdsid_AAP08755.1	GTAGCTGAACCGGCTGGTGCACTCTCTATTGCAGCGCTTGATTTATATAGAGATGAAATA	1734090..1735328
MBC1299_2	8.86411	8.86411	3.14798	up	N	N	N	D	D	D		BC_1435	hypothetical protein ///Putative uncharacterized protein [Source:UniProtKB/TrEMBL;Acc:Q81FX7]	AAP08416			bce:BC1435	1203784	AE016877	NC_004722	lcl|AE016877.1_cdsid_AAP08416.1	CCGGTATTTTGGCTTTAATTGCTCTTGGTAGTCTTGCTGGTATTGTAGGATTCGCAATCG	1396499..1396855
MBC4715_1	8.80898	8.80898	3.13897	up	D	D	D	D	D	D	P	BC_4984	ABC transporter substrate-binding protein [Source:UniProtKB/TrEMBL;Acc:Q815Z0]///ABC transporter substrate-binding protein///ABC transporter substrate-binding protein	AAP11856			bce:BC4984	1207326	AE016877	NC_004722	lcl|AE016877.1_cdsid_AAP11856.1	TACAGCGTTGTCTGTATTTACATTAGCTGCTTGCGGAGGAAAAGAGGAGAATAAGCTTGT	complement(4890893..4891699)
MBC2749_3	8.79147	8.79147	3.1361	up	D	D	D	D	C	D	M	BC_2932	Phosphoglycerol transferase ///phosphoglycerol transferase///Phosphoglycerol transferase [Source:UniProtKB/TrEMBL;Acc:Q81C49]	AAP09881		GO:0008484|GO:0016740	bce:BC2932	1205280	AE016877	NC_004722	lcl|AE016877.1_cdsid_AAP09881.1	AACAACCGCGATAAAAACAAAACGAAGGTAAAAACGACTCCGGAAGGGGAAGCTAAATAA	complement(2885308..2887281)
MBC4590_2	8.78298	8.78298	3.13471	up	D	D	D	D	D	C	M	BC_4830	ABC transporter permease protein ///ABC transporter permease protein [Source:UniProtKB/TrEMBL;Acc:Q816J9]///ABC transporter permease protein	AAP11731		GO:0005886|GO:0016021	bce:BC4830	1207172	AE016877	NC_004722	lcl|AE016877.1_cdsid_AAP11731.1	AGGTGAGCGAAATAGTAAAGAGTTAACAGCAAAATTAGCAAGCATTATGCCAGCTGGAGA	complement(4750161..4752110)
MBC4566_3	8.75283	8.75283	3.12975	up	D	D	D	D	D	D		BC_4802	hypothetical protein ///Putative uncharacterized protein [Source:UniProtKB/TrEMBL;Acc:Q816M5]	AAP11705			bce:BC4802	1207145	AE016877	NC_004722	lcl|AE016877.1_cdsid_AAP11705.1	TGAAGGCAACACAATTATCGGAAGTGGTCGTGCATATACAGATATGTATGCGATTGTCGA	4728884..4729462
MBC3819_3	8.68299	8.68299	3.11819	up	N	D	D	D	D	D	S	BC_4039	2-hydroxy-3-oxo-5-methylthiopent-2-enoate oxidase///2-hydroxy-3-oxo-5-methylthiopent-2-enoate oxidase ///Acireductone dioxygenase [Source:UniProtKB/Swiss-Prot;Acc:Q819E5]	AAP10958	mtnD	GO:0019509|GO:0010309|GO:0010308|GO:0046872|GO:0055114	bce:BC4039	1206384	AE016877	NC_004722	lcl|AE016877.1_cdsid_AAP10958.1	TCGTCAGTGGTCACGGCATTTTCGCTATTGAAGGTAAAGATGGGAAATTCTTTGATGTTG	4012859..4013371
MBC2680_2	8.67436	8.67436	3.11676	up	N	N	N	D	D	D	O	BC_2862	Foldase protein prsA 4 [Source:UniProtKB/Swiss-Prot;Acc:Q81CB1]///peptidylprolyl isomerase///Protein export protein prsA precursor	AAP09812	prsA4///prsA	GO:0005886|GO:0006457|GO:0003755|GO:0015031	bce:BC2862	1205210	AE016877	NC_004722	lcl|AE016877.1_cdsid_AAP09812.1	TAAATAGTGGCGAAGATTTCGCGGCATTGGCTAAACAATATTCAGAGGATCCAGGTTCTA	complement(2822984..2823826)
MBC4510_1	8.66933	8.66933	3.11592	up	N	N	N	D	D	D	S	BC_4744	hypothetical protein BC4744///hypothetical Membrane Spanning Protein ///Hypothetical Membrane Spanning Protein [Source:UniProtKB/TrEMBL;Acc:Q812N3]	AAP11649	ldh		bce:BC4744	1207088	AE016877	NC_004722	lcl|AE016877.1_cdsid_AAP11649.1	TTCAAGAGCGATTGCGAAAGGGAAAAATGGCTATGTTTTATTTTTACGCCGCTTAGTTGC	complement(4680232..4681254)
MBC2749_2	8.6645	8.6645	3.11512	up	D	D	D	D	D	D	M	BC_2932	Phosphoglycerol transferase ///phosphoglycerol transferase///Phosphoglycerol transferase [Source:UniProtKB/TrEMBL;Acc:Q81C49]	AAP09881		GO:0008484|GO:0016740	bce:BC2932	1205280	AE016877	NC_004722	lcl|AE016877.1_cdsid_AAP09881.1	CTTATCCAATCGATAAGGCAGAAGCAACGATTGAACCAGCAACAACAGGTGATTCATCAG	complement(2885308..2887281)
MBC2329_3	8.49688	8.49688	3.08693	up	N	N	N	D	D	D	M	BC_2496	D-alanyl-D-alanine carboxypeptidase [Source:UniProtKB/TrEMBL;Acc:Q81D82]///D-alanyl-D-alanine carboxypeptidase ///D-alanyl-D-alanine carboxypeptidase	AAP09456		GO:0006508|GO:0009002	bce:BC2496	1204845	AE016877	NC_004722	lcl|AE016877.1_cdsid_AAP09456.1	ACATCGAATGATAAAACAACGGTTCGTGATTTACTTCATGCATTGCTACTGGCAGGGAAT	complement(2465720..2466736)
MBC1817_3	8.46984	8.46984	3.08234	up	C	D	D	D	D	D	E	BC_1966	homoserine kinase///Homoserine kinase ///Homoserine kinase [Source:UniProtKB/Swiss-Prot;Acc:Q81EK4]	AAP08937	thrB	GO:0005737|GO:0004413|GO:0005524|GO:0009088	bce:BC1966	1204315	AE016877	NC_004722	lcl|AE016877.1_cdsid_AAP08937.1	CGTACCGTTATTACCATCTATTCGTAAATGCGCAAAAGAATTTGGTGCGTACGGTACAGC	1913971..1914864
MBC4591_3	8.46009	8.46009	3.08067	up	D	D	D	D	D	D	V	BC_4831	ABC transporter ATP-binding protein///ABC transporter ATP-binding protein [Source:UniProtKB/TrEMBL;Acc:Q816J8]///ABC transporter ATP-binding protein	AAP11732		GO:0016887|GO:0005524	bce:BC4831	1207173	AE016877	NC_004722	lcl|AE016877.1_cdsid_AAP11732.1	CGTTATCAAAGGTGAAAGCGAGTGAGATTGATCGCCGCGTTCTTGAAATCTCAAAGAAAT	complement(4752097..4752867)
MBC3819_2	8.40283	8.40283	3.07088	up	D	D	D	D	D	D	S	BC_4039	2-hydroxy-3-oxo-5-methylthiopent-2-enoate oxidase///2-hydroxy-3-oxo-5-methylthiopent-2-enoate oxidase ///Acireductone dioxygenase [Source:UniProtKB/Swiss-Prot;Acc:Q819E5]	AAP10958	mtnD	GO:0019509|GO:0010309|GO:0010308|GO:0046872|GO:0055114	bce:BC4039	1206384	AE016877	NC_004722	lcl|AE016877.1_cdsid_AAP10958.1	CGCTTTATCGTCAGTGGTCACGGCATTTTCGCTATTGAAGGTAAAGATGGGAAATTCTTT	4012859..4013371
MBC1634_1	8.40054	8.40054	3.07048	up	N	C	D	D	D	D	E///G	BC_1780	Dihydroxy-acid dehydratase [Source:UniProtKB/Swiss-Prot;Acc:Q81F26]///Dihydroxy-acid dehydratase ///dihydroxy-acid dehydratase	AAP08754	ilvD	GO:0051539|GO:0009082|GO:0004160|GO:0046872	bce:BC1780	1204129	AE016877	NC_004722	lcl|AE016877.1_cdsid_AAP08754.1	TTTTTAATTCACAAGATGAGGCACTTGCGGGCATTATGCTTGGGAAAGTGAAAAAAGGAG	1732373..1734034
MBC4574_1	8.39335	8.39335	3.06925	up	D	D	D	D	D	D		BC_4813	Putative uncharacterized protein [Source:UniProtKB/TrEMBL;Acc:Q816L6]///hypothetical protein	AAP11714			bce:BC4813	1207155	AE016877	NC_004722	lcl|AE016877.1_cdsid_AAP11714.1	GTGGGTTGTTCAACGTCGTAAGTGTAACGTCAAAAATCACTTCAAGAAAACTGAGCCGAG	complement(4737684..4738016)
MBC273_1	8.37075	8.37075	3.06536	up	N	D	D	D	D	D	P	BC_0347	ABC transporter permease protein ///ABC transporter permease protein///ABC transporter permease protein [Source:UniProtKB/TrEMBL;Acc:Q81IN7]	AAP07387		GO:0005215|GO:0005886|GO:0016021	bce:BC0347	1202700	AE016877	NC_004722	lcl|AE016877.1_cdsid_AAP07387.1	CGCGCATACTAGATGCGACGGGGGATACCCTCTTAATGGTAATTGTAACCCTTATATTTG	325297..325962
MBC274_3	8.31634	8.31634	3.05595	up	D	D	D	D	D	D	P	BC_0348	ABC transporter substrate-binding protein [Source:UniProtKB/TrEMBL;Acc:Q81IN6]///ABC transporter substrate-binding protein///ABC transporter substrate-binding protein	AAP07388			bce:BC0348	1202701	AE016877	NC_004722	lcl|AE016877.1_cdsid_AAP07388.1	GGTTCAGAAATTGCAATTCCAAACGATCCAACGAACCAAGCACGTGCATTAAAACTTCTT	325984..326835
MBC1044_2	8.19158	8.19158	3.03414	up	D	D	D	D	D	D	I	BC_1173	3-oxoacyl-(acyl carrier protein) synthase III///3-oxoacyl-(acyl-carrier-protein) synthase III ///3-oxoacyl-[acyl-carrier-protein] synthase 3 protein 1 [Source:UniProtKB/Swiss-Prot;Acc:Q81GM0]	AAP08160	mgsA	GO:0005737|GO:0006633|GO:0004315|GO:0033818	bce:BC1173	1203522	AE016877	NC_004722	lcl|AE016877.1_cdsid_AAP08160.1	TAAAATTGTAGACTGGAACGATCGAAATACAGCAGTACTATTTGGAGACGGAGCCGGTGC	1152127..1153059
MBC274_1	8.18649	8.18649	3.03325	up	D	D	D	D	D	D	P	BC_0348	ABC transporter substrate-binding protein [Source:UniProtKB/TrEMBL;Acc:Q81IN6]///ABC transporter substrate-binding protein///ABC transporter substrate-binding protein	AAP07388			bce:BC0348	1202701	AE016877	NC_004722	lcl|AE016877.1_cdsid_AAP07388.1	AGCAAACACCTCGTGTGTTAAAAGATGTAGCGGCATCAGTTATTAATAACGGTGTTGCTG	325984..326835
MBC4029_1	8.18623	8.18623	3.0332	up	N	D	D	D	D	D	E	BC_4253	cystathionine gamma-synthase///Cystathionine gamma-synthase ///Cystathionine gamma-synthase [Source:UniProtKB/TrEMBL;Acc:Q818J7]	AAP11168		GO:0006520|GO:0003962|GO:0030170	bce:BC4253	1206598	AE016877	NC_004722	lcl|AE016877.1_cdsid_AAP11168.1	ACTGATATTGCTGCTGTCGCAACTGTAGCGAAAAGGAACGGACTACTTCTTATTGTAGAC	4199919..4201031
MBC3663_3	8.16066	8.16066	3.02869	up	N	N	N	D	D	D		BC_3880	hypothetical Membrane Spanning Protein ///Hypothetical Membrane Spanning Protein [Source:UniProtKB/TrEMBL;Acc:Q812W9]	AAP10801			bce:BC3880	1206225	AE016877	NC_004722	lcl|AE016877.1_cdsid_AAP10801.1	GTGTTATCGCCTTTACTCCAAAATTTTTCTTTTGGGTTGGCATGTACAGCATCTTCTCGT	3860998..3861243
MBC476_2	8.15444	8.15444	3.02759	up	D	D	D	D	D	D	T///K	BC_0572	Two-component response regulator ///Two-component response regulator [Source:UniProtKB/TrEMBL;Acc:Q81I47]///two-component response regulator	AAP07590		GO:0005622|GO:0006355|GO:0000160|GO:0000156|GO:0003677|GO:0006350	bce:BC0572	1202924	AE016877	NC_004722	lcl|AE016877.1_cdsid_AAP07590.1	TATATGATGCAATTTTGCTGGATGTGATGATGCCAGGGATGGACGGATTTGAAGTGATTC	555714..556412
MBC194_1	8.14223	8.14223	3.02542	up	D	D	D	D	D	D	M	BC_0236	Transglycosylase [Source:UniProtKB/TrEMBL;Acc:Q81IW0]///invasion protein IagB domain protein///Transglycosylase	AAP07305		GO:0016757	bce:BC0236	1202589	AE016877	NC_004722	lcl|AE016877.1_cdsid_AAP07305.1	AAAGATCCACGTACAAATGCGCAAATTGCAATGCCGCATTTAATGAAAGGATATAAGCGT	211116..211649
MBC2989_1	8.13349	8.13349	3.02388	up	N	N	N	D	D	D		BC_3182	Putative uncharacterized protein [Source:UniProtKB/TrEMBL;Acc:Q81BH5]///hypothetical protein	AAP10124			bce:BC3182	1205529	AE016877	NC_004722	lcl|AE016877.1_cdsid_AAP10124.1	TGCTACAATGTTAGTTGGTTGCGATGTGAATCGTATGGGAAAAGATGAATACTATGTTCA	complement(3153155..3153328)
MBC1300_1	8.02997	8.02997	3.00539	up	D	D	D	D	D	D	T///K	BC_1436	Phage shock protein A///Phage shock protein A ///Phage shock protein A [Source:UniProtKB/TrEMBL;Acc:Q81FX6]	AAP08417			bce:BC1436	1203785	AE016877	NC_004722	lcl|AE016877.1_cdsid_AAP08417.1	ACTAATGGCACGTGAAAATATGGCACATGCAAATCGTCGTATGAATACTGCGATGCATAA	1396903..1397565
MBC2648_3	7.98704	7.98704	2.99766	up	N	N	N	D	D	D	H	BC_2829	metal-dependent phosphohydrolase///putative Metal-dependent phosphohydrolase ///Putative Metal-dependent phosphohydrolase [Source:UniProtKB/TrEMBL;Acc:Q813H4]	AAP09780		GO:0016787	bce:BC2829	1205177	AE016877	NC_004722	lcl|AE016877.1_cdsid_AAP09780.1	GGTGGCTTTACTACGCTGGAAAGAAGATTAATTTCTGTTGGTTTGCGTCATGGTACAACA	2793192..2793833
MBC3663_1	7.93208	7.93208	2.9877	up	N	N	N	D	D	D		BC_3880	hypothetical Membrane Spanning Protein ///Hypothetical Membrane Spanning Protein [Source:UniProtKB/TrEMBL;Acc:Q812W9]	AAP10801			bce:BC3880	1206225	AE016877	NC_004722	lcl|AE016877.1_cdsid_AAP10801.1	GGTGTTATCGCCTTTACTCCAAAATTTTTCTTTTGGGTTGGCATGTACAGCATCTTCTCG	3860998..3861243
MBC1885_3	7.83522	7.83522	2.96997	up	D	D	D	D	D	D	R	BC_2036	hypothetical protein BC2036///Hypothetical Membrane Spanning Protein [Source:UniProtKB/TrEMBL;Acc:Q813P0]///hypothetical Membrane Spanning Protein	AAP09005			bce:BC2036	1204385	AE016877	NC_004722	lcl|AE016877.1_cdsid_AAP09005.1	TTTGTTCAGAGGCAGATGCATTTATCGCTTCTTCGTTCCAAAGTACGTTTTCAACAGCTT	1980119..1981009
MBC194_2	7.81071	7.81071	2.96545	up	D	D	D	D	D	D	M	BC_0236	Transglycosylase [Source:UniProtKB/TrEMBL;Acc:Q81IW0]///invasion protein IagB domain protein///Transglycosylase	AAP07305		GO:0016757	bce:BC0236	1202589	AE016877	NC_004722	lcl|AE016877.1_cdsid_AAP07305.1	TGCATTACTGAAATATATAGCGAATACATCTGGATGGCCAGGGAATTTAGGGCCAGAGTG	211116..211649
MBC1273_3	7.78814	7.78814	2.96128	up	N	N	N	D	D	D	E	BC_1409	1-(5-phosphoribosyl)-5-///1-(5-phosphoribosyl)-5-[(5-phosphoribosylamino)methylideneamino] imidazole-4-carboxamide isomerase [Source:UniProtKB/Swiss-Prot;Acc:Q81G03]///Phosphoribosylformimino-5-aminoimidazole carboxamide ribotide isomerase	AAP08390	hisA	GO:0005737|GO:0003949|GO:0000105	bce:BC1409	1203758	AE016877	NC_004722	lcl|AE016877.1_cdsid_AAP08390.1	TTTTGAACAATTAGCGATACTTCAAAAAAGTGTGGGCATTCGTCTCATCGCTTCTGGAGG	1372211..1372930
MBC644_2	7.786	7.786	2.96088	up	N	N	N	D	D	D	G	BC_0767	Methylthioribose transport ATP-binding protein [Source:UniProtKB/TrEMBL;Acc:Q81HN7]///methylthioribose ABC transporter ATP-binding protein///Methylthioribose transport ATP-binding protein	AAP07758		GO:0016887|GO:0005524	bce:BC0767	1203118	AE016877	NC_004722	lcl|AE016877.1_cdsid_AAP07758.1	AACAACACTTGCTGAAACGTTATTTGGTGCTCTTCATACTTATCACGCAGAAATAGCCGG	complement(752457..753944)
MBC3819_1	7.76789	7.76789	2.95752	up	N	D	D	D	D	D	S	BC_4039	2-hydroxy-3-oxo-5-methylthiopent-2-enoate oxidase///2-hydroxy-3-oxo-5-methylthiopent-2-enoate oxidase ///Acireductone dioxygenase [Source:UniProtKB/Swiss-Prot;Acc:Q819E5]	AAP10958	mtnD	GO:0019509|GO:0010309|GO:0010308|GO:0046872|GO:0055114	bce:BC4039	1206384	AE016877	NC_004722	lcl|AE016877.1_cdsid_AAP10958.1	GATGATCGCCAAGTTGTAGCTATTCGTATTTTTGTGACAACTGAAGGCTGGGTTCCAATC	4012859..4013371
MBC3784_2	7.73984	7.73984	2.9523	up	D	D	D	D	D	D	E	BC_4003	5-methyltetrahydropteroyltriglutamate--homocysteine methyltransferase ///5-methyltetrahydropteroyltriglutamate--homocysteine S-methyltransferase///5-methyltetrahydropteroyltriglutamate--homocysteine methyltransferase [Source:UniProtKB/Swiss-Prot;Acc:Q819H7]	AAP10923	metE	GO:0009086|GO:0008270|GO:0003871	bce:BC4003	1206348	AE016877	NC_004722	lcl|AE016877.1_cdsid_AAP10923.1	GCGATTCGCGCATTAGATGCAGATGTAATTTCTATCGAAACATCAAGAAGTCACGGAGAA	3977392..3979680
MBC4750_1	7.69616	7.69616	2.94414	up	N	N	N	D	D	D	J	BC_5019	Ribosomal-protein-serine acetyltransferase [Source:UniProtKB/TrEMBL;Acc:Q815V7]///ribosomal-protein-serine acetyltransferase///Ribosomal-protein-serine acetyltransferase	AAP11891		GO:0008080	bce:BC5019	1207361	AE016877	NC_004722	lcl|AE016877.1_cdsid_AAP11891.1	TGCACGTAATACAGCTTCACAAAAATTGTGTGAACGAATAGGTATGAGAAAGGAAGCCCA	complement(4923102..4923623)
MBC3784_3	7.69539	7.69539	2.94399	up	D	D	D	D	D	D	E	BC_4003	5-methyltetrahydropteroyltriglutamate--homocysteine methyltransferase ///5-methyltetrahydropteroyltriglutamate--homocysteine S-methyltransferase///5-methyltetrahydropteroyltriglutamate--homocysteine methyltransferase [Source:UniProtKB/Swiss-Prot;Acc:Q819H7]	AAP10923	metE	GO:0009086|GO:0008270|GO:0003871	bce:BC4003	1206348	AE016877	NC_004722	lcl|AE016877.1_cdsid_AAP10923.1	TTAGAACATATGGTGCAAGCAGCGAAAGATGCTCGTTCCCTTTTAAAAACAAACGCATAA	3977392..3979680
MBC4715_2	7.67835	7.67835	2.9408	up	D	D	D	D	D	D	P	BC_4984	ABC transporter substrate-binding protein [Source:UniProtKB/TrEMBL;Acc:Q815Z0]///ABC transporter substrate-binding protein///ABC transporter substrate-binding protein	AAP11856			bce:BC4984	1207326	AE016877	NC_004722	lcl|AE016877.1_cdsid_AAP11856.1	TGTTACAGCGTTGTCTGTATTTACATTAGCTGCTTGCGGAGGAAAAGAGGAGAATAAGCT	complement(4890893..4891699)
MBC2525_3	7.62793	7.62793	2.93129	up	N	N	N	D	D	D		BC_2703	Putative uncharacterized protein [Source:UniProtKB/TrEMBL;Acc:Q81CP7]///hypothetical protein	AAP09657			bce:BC2703	1205051	AE016877	NC_004722	lcl|AE016877.1_cdsid_AAP09657.1	GAATTGCAGAGAATGCATAGTCCACTGCACAAATCGTTTCCTTATCGTGCTACAGCAAAA	complement(2685089..2685460)
MBC1557_1	7.57834	7.57834	2.92188	up	N	D	D	D	D	D	P	BC_1701	Cobalt-zinc-cadmium resistance protein czcD ///cobalt-zinc-cadmium resistance protein czcD///Cobalt-zinc-cadmium resistance protein czcD [Source:UniProtKB/TrEMBL;Acc:Q81F93]	AAP08677		GO:0016020|GO:0008324	bce:BC1701	1204050	AE016877	NC_004722	lcl|AE016877.1_cdsid_AAP08677.1	CGATCTATTGGGTTCCGTCGGAGCGATCATTGCTGCGTTACTTATTAAATTTTTCGGATG	1649756..1650655
MBC2329_2	7.5405	7.5405	2.91466	up	N	N	N	D	D	D	M	BC_2496	D-alanyl-D-alanine carboxypeptidase [Source:UniProtKB/TrEMBL;Acc:Q81D82]///D-alanyl-D-alanine carboxypeptidase ///D-alanyl-D-alanine carboxypeptidase	AAP09456		GO:0006508|GO:0009002	bce:BC2496	1204845	AE016877	NC_004722	lcl|AE016877.1_cdsid_AAP09456.1	AACATCGAATGATAAAACAACGGTTCGTGATTTACTTCATGCATTGCTACTGGCAGGGAA	complement(2465720..2466736)
MBC1845_2	7.53806	7.53806	2.91419	up	D	D	D	D	D	D		BC_1995	ABC transporter permease protein ///ABC transporter permease protein [Source:UniProtKB/TrEMBL;Acc:Q81EI1]	AAP08965		GO:0005886|GO:0016021	bce:BC1995	1204344	AE016877	NC_004722	lcl|AE016877.1_cdsid_AAP08965.1	TATTCAACGTTTAGTGCGGAAGAGTACGAGCAAAACCAAAGTTTACAAATTGCAGGACCG	1942681..1944561
MBC3784_1	7.5245	7.5245	2.9116	up	D	D	D	C	C	C	E	BC_4003	5-methyltetrahydropteroyltriglutamate--homocysteine methyltransferase ///5-methyltetrahydropteroyltriglutamate--homocysteine S-methyltransferase///5-methyltetrahydropteroyltriglutamate--homocysteine methyltransferase [Source:UniProtKB/Swiss-Prot;Acc:Q819H7]	AAP10923	metE	GO:0009086|GO:0008270|GO:0003871	bce:BC4003	1206348	AE016877	NC_004722	lcl|AE016877.1_cdsid_AAP10923.1	GCATCGGCCTAGGTGTATATGATATTCATAGCCCACGTGTACCGAGTAAAGATGAAATGT	3977392..3979680
MBC3812_3	7.51385	7.51385	2.90955	up	D	D	D	D	D	D	J	BC_4032	Methylthioribose-1-phosphate isomerase 2 [Source:UniProtKB/Swiss-Prot;Acc:Q819F2]///Methylthioribose salvage protein ///methylthioribose-1-phosphate isomerase	AAP10951	mtnA2	GO:0009086|GO:0046523	bce:BC4032	1206377	AE016877	NC_004722	lcl|AE016877.1_cdsid_AAP10951.1	GCGGATCGAATTGTCGCAAATGGAGATACAGCCAATAAAATAGGGACAATGAATTTAGCT	complement(4005513..4006574)
MBC289_2	7.50316	7.50316	2.9075	up	N	N	N	D	D	D	F	BC_0363	Nucleoside permease nupC ///nucleoside permease nupC///Nucleoside permease nupC [Source:UniProtKB/TrEMBL;Acc:Q81IM1]	AAP07403		GO:0016020|GO:0001882|GO:0005415	bce:BC0363	1202716	AE016877	NC_004722	lcl|AE016877.1_cdsid_AAP07403.1	TGTTCTGCGATGAGCTCCGTTTCTGCTTCTGTTACAGCATCATACGTAATGATGTTAGAT	complement(342347..343543)
MBC4735_3	7.38595	7.38595	2.88478	up	D	D	D	D	D	D	I	BC_5004	enoyl-CoA hydratase///Enoyl-CoA hydratase [Source:UniProtKB/TrEMBL;Acc:Q815X0]///Enoyl-CoA hydratase	AAP11876		GO:0050662|GO:0016491|GO:0006631|GO:0004300	bce:BC5004	1207346	AE016877	NC_004722	lcl|AE016877.1_cdsid_AAP11876.1	CGAGCATTCAAGCTTCTAGTGAAACGTATATGGGCTTAGTAGAAGTTGGTGTTGGCTTAA	complement(4907554..4909935)
MBC3817_1	7.37682	7.37682	2.883	up	N	D	D	D	D	D	E	BC_4037	2-hydroxy-3-keto-5-methylthiopentenyl-1-phosphate phosphatase///Methylthioribose salvage protein (putative phosphatase) ///2-hydroxy-3-keto-5-methylthiopentenyl-1-phosphate phosphatase [Source:UniProtKB/Swiss-Prot;Acc:Q819E7]	AAP10956	rpmJ	GO:0016791|GO:0009086	bce:BC4037	1206382	AE016877	NC_004722	lcl|AE016877.1_cdsid_AAP10956.1	TGGAGATTCTATTACTGATTTACAAGCCGCGAAACAAGCTGATAAAGTATTCGCTCGCGA	4011587..4012246
MBC1007_1	7.33123	7.33123	2.87405	up	N	D	D	D	D	D	U	BC_1136	Signal peptidase I [Source:UniProtKB/TrEMBL;Acc:Q81GQ1]///Signal peptidase I ///signal peptidase I	AAP08123	flgB///flgC	GO:0006508|GO:0008236|GO:0016021	bce:BC1136	1203485	AE016877	NC_004722	lcl|AE016877.1_cdsid_AAP08123.1	TTCTTTTCAACGTATGTTGTAGAGGGAAAGTCAATGATGCCGACATTGCAAGATGGCAAT	1116299..1116862
MBC272_3	7.32447	7.32447	2.87272	up	N	D	D	D	D	D	P	BC_0346	ABC transporter ATP-binding protein///Methionine import ATP-binding protein MetN 2 [Source:UniProtKB/Swiss-Prot;Acc:Q81IN8]///ABC transporter ATP-binding protein	AAP07386	hisH	GO:0015821|GO:0005886|GO:0015424|GO:0005524	bce:BC0346	1202699	AE016877	NC_004722	lcl|AE016877.1_cdsid_AAP07386.1	CAAAATGGTGGTCAAATTTATCGTCTAACATTTACTGGTGAGGAGACAGGACAGCCGGTA	324288..325307
MBC4420_1	7.31862	7.31862	2.87157	up	N	N	N	D	D	D	K	BC_4652	Transcriptional regulator IcaR [Source:UniProtKB/TrEMBL;Acc:Q817A7]///Transcriptional regulator IcaR ///transcriptional regulator IcaR	AAP11559		GO:0016566|GO:0006355|GO:0003700|GO:0003677|GO:0006350	bce:BC4652	1206997	AE016877	NC_004722	lcl|AE016877.1_cdsid_AAP11559.1	ACACGTTTCTTCTACCGAGAGCTTTCGCTTGATACGACATTAATTCGTGAAGTGATGACC	complement(4594066..4594704)
MBC194_3	7.31615	7.31615	2.87108	up	D	D	D	D	D	D	M	BC_0236	Transglycosylase [Source:UniProtKB/TrEMBL;Acc:Q81IW0]///invasion protein IagB domain protein///Transglycosylase	AAP07305		GO:0016757	bce:BC0236	1202589	AE016877	NC_004722	lcl|AE016877.1_cdsid_AAP07305.1	ACCTCTTGCAATTGCCGAGCATGAAAGTCGATTAAATCCAAGAAGTGTTGGAGATAATGG	211116..211649
MBC2876_1	7.28384	7.28384	2.8647	up	D	D	D	D	D	D	M	BC_3061	Penicillin-binding protein ///Penicillin-binding protein [Source:UniProtKB/TrEMBL;Acc:Q81BT5]///penicillin-binding protein	AAP10008		GO:0009273|GO:0008658	bce:BC3061	1205409	AE016877	NC_004722	lcl|AE016877.1_cdsid_AAP10008.1	GCTGATCCGGAAGTAGCTTTTTCAGTTGTTGTACCATGGGTGAATGATGATAAATCAGGA	complement(3017461..3019614)
MBC370_1	7.23321	7.23321	2.85464	up	D	D	D	D	D	D	T	BC_0444	Tellurium resistance protein terD [Source:UniProtKB/TrEMBL;Acc:Q81IE4]///Tellurium resistance protein terD ///tellurium resistance protein terD	AAP07484		GO:0006950	bce:BC0444	1202797	AE016877	NC_004722	lcl|AE016877.1_cdsid_AAP07484.1	CAAAAGCAGTAATTGGTCTTGGATGGGATATTAAATCTTATGACGGCGGAGCCGATTTCG	432055..432633
MBC4750_2	7.20313	7.20313	2.84862	up	N	N	N	D	D	D	J	BC_5019	Ribosomal-protein-serine acetyltransferase [Source:UniProtKB/TrEMBL;Acc:Q815V7]///ribosomal-protein-serine acetyltransferase///Ribosomal-protein-serine acetyltransferase	AAP11891		GO:0008080	bce:BC5019	1207361	AE016877	NC_004722	lcl|AE016877.1_cdsid_AAP11891.1	GCACGTAATACAGCTTCACAAAAATTGTGTGAACGAATAGGTATGAGAAAGGAAGCCCAT	complement(4923102..4923623)
MBC4715_3	7.17887	7.17887	2.84376	up	D	D	D	D	D	D	P	BC_4984	ABC transporter substrate-binding protein [Source:UniProtKB/TrEMBL;Acc:Q815Z0]///ABC transporter substrate-binding protein///ABC transporter substrate-binding protein	AAP11856			bce:BC4984	1207326	AE016877	NC_004722	lcl|AE016877.1_cdsid_AAP11856.1	GCGTTGTCTGTATTTACATTAGCTGCTTGCGGAGGAAAAGAGGAGAATAAGCTTGTTGTG	complement(4890893..4891699)
MBC3898_1	7.14485	7.14485	2.8369	up	N	N	N	D	D	D	H	BC_4118	Dethiobiotin synthetase [Source:UniProtKB/Swiss-Prot;Acc:Q818W9]///Dethiobiotin synthetase ///dithiobiotin synthetase	AAP11037	bioD	GO:0000287|GO:0004141|GO:0009102|GO:0005524	bce:BC4118	1206463	AE016877	NC_004722	lcl|AE016877.1_cdsid_AAP11037.1	TGAAATTTGCCCTTATTCTATTGAAGAACCACTTGCTCCGAGACTTGCCATGAAAAGAGC	complement(4080946..4081674)
MBC3211_2	7.13625	7.13625	2.83517	up	N	D	D	D	D	D		BC_3411	XoxI ///XoxI [Source:UniProtKB/TrEMBL;Acc:Q81AY6]	AAP10347			bce:BC3411	1205756	AE016877	NC_004722	lcl|AE016877.1_cdsid_AAP10347.1	CATCGTTAGTAGAGTGGTCTGGTACATTCACTCCTGTTGAGGTTAGTGATGAAGAGGCAA	3374032..3374454
MBC4963_1	7.07272	7.07272	2.82226	up	N	N	D	D	D	D	S	BC_5246	hypothetical protein ///hypothetical protein BC5246///Putative uncharacterized protein [Source:UniProtKB/TrEMBL;Acc:Q815B9]	AAP12110			bce:BC5246	1207586	AE016877	NC_004722	lcl|AE016877.1_cdsid_AAP12110.1	ATGGATGGGGCTGATTTTCTATTCTTCGGCACAACCATATAAAAAGCAGGATATGCGTTC	complement(5157563..5158048)
MBC985_3	7.06315	7.06315	2.82031	up	N	N	N	D	D	D	K	BC_1114	RNA polymerase sigma factor sigM [Source:UniProtKB/TrEMBL;Acc:Q81GS2]///RNA polymerase sigma factor///RNA polymerase sigma factor sigM	AAP08101		GO:0016987|GO:0006352|GO:0006355|GO:0003700|GO:0003677	bce:BC1114	1203463	AE016877	NC_004722	lcl|AE016877.1_cdsid_AAP08101.1	CTTCTCTCCCTAACCGGAGATTCCCACTATGCGGAAGATCTCATGCAAGAAACATTTTAC	complement(1096142..1096627)
MBC4574_2	7.05224	7.05224	2.81808	up	D	D	D	D	D	D		BC_4813	Putative uncharacterized protein [Source:UniProtKB/TrEMBL;Acc:Q816L6]///hypothetical protein	AAP11714			bce:BC4813	1207155	AE016877	NC_004722	lcl|AE016877.1_cdsid_AAP11714.1	ATGGAGCGAGAGTTGTAGGTTTGAAGAAGAGGCCCCTAACGAAGAGCAAAAGATTATTTT	complement(4737684..4738016)
MBC4647_2	7.0027	7.0027	2.80791	up	D	D	D	D	D	D	Q	BC_4915	ComA operon protein 2///ComA operon protein 2 ///ComA operon protein 2 [Source:UniProtKB/TrEMBL;Acc:Q816E7]	AAP11788			bce:BC4915	1207257	AE016877	NC_004722	lcl|AE016877.1_cdsid_AAP11788.1	GCGATCGGAACACCGATACATAGAGGACAATCGACAATGGTTTGGGATGTTCGTATTATT	complement(4826234..4826617)
MBC4574_3	6.90602	6.90602	2.78786	up	D	D	D	D	D	D		BC_4813	Putative uncharacterized protein [Source:UniProtKB/TrEMBL;Acc:Q816L6]///hypothetical protein	AAP11714			bce:BC4813	1207155	AE016877	NC_004722	lcl|AE016877.1_cdsid_AAP11714.1	AATGGAGCGAGAGTTGTAGGTTTGAAGAAGAGGCCCCTAACGAAGAGCAAAAGATTATTT	complement(4737684..4738016)
MBC1300_2	6.90375	6.90375	2.78738	up	D	D	D	D	D	D	T///K	BC_1436	Phage shock protein A///Phage shock protein A ///Phage shock protein A [Source:UniProtKB/TrEMBL;Acc:Q81FX6]	AAP08417			bce:BC1436	1203785	AE016877	NC_004722	lcl|AE016877.1_cdsid_AAP08417.1	TAAATTAAAAGAAATGCACGCAAAGCGCATGGAACTAATGGCACGTGAAAATATGGCACA	1396903..1397565
MBC2013_3	6.89601	6.89601	2.78576	up	D	D	D	D	D	D	J	BC_2169	Aspartyl-tRNA synthetase ///Aspartyl-tRNA synthetase [Source:UniProtKB/TrEMBL;Acc:Q81E26]///aspartyl-tRNA synthetase	AAP09135		GO:0006422|GO:0005737|GO:0004815|GO:0003676|GO:0005524	bce:BC2169	1204518	AE016877	NC_004722	lcl|AE016877.1_cdsid_AAP09135.1	TGGCAGGTGGGTTAGAACGAGTTTTTGAAATTGCACCTGTATATAGAGCGGAACATCATA	2117757..2119055
MBC1044_1	6.83382	6.83382	2.77269	up	D	D	D	D	D	D	I	BC_1173	3-oxoacyl-(acyl carrier protein) synthase III///3-oxoacyl-(acyl-carrier-protein) synthase III ///3-oxoacyl-[acyl-carrier-protein] synthase 3 protein 1 [Source:UniProtKB/Swiss-Prot;Acc:Q81GM0]	AAP08160	mgsA	GO:0005737|GO:0006633|GO:0004315|GO:0033818	bce:BC1173	1203522	AE016877	NC_004722	lcl|AE016877.1_cdsid_AAP08160.1	CTTGTGTAATTCAAGAAGCAATAGGAGCGAAACATGCAGCCGCAATGGATTTAAGTGCAG	1152127..1153059
MBC643_1	6.81485	6.81485	2.76868	up	N	N	N	D	D	D	G	BC_0766	Methylthioribose transport system permease protein ///methylthioribose ABC transporter permease///Methylthioribose transport system permease protein [Source:UniProtKB/TrEMBL;Acc:Q81HN8]	AAP07757		GO:0005215|GO:0005886|GO:0016021	bce:BC0766	1203117	AE016877	NC_004722	lcl|AE016877.1_cdsid_AAP07757.1	CAATGTTCGGTGCCAAGAAACCAAATATAGTCGGAACATTCCTCGGCTCGGTATTAATTG	complement(751478..752473)
MBC1817_1	6.73808	6.73808	2.75234	up	D	D	D	D	D	D	E	BC_1966	homoserine kinase///Homoserine kinase ///Homoserine kinase [Source:UniProtKB/Swiss-Prot;Acc:Q81EK4]	AAP08937	thrB	GO:0005737|GO:0004413|GO:0005524|GO:0009088	bce:BC1966	1204315	AE016877	NC_004722	lcl|AE016877.1_cdsid_AAP08937.1	GTGGAACTGTAATCGGAGCACTTGATGGAAAGGATATTTCCGTCGTAAGAATTGAGAGCA	1913971..1914864
MBC3419_3	6.70956	6.70956	2.74622	up	N	N	N	D	D	D	I	BC_3627	Acetyl-CoA acetyltransferase ///acetyl-CoA acetyltransferase///Acetyl-CoA acetyltransferase [Source:UniProtKB/TrEMBL;Acc:Q81AE7]	AAP10557		GO:0003985	bce:BC3627	1205972	AE016877	NC_004722	lcl|AE016877.1_cdsid_AAP10557.1	TGCATCTGGTGCTATGCTTGTAACACGTTTGTTTTATCAGGCACAAAGAGAGTCTATGAA	complement(3599269..3600360)
MBC1104_2	6.70926	6.70926	2.74615	up	N	N	N	D	D	D	E	BC_1236	N-(5'-phosphoribosyl)anthranilate isomerase [Source:UniProtKB/Swiss-Prot;Acc:Q81GG6]///N-(5'-phosphoribosyl)anthranilate isomerase///N-(5'-phosphoribosyl)anthranilate isomerase	AAP08221	trpB///trpF	GO:0000162|GO:0004640	bce:BC1236	1203585	AE016877	NC_004722	lcl|AE016877.1_cdsid_AAP08221.1	CTTAATATAGAAGAAGCAATTCGAACTGTTCGGCCATATATGGTCGATGTGAGCAGCGGA	1211572..1212180
MBC1465_3	6.69533	6.69533	2.74315	up	N	N	N	D	D	D	E	BC_1605	amino acid transporter LysE///"Transporter, LysE family "///"Transporter, LysE family [Source:UniProtKB/TrEMBL;Acc:Q81FI0]"	AAP08584		GO:0005886|GO:0006865|GO:0016021	bce:BC1605	1203954	AE016877	NC_004722	lcl|AE016877.1_cdsid_AAP08584.1	ATTTTGGAAGAACTTTATTAAAACCAAAAGCGCTTGGCTACATAACAGCCGGAGCAGGTA	1563165..1563797
MBC3783_1	6.67691	6.67691	2.73918	up	N	D	D	D	D	D		BC_4002	hypothetical protein ///Putative uncharacterized protein [Source:UniProtKB/TrEMBL;Acc:Q819H8]	AAP10922			bce:BC4002	1206347	AE016877	NC_004722	lcl|AE016877.1_cdsid_AAP10922.1	CCGTGTTGGAGTTTCACCAAGCTTCCCTTTTAAACACGAAACAAAACTTTCGTGTACCTA	complement(3977069..3977257)
MBC3210_2	6.64788	6.64788	2.7329	up	D	D	D	D	D	D	C	BC_3410	D-threo-aldose 1-dehydrogenase///D-threo-aldose 1-dehydrogenase ///D-threo-aldose 1-dehydrogenase [Source:UniProtKB/TrEMBL;Acc:Q81AY7]	AAP10346		GO:0047834|GO:0055114	bce:BC3410	1205755	AE016877	NC_004722	lcl|AE016877.1_cdsid_AAP10346.1	TACAGTAATTCCAGCAGCATTCTGGGAAGAAATGCGCGAACAAAAATTAGTAGCACCTAA	3372948..3373931
MBC4733_3	6.62475	6.62475	2.72787	up	D	D	D	D	D	D	I	BC_5002	Acyl-CoA dehydrogenase///Acyl-CoA dehydrogenase [Source:UniProtKB/TrEMBL;Acc:Q815X2]///Acyl-CoA dehydrogenase	AAP11874		GO:0050660|GO:0003995|GO:0055114	bce:BC5002	1207344	AE016877	NC_004722	lcl|AE016877.1_cdsid_AAP11874.1	CGCAATGGAATCAGCTGTTCTTCGTACAGAAAAAGCGATCAAAACAACTGGTCTTGAAAA	complement(4904315..4906117)
MBC4566_1	6.59897	6.59897	2.72224	up	D	D	D	D	D	D		BC_4802	hypothetical protein ///Putative uncharacterized protein [Source:UniProtKB/TrEMBL;Acc:Q816M5]	AAP11705			bce:BC4802	1207145	AE016877	NC_004722	lcl|AE016877.1_cdsid_AAP11705.1	ACACAATTATCGGAAGTGGTCGTGCATATACAGATATGTATGCGATTGTCGATGACGCAA	4728884..4729462
MBC4963_3	6.59084	6.59084	2.72046	up	N	D	D	D	D	D	S	BC_5246	hypothetical protein ///hypothetical protein BC5246///Putative uncharacterized protein [Source:UniProtKB/TrEMBL;Acc:Q815B9]	AAP12110			bce:BC5246	1207586	AE016877	NC_004722	lcl|AE016877.1_cdsid_AAP12110.1	GGATGGGGCTGATTTTCTATTCTTCGGCACAACCATATAAAAAGCAGGATATGCGTTCAG	complement(5157563..5158048)
MBC1632_2	6.58801	6.58801	2.71984	up	D	D	D	D	D	D	E///H	BC_1777	Acetolactate synthase large subunit ///Acetolactate synthase large subunit [Source:UniProtKB/TrEMBL;Acc:Q81F28]///acetolactate synthase 3 catalytic subunit	AAP08752		GO:0000287|GO:0009082|GO:0050660|GO:0003984|GO:0030976	bce:BC1777	1204126	AE016877	NC_004722	lcl|AE016877.1_cdsid_AAP08752.1	CCGATGGTTCCGCCAAACAAAGGGAATAACGAAATGATTATGAAGAGGTGGGAAGAATGA	1729344..1731065
MBC4734_1	6.5819	6.5819	2.7185	up	D	D	D	D	D	D	I	BC_5003	3-ketoacyl-CoA thiolase [Source:UniProtKB/TrEMBL;Acc:Q815X1]///acetyl-CoA acetyltransferase///3-ketoacyl-CoA thiolase	AAP11875		GO:0003988	bce:BC5003	1207345	AE016877	NC_004722	lcl|AE016877.1_cdsid_AAP11875.1	TAAACTGCAAGAAGAAACAATCACTTTCGCACAAGACGAAGGTGTAAGAGCAGAGACGAC	complement(4906360..4907532)
MBC4733_1	6.56318	6.56318	2.7144	up	D	D	D	D	D	D	I	BC_5002	Acyl-CoA dehydrogenase///Acyl-CoA dehydrogenase [Source:UniProtKB/TrEMBL;Acc:Q815X2]///Acyl-CoA dehydrogenase	AAP11874		GO:0050660|GO:0003995|GO:0055114	bce:BC5002	1207344	AE016877	NC_004722	lcl|AE016877.1_cdsid_AAP11874.1	CGACATGCTGCGCATGATGTTATCATCATTACGTAAATTAACTCGCCACACACCACTTAA	complement(4904315..4906117)
MBC3817_2	6.56104	6.56104	2.71393	up	D	D	D	D	D	D	E	BC_4037	2-hydroxy-3-keto-5-methylthiopentenyl-1-phosphate phosphatase///Methylthioribose salvage protein (putative phosphatase) ///2-hydroxy-3-keto-5-methylthiopentenyl-1-phosphate phosphatase [Source:UniProtKB/Swiss-Prot;Acc:Q819E7]	AAP10956	rpmJ	GO:0016791|GO:0009086	bce:BC4037	1206382	AE016877	NC_004722	lcl|AE016877.1_cdsid_AAP10956.1	ACAAGCCGCGAAACAAGCTGATAAAGTATTCGCTCGCGATTTTCTTATTACAAAGTGTGA	4011587..4012246
MBC3129_2	6.54475	6.54475	2.71034	up	N	N	N	D	D	D		BC_3324	Putative uncharacterized protein [Source:UniProtKB/TrEMBL;Acc:Q81B64]///hypothetical protein	AAP10264			bce:BC3324	1205671	AE016877	NC_004722	lcl|AE016877.1_cdsid_AAP10264.1	TTCAACTACGACCGAAGACTATGTTTATGCAAAAGCAAGAACTTTCAATGGCGATGGCTC	3288755..3289231
MBC1631_2	6.49465	6.49465	2.69925	up	N	D	D	D	D	D	E///H	BC_1776	branched-chain amino acid aminotransferase///Branched-chain amino acid aminotransferase ///Branched-chain amino acid aminotransferase [Source:UniProtKB/TrEMBL;Acc:Q81F29]	AAP08751		GO:0009081|GO:0004084	bce:BC1776	1204125	AE016877	NC_004722	lcl|AE016877.1_cdsid_AAP08751.1	TTTAAAAAATTAACGAGAGAAAGAGGAGTACGTGTTCCCAGGCTGACGGAAAGCTTAGCA	1728449..1729327
MBC2799_1	6.49144	6.49144	2.69854	up	D	D	D	D	D	D	S	BC_2984	immune inhibitor A precursor///Immune inhibitor A [Source:UniProtKB/TrEMBL;Acc:Q81C01]///Immune inhibitor A precursor	AAP09931		GO:0006508|GO:0008233	bce:BC2984	1205332	AE016877	NC_004722	lcl|AE016877.1_cdsid_AAP09931.1	ATTGCAGAAGATGGAACGAAGACACGCATTGATAGAATGGGCGAAAAAGATGTAAAAGGC	complement(2942612..2944999)
MBC4734_2	6.44785	6.44785	2.68882	up	D	D	D	D	D	D	I	BC_5003	3-ketoacyl-CoA thiolase [Source:UniProtKB/TrEMBL;Acc:Q815X1]///acetyl-CoA acetyltransferase///3-ketoacyl-CoA thiolase	AAP11875		GO:0003988	bce:BC5003	1207345	AE016877	NC_004722	lcl|AE016877.1_cdsid_AAP11875.1	AAACTTTGCTGATGAAACAGTACCTGTAGATGTGACGTTACGCTCGGTTGGATCAAACAA	complement(4906360..4907532)
MBC2181_2	6.43995	6.43995	2.68705	up	N	N	N	D	D	D	R	BC_2339	Metal-dependent hydrolase ///metal-dependent hydrolase///Metal-dependent hydrolase [Source:UniProtKB/TrEMBL;Acc:Q81DM0]	AAP09303		GO:0016787	bce:BC2339	1204688	AE016877	NC_004722	lcl|AE016877.1_cdsid_AAP09303.1	TCGTGATTTTGACGCATCAGGATATTGATCATATAGGTAGTCTTCCGGAGTTGTTGCAGC	2287778..2288431
MBC3815_3	6.35229	6.35229	2.66728	up	D	D	D	D	D	D	E	BC_4035	Aspartate aminotransferase ///Aspartate aminotransferase [Source:UniProtKB/TrEMBL;Acc:Q819E9]///transaminase	AAP10954		GO:0009058|GO:0030170|GO:0004069	bce:BC4035	1206380	AE016877	NC_004722	lcl|AE016877.1_cdsid_AAP10954.1	CAAGATGCCGCTCGAGAAGCGCTATTAAGTTCACAGTCTTGTGTAATAGACCTTGTAAAT	4008933..4010111
MBC1815_3	6.30238	6.30238	2.6559	up	D	D	D	D	D	D	E	BC_1964	Homoserine dehydrogenase ///homoserine dehydrogenase///Homoserine dehydrogenase [Source:UniProtKB/TrEMBL;Acc:Q81EK6]	AAP08935		GO:0050661|GO:0004412|GO:0009097|GO:0009086|GO:0055114|GO:0009088	bce:BC1964	1204313	AE016877	NC_004722	lcl|AE016877.1_cdsid_AAP08935.1	TTACGGACCTGGAGCTGGAAAGTTGCCAACTGGTTCTGCTGTAGTAAGTGATATTATTTC	1911628..1912923
MBC1465_2	6.28914	6.28914	2.65286	up	N	N	N	D	D	D	E	BC_1605	amino acid transporter LysE///"Transporter, LysE family "///"Transporter, LysE family [Source:UniProtKB/TrEMBL;Acc:Q81FI0]"	AAP08584		GO:0005886|GO:0006865|GO:0016021	bce:BC1605	1203954	AE016877	NC_004722	lcl|AE016877.1_cdsid_AAP08584.1	TTTTGGAAGAACTTTATTAAAACCAAAAGCGCTTGGCTACATAACAGCCGGAGCAGGTAT	1563165..1563797
MBC2225_3	6.27595	6.27595	2.64983	up	N	N	N	D	D	D	K	BC_2386	RNA polymerase ECF-type sigma factor [Source:UniProtKB/TrEMBL;Acc:Q81DI0]///RNA polymerase ECF-type sigma factor ///RNA polymerase sigma factor SigJ	AAP09349		GO:0016987|GO:0006352|GO:0006355|GO:0003700|GO:0003677	bce:BC2386	1204735	AE016877	NC_004722	lcl|AE016877.1_cdsid_AAP09349.1	ATGGCGACAAATCGTTCAATTGATAAATTACGATCGGCAGCGCATAAACGTAACGTGTAT	2330497..2331366
MBC3005_2	6.27379	6.27379	2.64934	up	N	N	N	D	D	D		BC_3198	Putative uncharacterized protein [Source:UniProtKB/TrEMBL;Acc:Q81BG2]///hypothetical protein	AAP10140			bce:BC3198	1205545	AE016877	NC_004722	lcl|AE016877.1_cdsid_AAP10140.1	AGAAGATGACAACTTAGCACAATCAAAATTTGAATATGAAGTGGAAATCAAGACACCTGA	complement(3174238..3174567)
MBC1044_3	6.2735	6.2735	2.64927	up	D	D	D	D	D	D	I	BC_1173	3-oxoacyl-(acyl carrier protein) synthase III///3-oxoacyl-(acyl-carrier-protein) synthase III ///3-oxoacyl-[acyl-carrier-protein] synthase 3 protein 1 [Source:UniProtKB/Swiss-Prot;Acc:Q81GM0]	AAP08160	mgsA	GO:0005737|GO:0006633|GO:0004315|GO:0033818	bce:BC1173	1203522	AE016877	NC_004722	lcl|AE016877.1_cdsid_AAP08160.1	TGTGCTGGTTTTATGTACGGAATGATTACAGCGCAGCAATTTATTCAAACAGGAACGTAT	1152127..1153059
MBC1465_1	6.26823	6.26823	2.64806	up	N	N	N	D	D	D	E	BC_1605	amino acid transporter LysE///"Transporter, LysE family "///"Transporter, LysE family [Source:UniProtKB/TrEMBL;Acc:Q81FI0]"	AAP08584		GO:0005886|GO:0006865|GO:0016021	bce:BC1605	1203954	AE016877	NC_004722	lcl|AE016877.1_cdsid_AAP08584.1	TTTGGAAGAACTTTATTAAAACCAAAAGCGCTTGGCTACATAACAGCCGGAGCAGGTATT	1563165..1563797
MBC4647_1	6.24384	6.24384	2.64243	up	D	D	D	D	D	D	Q	BC_4915	ComA operon protein 2///ComA operon protein 2 ///ComA operon protein 2 [Source:UniProtKB/TrEMBL;Acc:Q816E7]	AAP11788			bce:BC4915	1207257	AE016877	NC_004722	lcl|AE016877.1_cdsid_AAP11788.1	AAAGAAAGATGGAATTGTAACGGCGATCGGAACACCGATACATAGAGGACAATCGACAAT	complement(4826234..4826617)
MBC1109_3	6.24364	6.24364	2.64239	up	N	N	N	D	D	D	S	BC_1241	Putative uncharacterized protein [Source:UniProtKB/TrEMBL;Acc:Q81GG2]///hypothetical protein BC1241///hypothetical protein	AAP08226			bce:BC1241	1203590	AE016877	NC_004722	lcl|AE016877.1_cdsid_AAP08226.1	AAGGAAGAAGAATGGATTGGTATCTTTCTGGCATTCCAATCACAGTCATGGTGTACCGAT	1216288..1216974
MBC1548_2	6.22853	6.22853	2.63889	up	D	D	D	D	D	D		BC_1692	Putative uncharacterized protein [Source:UniProtKB/TrEMBL;Acc:Q81FA2]///hypothetical protein	AAP08668			bce:BC1692	1204041	AE016877	NC_004722	lcl|AE016877.1_cdsid_AAP08668.1	TTACTTCAGGAGTTCCAGGAGTACGAAAGAAAATCAATGAGCTTTTGGCGAGCGATACAT	1641687..1642058
MBC4510_3	6.20003	6.20003	2.63228	up	N	N	D	D	D	D	S	BC_4744	hypothetical protein BC4744///hypothetical Membrane Spanning Protein ///Hypothetical Membrane Spanning Protein [Source:UniProtKB/TrEMBL;Acc:Q812N3]	AAP11649	ldh		bce:BC4744	1207088	AE016877	NC_004722	lcl|AE016877.1_cdsid_AAP11649.1	GCCTGGAGAAGCACTAGCGTTATACGCAATTTGCGGGTTAATCGTTTTACCGTTTTATAA	complement(4680232..4681254)
MBC887_1	6.19369	6.19369	2.6308	up	D	D	D	D	D	D		BC_1016	hypothetical protein ///Putative uncharacterized protein [Source:UniProtKB/TrEMBL;Acc:Q81H10]	AAP08003			bce:BC1016	1203365	AE016877	NC_004722	lcl|AE016877.1_cdsid_AAP08003.1	GAATCTTATCGTACGCATGTGTTGTCTAGTTTACTTGAGAGAATGAAGAGAGCTTCGGCT	complement(996102..996260)
MBC3421_2	6.18285	6.18285	2.62827	up	N	N	N	D	D	D	R	BC_3629	BioY protein ///BioY protein///BioY protein [Source:UniProtKB/TrEMBL;Acc:Q81AE5]	AAP10559			bce:BC3629	1205974	AE016877	NC_004722	lcl|AE016877.1_cdsid_AAP10559.1	CTCTTTCTATTACACCAGTTCCAATTACATTGCAATCACTCGGTGTTATGCTTGCGGGTG	complement(3601883..3602458)
MBC3842_3	6.14508	6.14508	2.61943	up	D	D	D	D	D	D	S	BC_4062	hypothetical protein BC4062///IG hypothetical 17221 [Source:UniProtKB/TrEMBL;Acc:Q819C4]///IG hypothetical 17221	AAP10981			bce:BC4062	1206407	AE016877	NC_004722	lcl|AE016877.1_cdsid_AAP10981.1	GGTACAAACAGCCCAGCTTGGTGATAAAATTGGTGAAGAAAAAGCAGTTCAACTTGTTGC	4033809..4034675
MBC3005_3	6.11726	6.11726	2.61289	up	N	N	N	D	D	D		BC_3198	Putative uncharacterized protein [Source:UniProtKB/TrEMBL;Acc:Q81BG2]///hypothetical protein	AAP10140			bce:BC3198	1205545	AE016877	NC_004722	lcl|AE016877.1_cdsid_AAP10140.1	ATGGTATGGGTTACAATTATGCAAAAAAGAATGAAAACTACACAGAGAAACAAGTTCGTG	complement(3174238..3174567)
MBC1548_3	6.10943	6.10943	2.61104	up	D	D	D	D	D	D		BC_1692	Putative uncharacterized protein [Source:UniProtKB/TrEMBL;Acc:Q81FA2]///hypothetical protein	AAP08668			bce:BC1692	1204041	AE016877	NC_004722	lcl|AE016877.1_cdsid_AAP08668.1	ACTTCAGGAGTTCCAGGAGTACGAAAGAAAATCAATGAGCTTTTGGCGAGCGATACATAA	1641687..1642058
MBC3813_3	6.09351	6.09351	2.60727	up	D	D	D	D	D	D	R	BC_4033	Methylthioribose kinase [Source:UniProtKB/Swiss-Prot;Acc:Q819F1]///methylthioribose kinase///5-methylthioribose kinase	AAP10952	mtnK	GO:0009086|GO:0046522|GO:0005524	bce:BC4033	1206378	AE016877	NC_004722	lcl|AE016877.1_cdsid_AAP10952.1	TCTGAAACGAAAGTGATTGATCCAGAATTTGCGACATATGGCCCATTTGGGTTTGACATA	complement(4006571..4007752)
MBC3842_2	6.09075	6.09075	2.60662	up	D	D	D	D	D	D	S	BC_4062	hypothetical protein BC4062///IG hypothetical 17221 [Source:UniProtKB/TrEMBL;Acc:Q819C4]///IG hypothetical 17221	AAP10981			bce:BC4062	1206407	AE016877	NC_004722	lcl|AE016877.1_cdsid_AAP10981.1	GTACAAACAGCCCAGCTTGGTGATAAAATTGGTGAAGAAAAAGCAGTTCAACTTGTTGCA	4033809..4034675
MBC4734_3	6.051	6.051	2.59717	up	D	D	D	D	D	D	I	BC_5003	3-ketoacyl-CoA thiolase [Source:UniProtKB/TrEMBL;Acc:Q815X1]///acetyl-CoA acetyltransferase///3-ketoacyl-CoA thiolase	AAP11875		GO:0003988	bce:BC5003	1207345	AE016877	NC_004722	lcl|AE016877.1_cdsid_AAP11875.1	GAATTTCTCGTGAAGAGCAAGATGCATTTGCAGTAAGAAGTCATCAACGTGCTGCGAAAG	complement(4906360..4907532)
MBC385_1	6.04323	6.04323	2.59532	up	D	D	D	C	C	C	S	BC_0459	Bacterial/Archaeal Transporter family protein ///Bacterial/Archaeal Transporter family protein [Source:UniProtKB/TrEMBL;Acc:Q814A0]///transporter family protein	AAP07499		GO:0016020	bce:BC0459	1202812	AE016877	NC_004722	lcl|AE016877.1_cdsid_AAP07499.1	TAAGTGGGATTGCAGGTGCTTCTTCATGGCTATTTTATTTTCTTGCCCTCAAAACAGGAA	complement(450435..450863)
MBC3816_3	6.02753	6.02753	2.59157	up	D	D	D	D	D	D	G	BC_4036	2,3-diketo-5-methylthiopentyl-1-phosphate enolase [Source:UniProtKB/Swiss-Prot;Acc:Q819E8]///"2,3-diketo-5-methylthiopentyl-1-phosphate enolase"///Ribulose bisphosphate carboxylase large chain	AAP10955	mtnW	GO:0009536|GO:0043715|GO:0000287|GO:0019509|GO:0015977|GO:0016984	bce:BC4036	1206381	AE016877	NC_004722	lcl|AE016877.1_cdsid_AAP10955.1	GCTTTCCGTACTGCAATTGATGCTACTTTGCAAAATAAACCACTCCATGAAGTAGACGAC	4010346..4011590
MBC2640_1	5.95534	5.95534	2.57418	up	D	D	D	D	D	D	L	BC_2821	transposase///Transposase [Source:UniProtKB/TrEMBL;Acc:Q81CE9]///Transposase	AAP09772		GO:0015074|GO:0003677	bce:BC2821	1205169	AE016877	NC_004722	lcl|AE016877.1_cdsid_AAP09772.1	TACTAATGCATTCGGATCAAGGATGGCATTATCAAATGAGACAGTACGTCCGGACACTTG	2785874..2786683
MBC3842_1	5.93608	5.93608	2.56951	up	D	D	D	D	D	D	S	BC_4062	hypothetical protein BC4062///IG hypothetical 17221 [Source:UniProtKB/TrEMBL;Acc:Q819C4]///IG hypothetical 17221	AAP10981			bce:BC4062	1206407	AE016877	NC_004722	lcl|AE016877.1_cdsid_AAP10981.1	ACAAACAGCCCAGCTTGGTGATAAAATTGGTGAAGAAAAAGCAGTTCAACTTGTTGCAAA	4033809..4034675
MBC369_2	5.93316	5.93316	2.5688	up	D	D	D	D	D	D	T	BC_0443	Tellurium resistance protein terD [Source:UniProtKB/TrEMBL;Acc:Q81IE5]///Tellurium resistance protein terD ///tellurium resistance protein terD	AAP07483		GO:0006950	bce:BC0443	1202796	AE016877	NC_004722	lcl|AE016877.1_cdsid_AAP07483.1	CTTGTAGGACTTGGTTGGGACACGAATCGTTATGACGGACAAAACGATTTCGACTTAGAT	431379..431969
MBC3442_2	5.91693	5.91693	2.56485	up	D	D	D	D	D	D	E	BC_3651	Urocanate hydratase [Source:UniProtKB/Swiss-Prot;Acc:Q81AC7]///urocanate hydratase///Urocanate hydratase	AAP10580	hutU	GO:0016153|GO:0005737|GO:0006548	bce:BC3651	1205996	AE016877	NC_004722	lcl|AE016877.1_cdsid_AAP10580.1	GGTTGCAAATGGTGAATTATCAGCACCAATCGTTATCGGTCGTGACCATTTAGATTGTGG	complement(3621955..3623613)
MBC4735_1	5.89667	5.89667	2.5599	up	D	D	D	D	D	D	I	BC_5004	enoyl-CoA hydratase///Enoyl-CoA hydratase [Source:UniProtKB/TrEMBL;Acc:Q815X0]///Enoyl-CoA hydratase	AAP11876		GO:0050662|GO:0016491|GO:0006631|GO:0004300	bce:BC5004	1207346	AE016877	NC_004722	lcl|AE016877.1_cdsid_AAP11876.1	AGATGAAATCACAAGCAAGAATGCAGCACATGCTTGTAAAAGGAAAGCCATTACGTAACT	complement(4907554..4909935)
MBC629_3	5.88735	5.88735	2.55762	up	N	D	D	D	D	D		BC_0752	Putative uncharacterized protein [Source:UniProtKB/TrEMBL;Acc:Q81HQ2]///hypothetical protein	AAP07743			bce:BC0752	1203103	AE016877	NC_004722	lcl|AE016877.1_cdsid_AAP07743.1	TGAGCAGCTACATGCAGAATTGACACAAGTTTATATTCGCGGGAGAAATTTACGTGCATT	737848..738165
MBC4572_3	5.86547	5.86547	2.55225	up	N	N	N	D	D	D	M	BC_4811	hypothetical protein BC4811///Fimbria-associated protein ///Fimbria-associated protein [Source:UniProtKB/TrEMBL;Acc:Q816L8]	AAP11712			bce:BC4811	1207153	AE016877	NC_004722	lcl|AE016877.1_cdsid_AAP11712.1	ACTCCATCTGGAGGGGGACATACTGTACTGAGTGGACATCGAGATACTGTATTTACAGAT	complement(4736307..4736927)
MBC705_3	5.85798	5.85798	2.5504	up	N	D	D	D	D	D	S	BC_0828	Alkaline phosphatase like protein ///Alkaline phosphatase like protein [Source:UniProtKB/TrEMBL;Acc:Q81HI0]///alkaline phosphatase like protein	AAP07819			bce:BC0828	1203179	AE016877	NC_004722	lcl|AE016877.1_cdsid_AAP07819.1	ATTTATTCCAGCAGAAGTAGTTTTGCCCATGGTTGGTTATTGGGTGTACGAGGGAGATAT	809888..810493
MBC2440_3	5.8577	5.8577	2.55034	up	D	D	D	D	D	D	Q	BC_2609	Cytochrome P450 [Source:UniProtKB/TrEMBL;Acc:Q81CY0]///Cytochrome P450 ///cytochrome P450	AAP09568		GO:0004497|GO:0009055|GO:0020037|GO:0055114	bce:BC2609	1204958	AE016877	NC_004722	lcl|AE016877.1_cdsid_AAP09568.1	GCGAGATGCTCGGTATTCCAAAAGAAGATCAAGCGAAATTTAGGATTTGGTCTCATGCTG	2572503..2573732
MBC281_3	5.85501	5.85501	2.54967	up	D	D	D	D	D	D	E	BC_0355	4-aminobutyrate aminotransferase ///4-aminobutyrate aminotransferase///4-aminobutyrate aminotransferase [Source:UniProtKB/TrEMBL;Acc:Q81IM9]	AAP07395		GO:0003867|GO:0030170|GO:0009448	bce:BC0355	1202708	AE016877	NC_004722	lcl|AE016877.1_cdsid_AAP07395.1	GGAAGTCCATTAGGATGTGCGGCTGCATTAGCTGTTCTCGATGTAATAGAAAATGAGAAA	333215..334654
MBC692_3	5.83464	5.83464	2.54464	up	D	D	D	D	D	D	V	BC_0815	ABC transporter ATP-binding protein///ABC transporter ATP-binding protein ///ABC transporter ATP-binding protein [Source:UniProtKB/TrEMBL;Acc:Q81HJ2]	AAP07806		GO:0016887|GO:0005524	bce:BC0815	1203166	AE016877	NC_004722	lcl|AE016877.1_cdsid_AAP07806.1	ATTCATTTTAGCCGATGAACCGACGGGAGCACTTGATACGAAAACAAGCACACAAATTAT	complement(799821..800495)
MBC2440_2	5.83177	5.83177	2.54393	up	D	D	D	D	D	D	Q	BC_2609	Cytochrome P450 [Source:UniProtKB/TrEMBL;Acc:Q81CY0]///Cytochrome P450 ///cytochrome P450	AAP09568		GO:0004497|GO:0009055|GO:0020037|GO:0055114	bce:BC2609	1204958	AE016877	NC_004722	lcl|AE016877.1_cdsid_AAP09568.1	TGGTAGTCATTTCTGCTTAGGAGCTCCACTTGCGAGGTTAGAAGCAAAGATTGCTATTAC	2572503..2573732
MBC2798_1	5.81949	5.81949	2.54089	up	D	D	D	D	D	D	I	BC_2983	Delta5 acyl-lipid desaturase [Source:UniProtKB/TrEMBL;Acc:Q81C02]///delta5 acyl-lipid desaturase ///delta5 acyl-lipid desaturase	AAP09930		GO:0006629|GO:0016491|GO:0055114	bce:BC2983	1205331	AE016877	NC_004722	lcl|AE016877.1_cdsid_AAP09930.1	TGGGTGTTTTAACATTATTCCCATTTGATCAGTGGGGGCATGAACATTCTATTCACCACG	complement(2941273..2942304)
MBC1634_2	5.79758	5.79758	2.53545	up	D	D	D	D	D	D	E///G	BC_1780	Dihydroxy-acid dehydratase [Source:UniProtKB/Swiss-Prot;Acc:Q81F26]///Dihydroxy-acid dehydratase ///dihydroxy-acid dehydratase	AAP08754	ilvD	GO:0051539|GO:0009082|GO:0004160|GO:0046872	bce:BC1780	1204129	AE016877	NC_004722	lcl|AE016877.1_cdsid_AAP08754.1	GTAAAAAAGAATGGAAACGACCAGAACCAAAAGTGAAAACTGGCTGGCTCGGACGTTATG	1732373..1734034
MBC370_2	5.77006	5.77006	2.52859	up	D	D	D	D	D	D	T	BC_0444	Tellurium resistance protein terD [Source:UniProtKB/TrEMBL;Acc:Q81IE4]///Tellurium resistance protein terD ///tellurium resistance protein terD	AAP07484		GO:0006950	bce:BC0444	1202797	AE016877	NC_004722	lcl|AE016877.1_cdsid_AAP07484.1	GGGCAAGTAGGAAATGCGTTTGTTCGTTTAGCGAATGAAGAAACGAGTGAAGAAGTTCTT	432055..432633
MBC2165_2	5.76829	5.76829	2.52814	up	N	N	N	D	D	D	V	BC_2323	ABC transporter ATP-binding protein///ABC transporter ATP-binding protein ///ABC transporter ATP-binding protein [Source:UniProtKB/TrEMBL;Acc:Q81DN4]	AAP09287		GO:0016887|GO:0005524	bce:BC2323	1204672	AE016877	NC_004722	lcl|AE016877.1_cdsid_AAP09287.1	CTAGAGAGAATTTCTATCAAGACATTTTAGGTGTGCTCGCTCATATGGGCTCAGCTGCTG	2272258..2273034
MBC3448_1	5.74703	5.74703	2.52282	up	N	D	D	D	D	D	R	BC_3657	4-methyl-5(B-hydroxyethyl)-thiazole monophosphate biosynthesis enzyme [Source:UniProtKB/TrEMBL;Acc:Q81AC1]///4-methyl-5(B-hydroxyethyl)-thiazole monophosphate biosynthesis enzyme///4-methyl-5(B-hydroxyethyl)-thiazole monophosphate biosynthesis enzyme	AAP10586			bce:BC3657	1206002	AE016877	NC_004722	lcl|AE016877.1_cdsid_AAP10586.1	CATTACAGCACAAGGGCATGCATTTGTACCATTTGGAATAGCGATTGCCTCTTATTTTGG	complement(3626850..3627422)
MBC2793_3	5.71292	5.71292	2.51423	up	D	D	D	D	D	D	E	BC_2978	Peptidase family M20 [Source:UniProtKB/TrEMBL;Acc:Q81C07]///M20 family peptidase///Peptidase family M20	AAP09925		GO:0016787	bce:BC2978	1205326	AE016877	NC_004722	lcl|AE016877.1_cdsid_AAP09925.1	AATTAGCGATTTTATGTAAAGAAAAGGCACCGATGATTGTACTTTTCTTCGCTCCGCCGT	complement(2936093..2937733)
MBC3872_1	5.70767	5.70767	2.5129	up	N	N	N	D	D	D	S	BC_4092	Stage II sporulation protein M ///stage II sporulation protein M///Stage II sporulation protein M [Source:UniProtKB/TrEMBL;Acc:Q818Z4]	AAP11011			bce:BC4092	1206437	AE016877	NC_004722	lcl|AE016877.1_cdsid_AAP11011.1	TTATACATGCTTCTTTCTCGTAATTGGAGTGGTGTTAGCACTTGCTTCTAGTGTGGAGGC	complement(4059676..4060323)
MBC1573_2	5.70563	5.70563	2.51239	up	D	D	D	D	D	D	E	BC_1717	peptidase E///Peptidase E ///Peptidase E [Source:UniProtKB/TrEMBL;Acc:Q81F81]	AAP08693		GO:0004177|GO:0006508|GO:0008236	bce:BC1717	1204066	AE016877	NC_004722	lcl|AE016877.1_cdsid_AAP08693.1	CAGAGGAATCCTTTGAGATTATCGGTGAACCGGAAAGAGCGTGGGAGTTTTATATGAGTG	complement(1665362..1666060)
MBC4647_3	5.69895	5.69895	2.5107	up	D	D	D	D	D	D	Q	BC_4915	ComA operon protein 2///ComA operon protein 2 ///ComA operon protein 2 [Source:UniProtKB/TrEMBL;Acc:Q816E7]	AAP11788			bce:BC4915	1207257	AE016877	NC_004722	lcl|AE016877.1_cdsid_AAP11788.1	CTCAAAGAAAGATGGAATTGTAACGGCGATCGGAACACCGATACATAGAGGACAATCGAC	complement(4826234..4826617)
MBC1548_1	5.67173	5.67173	2.50379	up	D	D	D	D	D	D		BC_1692	Putative uncharacterized protein [Source:UniProtKB/TrEMBL;Acc:Q81FA2]///hypothetical protein	AAP08668			bce:BC1692	1204041	AE016877	NC_004722	lcl|AE016877.1_cdsid_AAP08668.1	GAGTTACTTCAGGAGTTCCAGGAGTACGAAAGAAAATCAATGAGCTTTTGGCGAGCGATA	1641687..1642058
MBC662_3	5.64798	5.64798	2.49774	up	N	C	D	D	D	D		BC_0785	hypothetical protein ///Putative uncharacterized protein [Source:UniProtKB/TrEMBL;Acc:Q81HL9]	AAP07776		GO:0005515	bce:BC0785	1203136	AE016877	NC_004722	lcl|AE016877.1_cdsid_AAP07776.1	TAAAGAAACAAAGCAAGCACTGCTACAACAGTTAGCAACTATGCAAAAATCCACACCGGA	complement(770065..770703)
MBC2984_2	5.64127	5.64127	2.49602	up	D	N	D	D	D	D	R	BC_3176	N-acyl-L-amino acid amidohydrolase///N-acyl-L-amino acid amidohydrolase ///N-acyl-L-amino acid amidohydrolase [Source:UniProtKB/TrEMBL;Acc:Q81BI1]	AAP10118		GO:0005515|GO:0004046	bce:BC3176	1205523	AE016877	NC_004722	lcl|AE016877.1_cdsid_AAP10118.1	TTTATTTAAAGACATTGATGCGGCGCTTATGATTCATCCGAGCGGAAAAACAGCGACAAC	complement(3145805..3147010)
MBC1805_3	5.60602	5.60602	2.48698	up	D	D	D	D	D	D	R	BC_1954	Esterase ///esterase///Esterase [Source:UniProtKB/TrEMBL;Acc:Q81EL5]	AAP08925		GO:0016787	bce:BC1954	1204303	AE016877	NC_004722	lcl|AE016877.1_cdsid_AAP08925.1	TTGCCTAACGTTCTATATAAGGAAATACCGTTAGCGGGACATGCAGCGAACTTATTTCGT	complement(1901355..1902119)
MBC4510_2	5.60329	5.60329	2.48627	up	N	D	D	D	D	D	S	BC_4744	hypothetical protein BC4744///hypothetical Membrane Spanning Protein ///Hypothetical Membrane Spanning Protein [Source:UniProtKB/TrEMBL;Acc:Q812N3]	AAP11649	ldh		bce:BC4744	1207088	AE016877	NC_004722	lcl|AE016877.1_cdsid_AAP11649.1	AGACGGAACAATGGATGCTGCAAGCCAGTTTCTAAAAATTGGTATTACTGTTGGACCAAT	complement(4680232..4681254)
MBC369_1	5.57991	5.57991	2.48024	up	D	D	D	D	D	D	T	BC_0443	Tellurium resistance protein terD [Source:UniProtKB/TrEMBL;Acc:Q81IE5]///Tellurium resistance protein terD ///tellurium resistance protein terD	AAP07483		GO:0006950	bce:BC0443	1202796	AE016877	NC_004722	lcl|AE016877.1_cdsid_AAP07483.1	AGGACTTGGTTGGGACACGAATCGTTATGACGGACAAAACGATTTCGACTTAGATGTTAG	431379..431969
MBC4332_2	5.5574	5.5574	2.47441	up	D	D	D	D	D	D	R	BC_4564	Metal-dependent phosphohydrolase ///metal-dependent phosphohydrolase///Metal-dependent phosphohydrolase [Source:UniProtKB/TrEMBL;Acc:Q817I3]	AAP11471		GO:0016787	bce:BC4564	1206909	AE016877	NC_004722	lcl|AE016877.1_cdsid_AAP11471.1	CCGGGCGGAGCGCATCATTATCGAACAATTTCTTATGAAAAAGCACTTAAAGCAATTCAG	4510754..4511311
MBC1646_1	5.52823	5.52823	2.46682	up	N	N	N	D	D	D		BC_1792	hypothetical protein ///Putative uncharacterized protein [Source:UniProtKB/TrEMBL;Acc:Q81F15]	AAP08766			bce:BC1792	1204141	AE016877	NC_004722	lcl|AE016877.1_cdsid_AAP08766.1	ATAAAATCGTGGTCGATTGAAACGAGTTCAAAGTGGACAATTGAAAACCCAGCAAAGGGA	1745185..1745544
MBC1470_2	5.52019	5.52019	2.46472	up	N	N	D	D	D	D	H	BC_1610	Adenosylmethionine-8-amino-7-oxononanoate aminotransferase ///Adenosylmethionine-8-amino-7-oxononanoate aminotransferase [Source:UniProtKB/TrEMBL;Acc:Q81FH7]///aminotransferase	AAP08589		GO:0004015|GO:0030170	bce:BC1610	1203959	AE016877	NC_004722	lcl|AE016877.1_cdsid_AAP08589.1	CGAAACGGTATGACAACAGCAGGATATAATAACGTTTTAACATTAGCGCCGCCTCTTGTT	1567124..1568476
MBC368_2	5.5095	5.5095	2.46192	up	D	D	D	D	D	D	T	BC_0442	Tellurium resistance protein terD [Source:UniProtKB/TrEMBL;Acc:Q81IE6]///Tellurium resistance protein terD ///tellurium resistance protein terD	AAP07482		GO:0006950	bce:BC0442	1202795	AE016877	NC_004722	lcl|AE016877.1_cdsid_AAP07482.1	GTCACGGAAGTGAATGGAAGTTTTCAGCAGTTGGAGAAGGCACGCAAGATAAAAACTTAA	430766..431362
MBC644_1	5.49244	5.49244	2.45745	up	N	N	N	D	D	D	G	BC_0767	Methylthioribose transport ATP-binding protein [Source:UniProtKB/TrEMBL;Acc:Q81HN7]///methylthioribose ABC transporter ATP-binding protein///Methylthioribose transport ATP-binding protein	AAP07758		GO:0016887|GO:0005524	bce:BC0767	1203118	AE016877	NC_004722	lcl|AE016877.1_cdsid_AAP07758.1	GCGTTGCATATCGCTGATCGCATTCTTATACTGGCAAACGGAGAATTTGTAGGTGAATAC	complement(752457..753944)
MBC3442_3	5.49083	5.49083	2.45702	up	D	D	D	D	D	D	E	BC_3651	Urocanate hydratase [Source:UniProtKB/Swiss-Prot;Acc:Q81AC7]///urocanate hydratase///Urocanate hydratase	AAP10580	hutU	GO:0016153|GO:0005737|GO:0006548	bce:BC3651	1205996	AE016877	NC_004722	lcl|AE016877.1_cdsid_AAP10580.1	GCGATGCAAGAAAAAGGCGCAATTACATTTGATTATGGAAATAACATTCGCCAAGTTGCT	complement(3621955..3623613)
MBC1886_1	5.48635	5.48635	2.45585	up	D	D	D	D	D	D	S	BC_2037	Hypothetical Membrane Spanning Protein [Source:UniProtKB/TrEMBL;Acc:Q813N9]///hypothetical Membrane Spanning Protein ///hypothetical protein BC2037	AAP09006			bce:BC2037	1204386	AE016877	NC_004722	lcl|AE016877.1_cdsid_AAP09006.1	ATACATTGCGTAGCAGATTCTGGTGTGTATGGTATGTTAGTGAAAAAGCCAGAAGGCGTA	1981013..1981882
MBC1573_1	5.46352	5.46352	2.44983	up	C	D	D	D	D	D	E	BC_1717	peptidase E///Peptidase E ///Peptidase E [Source:UniProtKB/TrEMBL;Acc:Q81F81]	AAP08693		GO:0004177|GO:0006508|GO:0008236	bce:BC1717	1204066	AE016877	NC_004722	lcl|AE016877.1_cdsid_AAP08693.1	TATAGCGCTGGTGCTATGTGTTGGTTCACGTCTAGTATCCGATCAGATTATGAAGGTTCT	complement(1665362..1666060)
MBC1885_2	5.45808	5.45808	2.44839	up	N	D	D	D	D	D	R	BC_2036	hypothetical protein BC2036///Hypothetical Membrane Spanning Protein [Source:UniProtKB/TrEMBL;Acc:Q813P0]///hypothetical Membrane Spanning Protein	AAP09005			bce:BC2036	1204385	AE016877	NC_004722	lcl|AE016877.1_cdsid_AAP09005.1	TCAGGATTCATTCAAATGTTCGTGACAGAAGATATGGTGGCAAAATGGATGCCGAAGAAC	1980119..1981009
MBC4716_1	5.44382	5.44382	2.44462	up	D	D	D	D	D	D	P	BC_4985	ABC transporter substrate-binding protein///ABC transporter substrate-binding protein ///ABC transporter substrate-binding protein [Source:UniProtKB/TrEMBL;Acc:Q815Y9]	AAP11857			bce:BC4985	1207327	AE016877	NC_004722	lcl|AE016877.1_cdsid_AAP11857.1	GGTGCTTCTAACGTACCGCACGCTGTTATTTTAGAAAAGGCAAAACCGTTACTTGAGAAA	complement(4891771..4892583)
MBC2525_1	5.42902	5.42902	2.44069	up	N	N	N	D	D	D		BC_2703	Putative uncharacterized protein [Source:UniProtKB/TrEMBL;Acc:Q81CP7]///hypothetical protein	AAP09657			bce:BC2703	1205051	AE016877	NC_004722	lcl|AE016877.1_cdsid_AAP09657.1	ATTGCAGAGAATGCATAGTCCACTGCACAAATCGTTTCCTTATCGTGCTACAGCAAAAAT	complement(2685089..2685460)
MBC630_2	5.41699	5.41699	2.43749	up	D	D	D	C	C	C	P	BC_0753	potassium-transporting ATPase subunit A///Potassium-transporting ATPase A chain ///Potassium-transporting ATPase A chain [Source:UniProtKB/Swiss-Prot;Acc:Q81HQ1]	AAP07744	cbiO	GO:0008556|GO:0005886|GO:0016021|GO:0005524	bce:BC0753	1203104	AE016877	NC_004722	lcl|AE016877.1_cdsid_AAP07744.1	GGCGGCGTTGGAGCAGGTTTTGTAAACATTATTATGTATGCAATTATCGCGGTGTTTATA	738869..740536
MBC3375_1	5.36448	5.36448	2.42344	up	N	D	N	D	D	D	E	BC_3580	Putative uncharacterized protein [Source:UniProtKB/TrEMBL;Acc:Q81AI8]///hypothetical protein BC3580///hypothetical protein	AAP10513			bce:BC3580	1205925	AE016877	NC_004722	lcl|AE016877.1_cdsid_AAP10513.1	CATGCCCATGCGTATACGTTTTACGTTGAAGCACCTGGTGGATTTACAATAGAAGTGATG	complement(3555739..3556077)
MBC3815_1	5.34823	5.34823	2.41906	up	D	D	D	D	D	C	E	BC_4035	Aspartate aminotransferase ///Aspartate aminotransferase [Source:UniProtKB/TrEMBL;Acc:Q819E9]///transaminase	AAP10954		GO:0009058|GO:0030170|GO:0004069	bce:BC4035	1206380	AE016877	NC_004722	lcl|AE016877.1_cdsid_AAP10954.1	GGGTATGTCCGTGTTGGTCTCTTGCATACAGAAGATAGATTACGAGAAGCCATTAATCGA	4008933..4010111
MBC4758_2	5.32923	5.32923	2.41393	up	N	N	N	D	D	D	S	BC_5027	Protein erfK/srfK [Source:UniProtKB/TrEMBL;Acc:Q815U9]///protein erfK/srfK precursor///Protein erfK/srfK precursor	AAP11899			bce:BC5027	1207369	AE016877	NC_004722	lcl|AE016877.1_cdsid_AAP11899.1	ACTTATGCGATTCACGGAACTAACAATAATCAAGCAATCGGCAAATGGACAACACTTGGT	4928684..4929145
MBC1805_1	5.32889	5.32889	2.41383	up	D	D	D	D	D	D	R	BC_1954	Esterase ///esterase///Esterase [Source:UniProtKB/TrEMBL;Acc:Q81EL5]	AAP08925		GO:0016787	bce:BC1954	1204303	AE016877	NC_004722	lcl|AE016877.1_cdsid_AAP08925.1	TCACGGTGATGATAAAGGAGAAGCAATCGACTTTTCATTACAGCGCCTCGTAGATCAATT	complement(1901355..1902119)
MBC3443_1	5.32659	5.32659	2.41321	up	N	D	D	D	D	D	E	BC_3652	Histidine ammonia-lyase ///histidine ammonia-lyase///Histidine ammonia-lyase [Source:UniProtKB/Swiss-Prot;Acc:Q81AC6]	AAP10581	deoD	GO:0005737|GO:0009058|GO:0006548|GO:0004397	bce:BC3652	1205997	AE016877	NC_004722	lcl|AE016877.1_cdsid_AAP10581.1	GCTAACCAAGAAGATCACGTAAGTATGGGAACAATCGCTTCACGTCATGCACATCAAATT	complement(3623637..3625157)
MBC2440_1	5.32583	5.32583	2.41301	up	D	D	D	D	D	D	Q	BC_2609	Cytochrome P450 [Source:UniProtKB/TrEMBL;Acc:Q81CY0]///Cytochrome P450 ///cytochrome P450	AAP09568		GO:0004497|GO:0009055|GO:0020037|GO:0055114	bce:BC2609	1204958	AE016877	NC_004722	lcl|AE016877.1_cdsid_AAP09568.1	TGCAAGATGGGCAGCGGAACCTTTTCAAATTCACCATCAAACAATACAGAAAGGAGATAT	2572503..2573732
MBC2552_1	5.31224	5.31224	2.40932	up	N	N	N	D	D	D	R	BC_2730	2-haloalkanoic acid dehalogenase///2-haloalkanoic acid dehalogenase ///2-haloalkanoic acid dehalogenase [Source:UniProtKB/TrEMBL;Acc:Q81CM4]	AAP09684		GO:0008967|GO:0018784	bce:BC2730	1205078	AE016877	NC_004722	lcl|AE016877.1_cdsid_AAP09684.1	TGTTTGATGAATTCACGCCAAGGTATAGATTGCCACGCAATTACATCCAAGATTTTTGGA	complement(2705671..2706366)
MBC1886_2	5.3057	5.3057	2.40754	up	D	D	D	D	D	D	S	BC_2037	Hypothetical Membrane Spanning Protein [Source:UniProtKB/TrEMBL;Acc:Q813N9]///hypothetical Membrane Spanning Protein ///hypothetical protein BC2037	AAP09006			bce:BC2037	1204386	AE016877	NC_004722	lcl|AE016877.1_cdsid_AAP09006.1	TATACATTGCGTAGCAGATTCTGGTGTGTATGGTATGTTAGTGAAAAAGCCAGAAGGCGT	1981013..1981882
MBC3267_1	5.29831	5.29831	2.40553	up	N	N	N	D	D	D	S	BC_3469	hypothetical protein BC3469///hypothetical protein ///Putative uncharacterized protein [Source:UniProtKB/TrEMBL;Acc:Q81AT7]	AAP10404			bce:BC3469	1205814	AE016877	NC_004722	lcl|AE016877.1_cdsid_AAP10404.1	CGGACATTTGTGGAATTTTCATTACGAGGCGTTCCATATAAAATGCCACTCGTTCTCTCC	3424052..3424816
MBC2510_3	5.25084	5.25084	2.39255	up	N	N	N	D	D	D	F	BC_2686	MutT/nudix family protein///MutT/nudix family protein ///MutT/nudix family protein [Source:UniProtKB/TrEMBL;Acc:Q81CR1]	AAP09642		GO:0016787	bce:BC2686	1205035	AE016877	NC_004722	lcl|AE016877.1_cdsid_AAP09642.1	TCGGCCATCATTATTTTTTACCTGGTGGCCATGTTGAAATTGGAGAATCAGCAGAGAATG	2669964..2670410
MBC4026_3	5.23533	5.23533	2.38828	up	N	D	D	D	D	D	E	BC_4250	5-methyltetrahydrofolate--homocysteine methyltransferase ///5-methyltetrahydrofolate--homocysteine methyltransferase [Source:UniProtKB/TrEMBL;Acc:Q818K0]///5-methyltetrahydrofolate--homocysteine methyltransferase	AAP11165		GO:0005622|GO:0031419|GO:0008270|GO:0042558|GO:0008898|GO:0008705	bce:BC4250	1206595	AE016877	NC_004722	lcl|AE016877.1_cdsid_AAP11165.1	GCTACTTGGGCATCACCTTGGATTAAAAGGAAATGTGAAGAAGCTTTTGAAAGAGGGAGA	complement(4194100..4197501)
MBC1630_1	5.16957	5.16957	2.37004	up	D	D	D	D	D	D	O	BC_1774	Peptide methionine sulfoxide reductase msrA [Source:UniProtKB/TrEMBL;Acc:Q81F30]///Peptide methionine sulfoxide reductase ///peptide methionine sulfoxide reductase	AAP08750	msrA	GO:0008113|GO:0006464|GO:0055114	bce:BC1774	1204123	AE016877	NC_004722	lcl|AE016877.1_cdsid_AAP08750.1	TAGACTTATATTGGCCACAAATCGATCCAACTGATGATGGCGGACAATTTTTTGACCGTG	complement(1726104..1726640)
MBC156_3	5.16557	5.16557	2.36893	up	N	D	N	D	D	D	P	BC_0197	ABC transporter ATP-binding protein///Methionine import ATP-binding protein MetN 1 [Source:UniProtKB/Swiss-Prot;Acc:Q81IZ6]///ABC transporter ATP-binding protein	AAP07266	metN1	GO:0015821|GO:0005886|GO:0015424|GO:0005524	bce:BC0197	1202550	AE016877	NC_004722	lcl|AE016877.1_cdsid_AAP07266.1	TCTTCTGGTGAACCAGCGTTAGCTATCGCTACAAAACGTTTCCAAGTGTATCCAAATATT	complement(172224..173264)
MBC645_2	5.14487	5.14487	2.36314	up	N	N	N	D	D	D	G	BC_0768	methylthioribose-binding protein///Methylthioribose-binding protein ///Methylthioribose-binding protein [Source:UniProtKB/TrEMBL;Acc:Q81HN6]	AAP07759			bce:BC0768	1203119	AE016877	NC_004722	lcl|AE016877.1_cdsid_AAP07759.1	AAGAAGTCGCAAGATTCGGTACTGCTAGTAATAACACGCCACTCGATACACAAACACAAG	complement(753941..755053)
MBC1630_2	5.11259	5.11259	2.35405	up	D	D	D	D	D	D	O	BC_1774	Peptide methionine sulfoxide reductase msrA [Source:UniProtKB/TrEMBL;Acc:Q81F30]///Peptide methionine sulfoxide reductase ///peptide methionine sulfoxide reductase	AAP08750	msrA	GO:0008113|GO:0006464|GO:0055114	bce:BC1774	1204123	AE016877	NC_004722	lcl|AE016877.1_cdsid_AAP08750.1	TAAAGATCCAATCGTGACTGAAATTCGTCCTGCTGCACCTTTTTACGAAGCAGAGGAATA	complement(1726104..1726640)
MBC3813_1	5.11123	5.11123	2.35367	up	D	D	D	D	D	D	R	BC_4033	Methylthioribose kinase [Source:UniProtKB/Swiss-Prot;Acc:Q819F1]///methylthioribose kinase///5-methylthioribose kinase	AAP10952	mtnK	GO:0009086|GO:0046522|GO:0005524	bce:BC4033	1206378	AE016877	NC_004722	lcl|AE016877.1_cdsid_AAP10952.1	GCTGTTGGATTTGCCGGATGTGAACTAATTCGTAGAACAATTGGTTTAGCTCATGTAGCA	complement(4006571..4007752)
MBC3815_2	5.0873	5.0873	2.3469	up	D	D	D	D	D	D	E	BC_4035	Aspartate aminotransferase ///Aspartate aminotransferase [Source:UniProtKB/TrEMBL;Acc:Q819E9]///transaminase	AAP10954		GO:0009058|GO:0030170|GO:0004069	bce:BC4035	1206380	AE016877	NC_004722	lcl|AE016877.1_cdsid_AAP10954.1	TGGCGCATCGCTTTTGCTGTAGGGAATGAAAGTGTGATTGAAACAATTAACCTATTACAA	4008933..4010111
MBC368_3	5.08614	5.08614	2.34657	up	D	D	D	D	D	D	T	BC_0442	Tellurium resistance protein terD [Source:UniProtKB/TrEMBL;Acc:Q81IE6]///Tellurium resistance protein terD ///tellurium resistance protein terD	AAP07482		GO:0006950	bce:BC0442	1202795	AE016877	NC_004722	lcl|AE016877.1_cdsid_AAP07482.1	CGGAAGTGAATGGAAGTTTTCAGCAGTTGGAGAAGGCACGCAAGATAAAAACTTAAGTGA	430766..431362
MBC1391_1	5.07249	5.07249	2.3427	up	D	D	D	D	D	D	R	BC_1528	Hypothetical Membrane Spanning Protein [Source:UniProtKB/TrEMBL;Acc:Q813T2]///hypothetical Membrane Spanning Protein ///hypothetical protein BC1528	AAP08508			bce:BC1528	1203877	AE016877	NC_004722	lcl|AE016877.1_cdsid_AAP08508.1	CGTAAAGTATTAAATGCGGCAGCATTAACATATGTAGCAGCTGCAGCTGTAGCGGTATTT	1479496..1480179
MBC2058_1	5.06278	5.06278	2.33993	up	N	N	N	D	D	D	O	BC_2214	small heat shock protein///Small heat shock protein ///Small heat shock protein [Source:UniProtKB/TrEMBL;Acc:Q81DY2]	AAP09180		GO:0006950	bce:BC2214	1204563	AE016877	NC_004722	lcl|AE016877.1_cdsid_AAP09180.1	TTTTGGGCCTTCTTTATTAGAAGGGATGACAGATGCTTTCTTTAAGCCACTGAACATGGA	2158399..2158836
MBC3663_2	5.05234	5.05234	2.33695	up	N	N	N	N	D	D		BC_3880	hypothetical Membrane Spanning Protein ///Hypothetical Membrane Spanning Protein [Source:UniProtKB/TrEMBL;Acc:Q812W9]	AAP10801			bce:BC3880	1206225	AE016877	NC_004722	lcl|AE016877.1_cdsid_AAP10801.1	CGCCTTTACTCCAAAATTTTTCTTTTGGGTTGGCATGTACAGCATCTTCTCGTTTATCGT	3860998..3861243
MBC1805_2	5.03674	5.03674	2.33249	up	D	D	D	D	D	D	R	BC_1954	Esterase ///esterase///Esterase [Source:UniProtKB/TrEMBL;Acc:Q81EL5]	AAP08925		GO:0016787	bce:BC1954	1204303	AE016877	NC_004722	lcl|AE016877.1_cdsid_AAP08925.1	TGCCTAACGTTCTATATAAGGAAATACCGTTAGCGGGACATGCAGCGAACTTATTTCGTC	complement(1901355..1902119)
MBC507_1	5.02652	5.02652	2.32956	up	N	N	N	D	D	D	S	BC_0603	hypothetical protein BC0603///hypothetical Membrane Spanning Protein ///Hypothetical Membrane Spanning Protein [Source:UniProtKB/TrEMBL;Acc:Q813Z0]	AAP07621	acpD		bce:BC0603	1202955	AE016877	NC_004722	lcl|AE016877.1_cdsid_AAP07621.1	AGAAGGTAGAGAGGCCTTTCTACTCGTTCTATCGTTTCGCTTGATACCTTTCATCCCATC	complement(594427..594975)
MBC4717_3	5.0204	5.0204	2.3278	up	D	D	D	D	D	D	P	BC_4986	ABC transporter permease protein ///ABC transporter permease protein [Source:UniProtKB/TrEMBL;Acc:Q815Y8]///ABC transporter permease protein	AAP11858		GO:0005215|GO:0005886|GO:0016021	bce:BC4986	1207328	AE016877	NC_004722	lcl|AE016877.1_cdsid_AAP11858.1	TACGCGAGAATGGTTGAAATCGCACTTCGCGAAATTGATAAAGGTGTAATTGAAGCTTCA	complement(4892607..4893278)
MBC2799_2	4.99203	4.99203	2.31963	up	D	D	D	D	D	D	S	BC_2984	immune inhibitor A precursor///Immune inhibitor A [Source:UniProtKB/TrEMBL;Acc:Q81C01]///Immune inhibitor A precursor	AAP09931		GO:0006508|GO:0008233	bce:BC2984	1205332	AE016877	NC_004722	lcl|AE016877.1_cdsid_AAP09931.1	AAGCTTTACAGATAACTGGGTAGGCGTTCATCCAGGTGAAGGGTTCTTAGGAGTAGTAGA	complement(2942612..2944999)
MBC2083_3	4.97404	4.97404	2.31442	up	D	D	D	D	D	D	R	BC_2240	Magnesium and cobalt efflux protein corC ///Magnesium and cobalt efflux protein corC [Source:UniProtKB/TrEMBL;Acc:Q81DV9]///magnesium and cobalt efflux protein corC	AAP09205		GO:0050660|GO:0003824|GO:0055114	bce:BC2240	1204589	AE016877	NC_004722	lcl|AE016877.1_cdsid_AAP09205.1	ACGGATGAGCAGCCAGAAATTCAAAAGGTTAGTGAAACGAAGACGATACTAGAGGGAAAA	2187916..2189271
MBC1886_3	4.96481	4.96481	2.31174	up	D	D	D	D	D	D	S	BC_2037	Hypothetical Membrane Spanning Protein [Source:UniProtKB/TrEMBL;Acc:Q813N9]///hypothetical Membrane Spanning Protein ///hypothetical protein BC2037	AAP09006			bce:BC2037	1204386	AE016877	NC_004722	lcl|AE016877.1_cdsid_AAP09006.1	GGAAAAAGAGAAAAATGATTGCAGTTGTGACCATAGCCATTGCGGGCATGATCATTCAAA	1981013..1981882
MBC507_2	4.95141	4.95141	2.30784	up	N	N	N	N	D	D	S	BC_0603	hypothetical protein BC0603///hypothetical Membrane Spanning Protein ///Hypothetical Membrane Spanning Protein [Source:UniProtKB/TrEMBL;Acc:Q813Z0]	AAP07621	acpD		bce:BC0603	1202955	AE016877	NC_004722	lcl|AE016877.1_cdsid_AAP07621.1	TCGTTTCGCTTGATACCTTTCATCCCATCAAGTATTGTGACTTTATTTGCGGCTCTAGGT	complement(594427..594975)
MBC5162_1	4.94654	4.94654	2.30642	up	D	D	D	D	D	D	M	BC_5448	UDP-glucose 4-epimerase///UDP-glucose 4-epimerase [Source:UniProtKB/TrEMBL;Acc:Q814I4]///UDP-glucose 4-epimerase	AAP12309	cls	GO:0050662|GO:0003978|GO:0006012	bce:BC5448	1207788	AE016877	NC_004722	lcl|AE016877.1_cdsid_AAP12309.1	AGATGCAGAATGGAGTATCGCATTACTTCGCTATTTCAATCCATTTGGTGCACACGAAAG	complement(5372599..5373615)
MBC155_3	4.92876	4.92876	2.30123	up	N	N	N	D	D	D	P	BC_0196	ABC transporter permease protein ///ABC transporter permease protein [Source:UniProtKB/TrEMBL;Acc:Q81IZ7]///ABC transporter permease protein	AAP07265		GO:0005215|GO:0005886|GO:0016021	bce:BC0196	1202549	AE016877	NC_004722	lcl|AE016877.1_cdsid_AAP07265.1	ATCTCTATCCTTATTGCACTACCACTTGGTGTCACACTTGTTTTAACAAGACCTGGTGGG	complement(171581..172249)
MBC1885_1	4.92542	4.92542	2.30025	up	D	D	D	D	C	C	R	BC_2036	hypothetical protein BC2036///Hypothetical Membrane Spanning Protein [Source:UniProtKB/TrEMBL;Acc:Q813P0]///hypothetical Membrane Spanning Protein	AAP09005			bce:BC2036	1204385	AE016877	NC_004722	lcl|AE016877.1_cdsid_AAP09005.1	GTGCGTTAATTGCAGCAGCGGTACAAACGTTTGTACAAACTTCAACACTTCTTGCTATTG	1980119..1981009
MBC4817_2	4.89713	4.89713	2.29194	up	N	N	D	D	D	C	Q	BC_5091	SnoK-like protein [Source:UniProtKB/TrEMBL;Acc:Q815P9]///SnoK-like protein ///SnoK-like protein	AAP11960			bce:BC5091	1207432	AE016877	NC_004722	lcl|AE016877.1_cdsid_AAP11960.1	TTGCCAAAAATCAAAAATTAGAAGGGACCAACTTCCCTATTATCGAGGAGAGTGTAACGT	4997392..4998135
MBC3394_3	4.88696	4.88696	2.28894	up	D	D	D	D	D	D	R	BC_3599	Succinyl-CoA synthetase, alpha subunit-related enzymes ///"Succinyl-CoA synthetase, alpha subunit-related enzymes [Source:UniProtKB/TrEMBL;Acc:Q81AG9]"///"succinyl-CoA synthetase, alpha subunit-related enzyme"	AAP10532		GO:0005488|GO:0003824	bce:BC3599	1205944	AE016877	NC_004722	lcl|AE016877.1_cdsid_AAP10532.1	GCCAGAACGTACATCGTATATGGTTTCAAAAGCAATGCAAGATGCTGGATACCGCATTAT	complement(3576951..3577364)
MBC2948_2	4.88391	4.88391	2.28804	up	N	D	D	D	D	D	P	BC_3140	Carbonic anhydrase [Source:UniProtKB/TrEMBL;Acc:Q81BL3]///carbonic anhydrase///Carbonic anhydrase	AAP10082		GO:0015976|GO:0008270|GO:0004089	bce:BC3140	1205487	AE016877	NC_004722	lcl|AE016877.1_cdsid_AAP10082.1	TTGCATGCCTGAATTTTCAAGTGGTAGCCTTGATGAATGGCTAAGTGGAAAAGAAAATGT	complement(3110829..3111350)
MBC1822_3	4.88245	4.88245	2.28761	up	N	D	D	D	D	D		BC_1971	hypothetical protein ///Putative uncharacterized protein [Source:UniProtKB/TrEMBL;Acc:Q81EJ9]	AAP08942			bce:BC1971	1204320	AE016877	NC_004722	lcl|AE016877.1_cdsid_AAP08942.1	GCCCAAAAGGTTGGGAAGATAAATCACATGGTGATAGTCCGCTTTTCGAACGTTACATAC	1919962..1920453
MBC1007_2	4.87395	4.87395	2.28509	up	N	D	D	D	D	D	U	BC_1136	Signal peptidase I [Source:UniProtKB/TrEMBL;Acc:Q81GQ1]///Signal peptidase I ///signal peptidase I	AAP08123	flgB///flgC	GO:0006508|GO:0008236|GO:0016021	bce:BC1136	1203485	AE016877	NC_004722	lcl|AE016877.1_cdsid_AAP08123.1	ACTTTGGCTTTGTAAAAGCTGATACAGTCGTCGGTAAAGTTGATTTGCGATATTGGCCAA	1116299..1116862
MBC1915_1	4.85778	4.85778	2.2803	up	N	N	N	D	D	D	G///C	BC_2066	Macrolide glycosyltransferase ///macrolide glycosyltransferase///Macrolide glycosyltransferase [Source:UniProtKB/TrEMBL;Acc:Q81EB6]	AAP09035		GO:0016758|GO:0016999	bce:BC2066	1204415	AE016877	NC_004722	lcl|AE016877.1_cdsid_AAP09035.1	ATGTCCCGCAATTAGAAGTATTACAGCATGCTGATGTATTCGTGACACATGGTGGTATGA	2008017..2009225
MBC182_2	4.85581	4.85581	2.27971	up	N	N	D	D	D	D		BC_0223	Putative uncharacterized protein [Source:UniProtKB/TrEMBL;Acc:Q81IX1]///hypothetical protein	AAP07292			bce:BC0223	1202576	AE016877	NC_004722	lcl|AE016877.1_cdsid_AAP07292.1	TTGATTTCATATTGTTCATCATGCGTATCCGCTCCTTTTCGAATAGTTGTTGCCCTGCTT	200716..201006
MBC1470_3	4.85309	4.85309	2.2789	up	N	N	N	D	D	D	H	BC_1610	Adenosylmethionine-8-amino-7-oxononanoate aminotransferase ///Adenosylmethionine-8-amino-7-oxononanoate aminotransferase [Source:UniProtKB/TrEMBL;Acc:Q81FH7]///aminotransferase	AAP08589		GO:0004015|GO:0030170	bce:BC1610	1203959	AE016877	NC_004722	lcl|AE016877.1_cdsid_AAP08589.1	GAAACAATTGCCGCTTTTATTATGGAACCAATTATTACAGGCGGGGGCATATTAATGCCA	1567124..1568476
MBC2113_3	4.83914	4.83914	2.27475	up	N	D	D	D	D	D	M	BC_2271	N-acetylmuramoyl-L-alanine amidase///N-acetylmuramoyl-L-alanine amidase [Source:UniProtKB/TrEMBL;Acc:Q81DT2]///N-acetylmuramoyl-L-alanine amidase	AAP09235		GO:0009253|GO:0043169|GO:0016998|GO:0008745|GO:0003796	bce:BC2271	1204620	AE016877	NC_004722	lcl|AE016877.1_cdsid_AAP09235.1	TAGTGTATACACAGCAACCGAATGGCATTGGTATTGCAGTTTCGAAATATCCTGATGGAT	2214228..2215226
MBC947_1	4.83053	4.83053	2.27218	up	D	D	D	D	D	D	T///K	BC_1076	Methicillin resistance mecR1 protein ///Methicillin resistance mecR1 protein [Source:UniProtKB/TrEMBL;Acc:Q81GV9]///methicillin resistance mecR1 protein	AAP08063			bce:BC1076	1203425	AE016877	NC_004722	lcl|AE016877.1_cdsid_AAP08063.1	AAATCTTCTCATGGAGAGGGGAAGTTAAGAGGCCTTAAAATGTTTGTACCAGCACAAGGT	1061930..1063879
MBC4624_1	4.82717	4.82717	2.27118	up	D	D	D	D	D	D	G	BC_4866	Glucose-1-phosphate adenylyltransferase [Source:UniProtKB/Swiss-Prot;Acc:Q816G7]///glucose-1-phosphate adenylyltransferase///Glucose-1-phosphate adenylyltransferase	AAP11765	glgC	GO:0008878|GO:0005978|GO:0005524	bce:BC4866	1207208	AE016877	NC_004722	lcl|AE016877.1_cdsid_AAP11765.1	GCGAATATGGATTTGCTTCGCGATGAAACATCACTGAATTTAAACGATCGTAATTGGCGT	complement(4791590..4792720)
MBC370_3	4.82707	4.82707	2.27115	up	D	D	D	D	D	D	T	BC_0444	Tellurium resistance protein terD [Source:UniProtKB/TrEMBL;Acc:Q81IE4]///Tellurium resistance protein terD ///tellurium resistance protein terD	AAP07484		GO:0006950	bce:BC0444	1202797	AE016877	NC_004722	lcl|AE016877.1_cdsid_AAP07484.1	AGTTACGATTTATGATGCAGAAGGCCGTAGTCAAAATTTTGGGCAAGTAGGAAATGCGTT	432055..432633
MBC5121_2	4.81961	4.81961	2.26892	up	D	D	D	D	D	D	E	BC_5406	O-acetylhomoserine sulfhydrylase [Source:UniProtKB/TrEMBL;Acc:Q814M2]///O-acetylhomoserine sulfhydrylase ///O-acetylhomoserine aminocarboxypropyltransferase	AAP12268		GO:0006520|GO:0030170|GO:0003961	bce:BC5406	1207746	AE016877	NC_004722	lcl|AE016877.1_cdsid_AAP12268.1	CATTCTACGACGAAGTATATCGATGGGCATGCGAGCTCTTTAGGCGGTATTGTAATTGAC	complement(5320441..5321706)
MBC2526_2	4.8035	4.8035	2.26408	up	N	N	N	D	D	D	R	BC_2704	Serine protease///Serine protease ///Serine protease [Source:UniProtKB/TrEMBL;Acc:Q81CP6]	AAP09658		GO:0006629|GO:0008233	bce:BC2704	1205052	AE016877	NC_004722	lcl|AE016877.1_cdsid_AAP09658.1	TCAGCTGGAGCCTGTATGGGAGCAACCTATTTGTCACGTCAAAAAGGTAGAAATAAGAAA	complement(2685473..2686324)
MBC2183_2	4.78783	4.78783	2.25937	up	D	D	D	D	D	D	L	BC_2343	transposase///Transposase [Source:UniProtKB/TrEMBL;Acc:Q81DL8]///Transposase	AAP09306			bce:BC2343	1204692	AE016877	NC_004722	lcl|AE016877.1_cdsid_AAP09306.1	CGGCAGAAGGTTCAGTTGAAGCGTTACAAGCTGAATTAGAACGCTTACGTATGGAAAATG	complement(2292399..2292920)
MBC2131_1	4.78596	4.78596	2.25881	up	N	N	N	D	D	D	I	BC_2289	3-hydroxyisobutyrate dehydrogenase///3-hydroxyisobutyrate dehydrogenase ///3-hydroxyisobutyrate dehydrogenase [Source:UniProtKB/TrEMBL;Acc:Q81DR6]	AAP09253		GO:0050662|GO:0004616|GO:0006573|GO:0008442|GO:0006098|GO:0055114	bce:BC2289	1204638	AE016877	NC_004722	lcl|AE016877.1_cdsid_AAP09253.1	CTAGCAGAAACATGTGATGTAGTTTTTACAAGTTTACCTTCACCTCGCGCTGTTGAAGCG	2232586..2233476
MBC2793_2	4.7473	4.7473	2.24711	up	D	D	D	D	D	D	E	BC_2978	Peptidase family M20 [Source:UniProtKB/TrEMBL;Acc:Q81C07]///M20 family peptidase///Peptidase family M20	AAP09925		GO:0016787	bce:BC2978	1205326	AE016877	NC_004722	lcl|AE016877.1_cdsid_AAP09925.1	CCGCCGTACTATCCAGCTGTGAGTTCACGCAACAATCCTTTAATAAAAGAGGTAGTTGTA	complement(2936093..2937733)
MBC4817_1	4.74644	4.74644	2.24684	up	N	N	N	D	D	D	Q	BC_5091	SnoK-like protein [Source:UniProtKB/TrEMBL;Acc:Q815P9]///SnoK-like protein ///SnoK-like protein	AAP11960			bce:BC5091	1207432	AE016877	NC_004722	lcl|AE016877.1_cdsid_AAP11960.1	TGCCAAAAATCAAAAATTAGAAGGGACCAACTTCCCTATTATCGAGGAGAGTGTAACGTT	4997392..4998135
MBC2010_1	4.74381	4.74381	2.24605	up	N	N	N	D	D	D	K	BC_2166	TetR family transcriptional regulator///"Transcriptional regulator, TetR family [Source:UniProtKB/TrEMBL;Acc:Q81E29]"///"Transcriptional regulator, TetR family "	AAP09132		GO:0016566|GO:0006355|GO:0003700|GO:0003677|GO:0006350	bce:BC2166	1204515	AE016877	NC_004722	lcl|AE016877.1_cdsid_AAP09132.1	TGGAAGCAAGCTATCGACTGTTTGCCAGACATGGCATTACTAAAACGACCTATTCTATGA	complement(2114202..2114786)
MBC4332_3	4.72883	4.72883	2.24148	up	D	D	D	D	D	D	R	BC_4564	Metal-dependent phosphohydrolase ///metal-dependent phosphohydrolase///Metal-dependent phosphohydrolase [Source:UniProtKB/TrEMBL;Acc:Q817I3]	AAP11471		GO:0016787	bce:BC4564	1206909	AE016877	NC_004722	lcl|AE016877.1_cdsid_AAP11471.1	CGGGCGGAGCGCATCATTATCGAACAATTTCTTATGAAAAAGCACTTAAAGCAATTCAGC	4510754..4511311
MBC697_3	4.72123	4.72123	2.23916	up	N	N	N	N	D	D	E	BC_0820	Branched-chain amino acid transport system carrier protein [Source:UniProtKB/TrEMBL;Acc:Q81HI8]///branched chain amino acid ABC transporter carrier protein///Branched-chain amino acid transport system carrier protein	AAP07811		GO:0015658|GO:0016021	bce:BC0820	1203171	AE016877	NC_004722	lcl|AE016877.1_cdsid_AAP07811.1	TGCAGAGCCTATCGGTGACTATAAAGACATCCCGTTTTTCAAAGGATTTCTTGAAGGATT	complement(804545..805861)
MBC1319_3	4.71751	4.71751	2.23803	up	D	D	D	D	D	D	M	BC_1455	Multimodular transpeptidase-transglycosylase PBP 2A [Source:UniProtKB/TrEMBL;Acc:Q81FW0]///multimodular transpeptidase-transglycosylase PBP 2A///Multimodular transpeptidase-transglycosylase PBP 2A	AAP08436		GO:0009252|GO:0007047|GO:0009274|GO:0008360|GO:0008233|GO:0016763|GO:0046677|GO:0008658	bce:BC1455	1203804	AE016877	NC_004722	lcl|AE016877.1_cdsid_AAP08436.1	GCTGTGGCAAAGTCGTACAATGTTTCAGCTGTGTGGCTATTAGAACAAATTGGATTAGAT	1412200..1414242
MBC2986_1	4.70612	4.70612	2.23454	up	N	D	D	D	D	D	E	BC_3178	Lactoylglutathione lyase ///lactoylglutathione lyase///Lactoylglutathione lyase [Source:UniProtKB/TrEMBL;Acc:Q81BH9]	AAP10120		GO:0004462	bce:BC3178	1205525	AE016877	NC_004722	lcl|AE016877.1_cdsid_AAP10120.1	TAGGAGATGAAATCGAAACATTACCAGATGGAACACGTTACATATTCTTCGCTGGCCCTG	3149698..3150090
MBC1678_2	4.69165	4.69165	2.2301	up	D	D	D	D	D	C	L	BC_1824	transposase///Transposase ///Transposase [Source:UniProtKB/TrEMBL;Acc:Q812G8]	AAP08798			bce:BC1824	1204173	AE016877	NC_004722	lcl|AE016877.1_cdsid_AAP08798.1	CGGCAGAAGGTTCAGTTGAAGCGTTACAAGCTGAATTAGAACGCTTACGTATGGAAAATG	1781829..1782350
MBC2798_3	4.66346	4.66346	2.2214	up	D	D	D	D	D	D	I	BC_2983	Delta5 acyl-lipid desaturase [Source:UniProtKB/TrEMBL;Acc:Q81C02]///delta5 acyl-lipid desaturase ///delta5 acyl-lipid desaturase	AAP09930		GO:0006629|GO:0016491|GO:0055114	bce:BC2983	1205331	AE016877	NC_004722	lcl|AE016877.1_cdsid_AAP09930.1	TGAACATTCTATTCACCACGCTACGAGTGGTAATTTGGATAAGAGGGGTACAGGGGATAT	complement(2941273..2942304)
MBC4812_3	4.66112	4.66112	2.22068	up	N	D	D	D	D	D	S	BC_5085	hypothetical Cytosolic Protein ///cytoplasmic protein///Hypothetical Cytosolic Protein [Source:UniProtKB/TrEMBL;Acc:Q812K3]	AAP11954	secA		bce:BC5085	1207426	AE016877	NC_004722	lcl|AE016877.1_cdsid_AAP11954.1	ATGAGCTAATGGAAAATGCTCTCAATCCATCTGTTTTAGGATTACACGCGGAAGAACAGT	complement(4992661..4994304)
MBC3813_2	4.65958	4.65958	2.2202	up	D	D	D	D	D	D	R	BC_4033	Methylthioribose kinase [Source:UniProtKB/Swiss-Prot;Acc:Q819F1]///methylthioribose kinase///5-methylthioribose kinase	AAP10952	mtnK	GO:0009086|GO:0046522|GO:0005524	bce:BC4033	1206378	AE016877	NC_004722	lcl|AE016877.1_cdsid_AAP10952.1	TGCTGTTGGATTTGCCGGATGTGAACTAATTCGTAGAACAATTGGTTTAGCTCATGTAGC	complement(4006571..4007752)
MBC1391_3	4.65707	4.65707	2.21942	up	D	D	D	D	D	D	R	BC_1528	Hypothetical Membrane Spanning Protein [Source:UniProtKB/TrEMBL;Acc:Q813T2]///hypothetical Membrane Spanning Protein ///hypothetical protein BC1528	AAP08508			bce:BC1528	1203877	AE016877	NC_004722	lcl|AE016877.1_cdsid_AAP08508.1	CAGCAGTTGCAGCACACGAAGTAGGACACGCAATTCAAGATGCACAAGATTATAACTTTA	1479496..1480179
MBC5119_3	4.6546	4.6546	2.21866	up	N	D	D	D	D	D	E	BC_5404	Homoserine dehydrogenase ///Homoserine dehydrogenase [Source:UniProtKB/TrEMBL;Acc:Q814M4]///homoserine dehydrogenase	AAP12266		GO:0050661|GO:0004412|GO:0009097|GO:0009086|GO:0016597|GO:0055114|GO:0009088	bce:BC5404	1207744	AE016877	NC_004722	lcl|AE016877.1_cdsid_AAP12266.1	GCGGAGTTAGCTTTGAGAAAATTATTCAAATGCCGCTTGAAGAGAAAGGAAAGGCTGAAA	complement(5318115..5319410)
MBC3303_2	4.65188	4.65188	2.21781	up	N	D	D	D	D	D	J	BC_3506	Ribosomal-protein-alanine acetyltransferase ///Ribosomal-protein-alanine acetyltransferase [Source:UniProtKB/TrEMBL;Acc:Q81AQ4]///ribosomal-protein-alanine acetyltransferase	AAP10440		GO:0008999	bce:BC3506	1205851	AE016877	NC_004722	lcl|AE016877.1_cdsid_AAP10440.1	AGAAACATTCCGTTCAAAAGGATATGGCTACGAGTCAGCTTCTGCGATAATCGAATACGG	3461136..3461639
MBC1327_3	4.63974	4.63974	2.21404	up	N	D	D	D	D	D		BC_1464	hypothetical protein ///Putative uncharacterized protein [Source:UniProtKB/TrEMBL;Acc:Q81FV4]	AAP08444			bce:BC1464	1203813	AE016877	NC_004722	lcl|AE016877.1_cdsid_AAP08444.1	CTGTAGATACGGATGAGCAATTACAATACCGAATTACATTTCCTGCCGAGGGCACGTATA	1421875..1422663
MBC4026_2	4.63553	4.63553	2.21274	up	D	D	D	D	D	D	E	BC_4250	5-methyltetrahydrofolate--homocysteine methyltransferase ///5-methyltetrahydrofolate--homocysteine methyltransferase [Source:UniProtKB/TrEMBL;Acc:Q818K0]///5-methyltetrahydrofolate--homocysteine methyltransferase	AAP11165		GO:0005622|GO:0031419|GO:0008270|GO:0042558|GO:0008898|GO:0008705	bce:BC4250	1206595	AE016877	NC_004722	lcl|AE016877.1_cdsid_AAP11165.1	ACGAATTGTATTACGAGATGTTCCCGCCCTTCATCTCGCACCATTTCTGAATAGACAAAT	complement(4194100..4197501)
MBC3394_2	4.6351	4.6351	2.2126	up	D	D	D	D	D	D	R	BC_3599	Succinyl-CoA synthetase, alpha subunit-related enzymes ///"Succinyl-CoA synthetase, alpha subunit-related enzymes [Source:UniProtKB/TrEMBL;Acc:Q81AG9]"///"succinyl-CoA synthetase, alpha subunit-related enzyme"	AAP10532		GO:0005488|GO:0003824	bce:BC3599	1205944	AE016877	NC_004722	lcl|AE016877.1_cdsid_AAP10532.1	GATAAGCCAGAACGTACATCGTATATGGTTTCAAAAGCAATGCAAGATGCTGGATACCGC	complement(3576951..3577364)
MBC1278_3	4.63158	4.63158	2.2115	up	N	N	N	D	D	D		BC_1414	Putative uncharacterized protein [Source:UniProtKB/TrEMBL;Acc:Q81FZ8]///hypothetical protein	AAP08395			bce:BC1414	1203763	AE016877	NC_004722	lcl|AE016877.1_cdsid_AAP08395.1	GCACAGCAACAAGCTTATACTTCTGAAACGAATGCTGCATCTCAATCGGTTATTGAGGAG	1375416..1375583
MBC705_2	4.62709	4.62709	2.21011	up	N	N	N	D	D	D	S	BC_0828	Alkaline phosphatase like protein ///Alkaline phosphatase like protein [Source:UniProtKB/TrEMBL;Acc:Q81HI0]///alkaline phosphatase like protein	AAP07819			bce:BC0828	1203179	AE016877	NC_004722	lcl|AE016877.1_cdsid_AAP07819.1	ACGTTTGAATTTATTCCAGCAGAAGTAGTTTTGCCCATGGTTGGTTATTGGGTGTACGAG	809888..810493
MBC4026_1	4.60974	4.60974	2.20469	up	D	D	D	D	D	D	E	BC_4250	5-methyltetrahydrofolate--homocysteine methyltransferase ///5-methyltetrahydrofolate--homocysteine methyltransferase [Source:UniProtKB/TrEMBL;Acc:Q818K0]///5-methyltetrahydrofolate--homocysteine methyltransferase	AAP11165		GO:0005622|GO:0031419|GO:0008270|GO:0042558|GO:0008898|GO:0008705	bce:BC4250	1206595	AE016877	NC_004722	lcl|AE016877.1_cdsid_AAP11165.1	GGCGTGTCCAGAACTTGCAGATCAAGAAAAGCTATTTCGCTTAATTCATCCAGAGGAAAT	complement(4194100..4197501)
MBC3812_1	4.59478	4.59478	2.2	up	D	D	D	D	D	D	J	BC_4032	Methylthioribose-1-phosphate isomerase 2 [Source:UniProtKB/Swiss-Prot;Acc:Q819F2]///Methylthioribose salvage protein ///methylthioribose-1-phosphate isomerase	AAP10951	mtnA2	GO:0009086|GO:0046523	bce:BC4032	1206377	AE016877	NC_004722	lcl|AE016877.1_cdsid_AAP10951.1	GGTCGCTTAACGACGTGGGAATTGAAGCAAGCAAATATTGATGTGACCCTTATAACAGAT	complement(4005513..4006574)
MBC2366_2	4.57323	4.57323	2.19321	up	N	N	D	D	D	D	G	BC_2534	hypothetical Membrane Associated Protein ///hypothetical protein BC2534///Hypothetical Membrane Associated Protein [Source:UniProtKB/TrEMBL;Acc:Q813K2]	AAP09494			bce:BC2534	1204883	AE016877	NC_004722	lcl|AE016877.1_cdsid_AAP09494.1	TTTCAATGATGGAAAATGTGATCCAGCTGGTCGTTTCTGGGCAGGTTCTACAGATACATA	complement(2506302..2507204)
MBC2949_2	4.57029	4.57029	2.19229	up	D	D	D	D	D	D	S	BC_3141	UPF0753 protein BC_3141 [Source:UniProtKB/Swiss-Prot;Acc:Q81BL2]///hypothetical protein ///hypothetical protein BC3141	AAP10083			bce:BC3141	1205488	AE016877	NC_004722	lcl|AE016877.1_cdsid_AAP10083.1	CCTTGGCAATCCGTTATGCAGTCAGATAGTGAGACGTATCATTCACCACTTCGTTTACTA	complement(3111430..3113994)
MBC2031_1	4.5372	4.5372	2.1818	up	N	D	D	D	D	D	R	BC_2187	Phosphoglycolate phosphatase [Source:UniProtKB/TrEMBL;Acc:Q81E09]///phosphoglycolate phosphatase///Phosphoglycolate phosphatase	AAP09153		GO:0008967	bce:BC2187	1204536	AE016877	NC_004722	lcl|AE016877.1_cdsid_AAP09153.1	GAGAAAGATATGTTATATGTCGGTGATGAACAGCGAGACGTAGCAGCGTGTAAAAAGGCT	2134165..2134806
MBC999_1	4.53217	4.53217	2.1802	up	N	N	N	D	D	D	C	BC_1128	isocitrate lyase///Isocitrate lyase ///Isocitrate lyase [Source:UniProtKB/TrEMBL;Acc:Q81GQ9]	AAP08115		GO:0004451|GO:0019752	bce:BC1128	1203477	AE016877	NC_004722	lcl|AE016877.1_cdsid_AAP08115.1	GCTTCCAAAAGGAAATCGCATCTTACGGTTACAAGTTCCAATTCGTAACACTTGCTGGAT	1110235..1111512
MBC363_3	4.5179	4.5179	2.17565	up	D	D	D	D	D	D	R	BC_0437	phosphoglyceromutase/phosphopentomutase///Phosphoglyceromutase/phosphopentomutase [Source:UniProtKB/TrEMBL;Acc:Q81IF1]///Phosphoglyceromutase/phosphopentomutase	AAP07477	argJ	GO:0003824	bce:BC0437	1202790	AE016877	NC_004722	lcl|AE016877.1_cdsid_AAP07477.1	GCTGCTATCCAGAGACACGACGAACGTCTAGGGAAAATTATTCAAGCACTAAAAGAAAGT	complement(424880..426193)
MBC2926_3	4.5061	4.5061	2.17188	up	N	D	D	D	D	D	P	BC_3117	Arsenical pump membrane protein [Source:UniProtKB/TrEMBL;Acc:Q81BN5]///Arsenical pump membrane protein ///arsenical pump membrane protein	AAP10060		GO:0015137|GO:0016021	bce:BC3117	1205464	AE016877	NC_004722	lcl|AE016877.1_cdsid_AAP10060.1	AACAATTGCGGCAAACATCGGTAGTAGCTTGATGCCTATGGGAAACCCACAAAATTTATA	3084561..3085712
MBC5162_3	4.49917	4.49917	2.16966	up	D	D	D	D	D	D	M	BC_5448	UDP-glucose 4-epimerase///UDP-glucose 4-epimerase [Source:UniProtKB/TrEMBL;Acc:Q814I4]///UDP-glucose 4-epimerase	AAP12309	cls	GO:0050662|GO:0003978|GO:0006012	bce:BC5448	1207788	AE016877	NC_004722	lcl|AE016877.1_cdsid_AAP12309.1	TGCTTATAACCTGGGAACAGGTATGGGCTATAGTGTACTAGAGATGGTTGAAGCCTTTGA	complement(5372599..5373615)
MBC1817_2	4.49289	4.49289	2.16764	up	D	D	D	D	D	D	E	BC_1966	homoserine kinase///Homoserine kinase ///Homoserine kinase [Source:UniProtKB/Swiss-Prot;Acc:Q81EK4]	AAP08937	thrB	GO:0005737|GO:0004413|GO:0005524|GO:0009088	bce:BC1966	1204315	AE016877	NC_004722	lcl|AE016877.1_cdsid_AAP08937.1	AGTAATATCCCATTAACAAGAGGGCTAGGAAGTAGTGCATCAGCGATTGTAGCTGGGATA	1913971..1914864
MBC2790_3	4.48576	4.48576	2.16535	up	N	D	D	D	D	D	E	BC_2975	gamma-glutamyl kinase///Glutamate 5-kinase ///Glutamate 5-kinase [Source:UniProtKB/Swiss-Prot;Acc:Q81C10]	AAP09922	rpsE	GO:0005737|GO:0003723|GO:0004349|GO:0006561|GO:0005524	bce:BC2975	1205323	AE016877	NC_004722	lcl|AE016877.1_cdsid_AAP09922.1	GAACAAGCAATGGATTGCCTTACATTCGCTTGTTAGCGGACAAATTGAAGTAGATGCTGG	complement(2933296..2934399)
MBC4818_2	4.48507	4.48507	2.16513	up	N	D	D	D	D	D	E	BC_5092	Glyoxalase/Bleomycin resistance protein/Dioxygenase superfamily ///glyoxalase/bleomycin resistance protein/dioxygenase superfamily protein///Glyoxalase/Bleomycin resistance protein/Dioxygenase superfamily [Source:UniProtKB/TrEMBL;Acc:Q812K2]	AAP11961		GO:0016702	bce:BC5092	1207433	AE016877	NC_004722	lcl|AE016877.1_cdsid_AAP11961.1	TAGAGCCCACTCCTATTCCGACTGGATATACAGCAGCCTTTCAAGACATCAGTAATAACA	4998132..4998464
MBC4716_3	4.48451	4.48451	2.16495	up	D	D	D	D	C	D	P	BC_4985	ABC transporter substrate-binding protein///ABC transporter substrate-binding protein ///ABC transporter substrate-binding protein [Source:UniProtKB/TrEMBL;Acc:Q815Y9]	AAP11857			bce:BC4985	1207327	AE016877	NC_004722	lcl|AE016877.1_cdsid_AAP11857.1	TAGCTGCTTGTGGCGGGAAAGATAAAGATGAAAAGAAACTTGTTGTTGGTGCTTCTAACG	complement(4891771..4892583)
MBC3780_2	4.48269	4.48269	2.16436	up	N	N	N	N	D	D		BC_3999	Putative uncharacterized protein [Source:UniProtKB/TrEMBL;Acc:Q819I1]///hypothetical protein	AAP10919			bce:BC3999	1206344	AE016877	NC_004722	lcl|AE016877.1_cdsid_AAP10919.1	CCAGCTTGTTAGATGGCGAATTGATGATTTGTTACCGAATGAGAAGGTGGAACTACGTTG	complement(3973778..3974278)
MBC2758_1	4.47823	4.47823	2.16293	up	D	D	D	D	D	D	E	BC_2942	bifunctional 3-deoxy-7-phosphoheptulonate synthase/chorismate mutase///Chorismate mutase ///Chorismate mutase [Source:UniProtKB/TrEMBL;Acc:Q81C41]	AAP09890		GO:0016832|GO:0009073|GO:0004106	bce:BC2942	1205290	AE016877	NC_004722	lcl|AE016877.1_cdsid_AAP09890.1	GTGAATTGATTGGAAACGGAACACAAACGTTCATCATGGGACCTTGTGCAGTAGAAAGTT	complement(2901513..2902589)
MBC2790_2	4.45616	4.45616	2.1558	up	N	D	D	D	D	D	E	BC_2975	gamma-glutamyl kinase///Glutamate 5-kinase ///Glutamate 5-kinase [Source:UniProtKB/Swiss-Prot;Acc:Q81C10]	AAP09922	rpsE	GO:0005737|GO:0003723|GO:0004349|GO:0006561|GO:0005524	bce:BC2975	1205323	AE016877	NC_004722	lcl|AE016877.1_cdsid_AAP09922.1	CATCTCCTTAGAGGAGCTGACGTTCGGTGATAATGATATGCTGTCAGCTTTAGTAAGCGG	complement(2933296..2934399)
MBC2948_1	4.44677	4.44677	2.15276	up	N	D	D	D	D	D	P	BC_3140	Carbonic anhydrase [Source:UniProtKB/TrEMBL;Acc:Q81BL3]///carbonic anhydrase///Carbonic anhydrase	AAP10082		GO:0015976|GO:0008270|GO:0004089	bce:BC3140	1205487	AE016877	NC_004722	lcl|AE016877.1_cdsid_AAP10082.1	TGCATGCCTGAATTTTCAAGTGGTAGCCTTGATGAATGGCTAAGTGGAAAAGAAAATGTT	complement(3110829..3111350)
MBC5162_2	4.436	4.436	2.14926	up	D	D	D	D	D	D	M	BC_5448	UDP-glucose 4-epimerase///UDP-glucose 4-epimerase [Source:UniProtKB/TrEMBL;Acc:Q814I4]///UDP-glucose 4-epimerase	AAP12309	cls	GO:0050662|GO:0003978|GO:0006012	bce:BC5448	1207788	AE016877	NC_004722	lcl|AE016877.1_cdsid_AAP12309.1	GAAATGACTATCCAACGAAAGATGGAACAGGAGTCCGTGATTACATCCATGTTGTGGACT	complement(5372599..5373615)
MBC2947_1	4.43599	4.43599	2.14926	up	N	N	N	N	N	D	E	BC_3139	Oxidoreductase [Source:UniProtKB/TrEMBL;Acc:Q81BL4]///oxidoreductase///Oxidoreductase	AAP10081		GO:0016491|GO:0055114	bce:BC3139	1205486	AE016877	NC_004722	lcl|AE016877.1_cdsid_AAP10081.1	CCTGTGGAAGATTTATCTTCTTGGTATAAACGCACTCTCATTTGGGAAACTGCGAGACCA	complement(3109311..3110528)
MBC1391_2	4.43354	4.43354	2.14846	up	D	D	D	D	D	D	R	BC_1528	Hypothetical Membrane Spanning Protein [Source:UniProtKB/TrEMBL;Acc:Q813T2]///hypothetical Membrane Spanning Protein ///hypothetical protein BC1528	AAP08508			bce:BC1528	1203877	AE016877	NC_004722	lcl|AE016877.1_cdsid_AAP08508.1	AACGTAGCTGTCGAAGAAACACCAGGTCATTTATCAGACCATTATGATCCAACCGCTAAG	1479496..1480179
MBC3129_3	4.41965	4.41965	2.14393	up	N	N	N	D	D	D		BC_3324	Putative uncharacterized protein [Source:UniProtKB/TrEMBL;Acc:Q81B64]///hypothetical protein	AAP10264			bce:BC3324	1205671	AE016877	NC_004722	lcl|AE016877.1_cdsid_AAP10264.1	CGACCGAAGACTATGTTTATGCAAAAGCAAGAACTTTCAATGGCGATGGCTCATTAGTGA	3288755..3289231
MBC2948_3	4.41536	4.41536	2.14253	up	N	N	N	D	D	D	P	BC_3140	Carbonic anhydrase [Source:UniProtKB/TrEMBL;Acc:Q81BL3]///carbonic anhydrase///Carbonic anhydrase	AAP10082		GO:0015976|GO:0008270|GO:0004089	bce:BC3140	1205487	AE016877	NC_004722	lcl|AE016877.1_cdsid_AAP10082.1	CTCTTTGAAAATTGCATGCCTGAATTTTCAAGTGGTAGCCTTGATGAATGGCTAAGTGGA	complement(3110829..3111350)
MBC1670_3	4.40143	4.40143	2.13797	up	D	D	D	D	D	D	S	BC_1816	hypothetical protein BC1816///hypothetical protein ///UPF0145 protein BC_1816 [Source:UniProtKB/Swiss-Prot;Acc:Q81EZ2]	AAP08790			bce:BC1816	1204165	AE016877	NC_004722	lcl|AE016877.1_cdsid_AAP08790.1	ACGTAGATTACGAAGTTGTACGTGATGGAATGTTAATGGTTGCTGTCAGTGGTACAGCTG	complement(1774006..1774317)
MBC2926_1	4.40051	4.40051	2.13767	up	N	D	D	D	D	D	P	BC_3117	Arsenical pump membrane protein [Source:UniProtKB/TrEMBL;Acc:Q81BN5]///Arsenical pump membrane protein ///arsenical pump membrane protein	AAP10060		GO:0015137|GO:0016021	bce:BC3117	1205464	AE016877	NC_004722	lcl|AE016877.1_cdsid_AAP10060.1	AATTGCGGCAAACATCGGTAGTAGCTTGATGCCTATGGGAAACCCACAAAATTTATACTT	3084561..3085712
MBC156_2	4.39253	4.39253	2.13505	up	N	D	D	D	D	D	P	BC_0197	ABC transporter ATP-binding protein///Methionine import ATP-binding protein MetN 1 [Source:UniProtKB/Swiss-Prot;Acc:Q81IZ6]///ABC transporter ATP-binding protein	AAP07266	metN1	GO:0015821|GO:0005886|GO:0015424|GO:0005524	bce:BC0197	1202550	AE016877	NC_004722	lcl|AE016877.1_cdsid_AAP07266.1	ACGGGAAACTTGTCATTCATATGCAAGGGGAACAAAATGAAATCAACCACGCTTTATCAT	complement(172224..173264)
MBC3448_2	4.39199	4.39199	2.13487	up	N	D	D	D	D	D	R	BC_3657	4-methyl-5(B-hydroxyethyl)-thiazole monophosphate biosynthesis enzyme [Source:UniProtKB/TrEMBL;Acc:Q81AC1]///4-methyl-5(B-hydroxyethyl)-thiazole monophosphate biosynthesis enzyme///4-methyl-5(B-hydroxyethyl)-thiazole monophosphate biosynthesis enzyme	AAP10586			bce:BC3657	1206002	AE016877	NC_004722	lcl|AE016877.1_cdsid_AAP10586.1	TGGACCGTATGCGCTAGCAAAAGCAGGGTTATTTAAAGGGATTTCTTATACTGCGACTAT	complement(3626850..3627422)
MBC2949_1	4.38522	4.38522	2.13265	up	D	D	D	D	D	D	S	BC_3141	UPF0753 protein BC_3141 [Source:UniProtKB/Swiss-Prot;Acc:Q81BL2]///hypothetical protein ///hypothetical protein BC3141	AAP10083			bce:BC3141	1205488	AE016877	NC_004722	lcl|AE016877.1_cdsid_AAP10083.1	AATGGATTTACGTCCCAGAACTTTCGGAAACTGCGCAAGAAGCATTTGATTGTATCGAAT	complement(3111430..3113994)
MBC3664_3	4.37814	4.37814	2.13032	up	N	N	D	D	D	D	R	BC_3881	Phosphoglycolate phosphatase [Source:UniProtKB/TrEMBL;Acc:Q819S8]///phosphoglycolate phosphatase///Phosphoglycolate phosphatase	AAP10802		GO:0008967	bce:BC3881	1206226	AE016877	NC_004722	lcl|AE016877.1_cdsid_AAP10802.1	ATCGATTAGAGACTGATGCGATTAGTAGTACAGCAGCTGGGATGCAAGGGATATGGTTAA	3861429..3861587
MBC2793_1	4.36899	4.36899	2.1273	up	D	D	D	D	D	D	E	BC_2978	Peptidase family M20 [Source:UniProtKB/TrEMBL;Acc:Q81C07]///M20 family peptidase///Peptidase family M20	AAP09925		GO:0016787	bce:BC2978	1205326	AE016877	NC_004722	lcl|AE016877.1_cdsid_AAP09925.1	TTCCAGTATTAAATATGGGGCCGGTAGGAAAAGATGCACATCAATGGACAGAACGTCTAG	complement(2936093..2937733)
MBC2058_2	4.34867	4.34867	2.12057	up	N	N	N	D	D	D	O	BC_2214	small heat shock protein///Small heat shock protein ///Small heat shock protein [Source:UniProtKB/TrEMBL;Acc:Q81DY2]	AAP09180		GO:0006950	bce:BC2214	1204563	AE016877	NC_004722	lcl|AE016877.1_cdsid_AAP09180.1	TTTGGGCCTTCTTTATTAGAAGGGATGACAGATGCTTTCTTTAAGCCACTGAACATGGAT	2158399..2158836
MBC3733_2	4.34493	4.34493	2.11933	up	D	D	D	D	D	D	T	BC_3951	PhoH protein ///PhoH protein [Source:UniProtKB/TrEMBL;Acc:Q819M5]///PhoH family protein	AAP10871		GO:0005524	bce:BC3951	1206296	AE016877	NC_004722	lcl|AE016877.1_cdsid_AAP10871.1	AAACTTATTTTTCACAATGAACAAGTGTGGGGGATACGACCACGAAACGTGCAGCAAATT	complement(3932905..3934233)
MBC2708_3	4.32688	4.32688	2.11333	up	N	D	D	D	D	D	H	BC_2891	SAM-dependent methyltransferase [Source:UniProtKB/TrEMBL;Acc:Q81C88]///SAM-dependent methyltransferase ///SAM-dependent methyltransferase	AAP09840		GO:0008168	bce:BC2891	1205239	AE016877	NC_004722	lcl|AE016877.1_cdsid_AAP09840.1	ATCACATGCCGGATTGCAGCCCATCATTTTACGAATCCGGCTCAATTTATTTATGAAGTA	complement(2849988..2850773)
MBC281_1	4.32601	4.32601	2.11304	up	D	D	D	D	D	D	E	BC_0355	4-aminobutyrate aminotransferase ///4-aminobutyrate aminotransferase///4-aminobutyrate aminotransferase [Source:UniProtKB/TrEMBL;Acc:Q81IM9]	AAP07395		GO:0003867|GO:0030170|GO:0009448	bce:BC0355	1202708	AE016877	NC_004722	lcl|AE016877.1_cdsid_AAP07395.1	CTTCATATCGGAAGTAGCACCAGAAACAATTGCAGCTGTTGTAATGGAACCTGTTCAAGG	333215..334654
MBC321_2	4.325	4.325	2.1127	up	N	N	N	D	D	D	R	BC_0395	Metal-dependent hydrolase ///metal-dependent hydrolase///Metal-dependent hydrolase [Source:UniProtKB/TrEMBL;Acc:Q81IJ1]	AAP07435	murG	GO:0016787	bce:BC0395	1202748	AE016877	NC_004722	lcl|AE016877.1_cdsid_AAP07435.1	GGATATCAAGTTACAGATTTTCATTCTGTCGTTCATGTTGGCACGCATTGTGATGCTCCT	complement(374160..374792)
MBC2950_1	4.31916	4.31916	2.11075	up	D	D	D	D	D	D	P///C	BC_3142	NADH-quinone oxidoreductase chain L [Source:UniProtKB/TrEMBL;Acc:Q81BL1]///NADH dehydrogenase subunit 5///NADH-quinone oxidoreductase chain L	AAP10084		GO:0042773|GO:0016021|GO:0008137	bce:BC3142	1205489	AE016877	NC_004722	lcl|AE016877.1_cdsid_AAP10084.1	TGGTTCTTCCGTGCAACGTTTTGGGGTAGTGAATCAGTCTAATGAAAAGATGTCCAATTT	complement(3114036..3115568)
MBC2203_2	4.31325	4.31325	2.10877	up	N	N	N	D	D	D		BC_2364	Putative uncharacterized protein [Source:UniProtKB/TrEMBL;Acc:Q81DJ9]///hypothetical protein	AAP09327			bce:BC2364	1204713	AE016877	NC_004722	lcl|AE016877.1_cdsid_AAP09327.1	TTGAGGACCTAAAACAAAACCCCATTTGGGAATGGGCAATAGATGAAGAGGAAAACGAAG	complement(2309113..2309544)
MBC2989_2	4.30038	4.30038	2.10446	up	N	D	D	D	D	D		BC_3182	Putative uncharacterized protein [Source:UniProtKB/TrEMBL;Acc:Q81BH5]///hypothetical protein	AAP10124			bce:BC3182	1205529	AE016877	NC_004722	lcl|AE016877.1_cdsid_AAP10124.1	GGTTGCGATGTGAATCGTATGGGAAAAGATGAATACTATGTTCAAATTACAACTGATGCG	complement(3153155..3153328)
MBC1560_1	4.29849	4.29849	2.10383	up	N	N	N	D	D	D	E///G///R	BC_1704	Transporter, Drug/Metabolite Exporter family ///"Transporter, Drug/Metabolite Exporter family [Source:UniProtKB/TrEMBL;Acc:Q813R7]"///drug/metabolite exporter family protein	AAP08680		GO:0016020	bce:BC1704	1204053	AE016877	NC_004722	lcl|AE016877.1_cdsid_AAP08680.1	GCACGTGCCATTTCAATCTTTTCAGTTATTAGGCGCTTTTTGTGTCATTGTAATGGTGCT	complement(1651764..1652729)
MBC1630_3	4.29535	4.29535	2.10277	up	D	D	D	D	D	D	O	BC_1774	Peptide methionine sulfoxide reductase msrA [Source:UniProtKB/TrEMBL;Acc:Q81F30]///Peptide methionine sulfoxide reductase ///peptide methionine sulfoxide reductase	AAP08750	msrA	GO:0008113|GO:0006464|GO:0055114	bce:BC1774	1204123	AE016877	NC_004722	lcl|AE016877.1_cdsid_AAP08750.1	TAACGAAACACAAAAAGGGCTTGCTGAAAAATCAAAACAAGCTCTTGCAGAAAGCGGTAT	complement(1726104..1726640)
MBC1264_2	4.29036	4.29036	2.1011	up	N	N	N	D	D	D	E	BC_1400	2-isopropylmalate synthase ///2-isopropylmalate synthase [Source:UniProtKB/TrEMBL;Acc:Q81G12]///2-isopropylmalate synthase	AAP08381		GO:0009098|GO:0008415|GO:0003852	bce:BC1400	1203749	AE016877	NC_004722	lcl|AE016877.1_cdsid_AAP08381.1	TATGGTTGTACCGAAAAATAAAGCAATCGTTGGAGCGAATGCATTTGCTCATGAATCGGG	1362936..1364444
MBC1418_3	4.28254	4.28254	2.09847	up	N	N	N	D	D	D		BC_1557	Putative uncharacterized protein [Source:UniProtKB/TrEMBL;Acc:Q81FM3]///hypothetical protein	AAP08536			bce:BC1557	1203906	AE016877	NC_004722	lcl|AE016877.1_cdsid_AAP08536.1	GTTGCAATGCTTTGTAAATAAAGGTAAAGGTAAACGATTCTTTGAAACACACCAAGCCAT	1505045..1505389
MBC3448_3	4.28144	4.28144	2.09809	up	N	N	N	D	D	D	R	BC_3657	4-methyl-5(B-hydroxyethyl)-thiazole monophosphate biosynthesis enzyme [Source:UniProtKB/TrEMBL;Acc:Q81AC1]///4-methyl-5(B-hydroxyethyl)-thiazole monophosphate biosynthesis enzyme///4-methyl-5(B-hydroxyethyl)-thiazole monophosphate biosynthesis enzyme	AAP10586			bce:BC3657	1206002	AE016877	NC_004722	lcl|AE016877.1_cdsid_AAP10586.1	TTTCAGTCATTCGTCAATTTCACGAACAAGAAAAATTAGTGGCGGCAATTTGTGCTGGAC	complement(3626850..3627422)
MBC1670_1	4.28092	4.28092	2.09792	up	D	D	D	D	D	D	S	BC_1816	hypothetical protein BC1816///hypothetical protein ///UPF0145 protein BC_1816 [Source:UniProtKB/Swiss-Prot;Acc:Q81EZ2]	AAP08790			bce:BC1816	1204165	AE016877	NC_004722	lcl|AE016877.1_cdsid_AAP08790.1	AGATTACGAAGTTGTACGTGATGGAATGTTAATGGTTGCTGTCAGTGGTACAGCTGTACG	complement(1774006..1774317)
MBC2578_3	4.27833	4.27833	2.09705	up	D	D	D	D	D	D	E	BC_2757	tryptophan 2,3-dioxygenase///"Tryptophan 2,3-dioxygenase [Source:UniProtKB/TrEMBL;Acc:Q81CK2]"///"Tryptophan 2,3-dioxygenase "	AAP09710		GO:0004833|GO:0005506|GO:0019441|GO:0055114	bce:BC2757	1205105	AE016877	NC_004722	lcl|AE016877.1_cdsid_AAP09710.1	TGCGACATTAACACCATCAGAATATATTGAGTTTCGTGACTCACTCGGTCAAGCTTCAGG	complement(2734567..2735415)
MBC369_3	4.2705	4.2705	2.0944	up	C	D	D	D	D	D	T	BC_0443	Tellurium resistance protein terD [Source:UniProtKB/TrEMBL;Acc:Q81IE5]///Tellurium resistance protein terD ///tellurium resistance protein terD	AAP07483		GO:0006950	bce:BC0443	1202796	AE016877	NC_004722	lcl|AE016877.1_cdsid_AAP07483.1	CTGGTGAAGGTGAAGGCGATGACGAAGCGATTAAAGTAGATTTGAAAAATGTTCCTGCTC	431379..431969
MBC321_1	4.24555	4.24555	2.08595	up	N	N	N	D	D	D	R	BC_0395	Metal-dependent hydrolase ///metal-dependent hydrolase///Metal-dependent hydrolase [Source:UniProtKB/TrEMBL;Acc:Q81IJ1]	AAP07435	murG	GO:0016787	bce:BC0395	1202748	AE016877	NC_004722	lcl|AE016877.1_cdsid_AAP07435.1	AGGATATCAAGTTACAGATTTTCATTCTGTCGTTCATGTTGGCACGCATTGTGATGCTCC	complement(374160..374792)
MBC2123_2	4.23872	4.23872	2.08363	up	D	D	D	D	D	D	M	BC_2281	Multimodular transpeptidase-transglycosylase PBP 1A [Source:UniProtKB/TrEMBL;Acc:Q81DS3]///Multimodular transpeptidase-transglycosylase PBP 1A ///multimodular transpeptidase-transglycosylase PBP 1A	AAP09245		GO:0009252|GO:0007047|GO:0009274|GO:0008360|GO:0008233|GO:0016763|GO:0046677|GO:0008658	bce:BC2281	1204630	AE016877	NC_004722	lcl|AE016877.1_cdsid_AAP09245.1	ACGTATAAAAGGTGAAAAACGTGATTCATCGCCAAATACTAGCGTACCGGATACAACGGA	2222161..2224653
MBC2441_1	4.22932	4.22932	2.08043	up	N	N	N	D	D	D	G	BC_2610	Macrolide-efflux protein [Source:UniProtKB/TrEMBL;Acc:Q81CX9]///macrolide-efflux protein///Macrolide-efflux protein	AAP09569			bce:BC2610	1204959	AE016877	NC_004722	lcl|AE016877.1_cdsid_AAP09569.1	TTTGCGAAAAACGTTGCTCCGCAAAAGATGTTAATTATCGGTATGCTTGGTCAAGCAATT	2574000..2575283
MBC999_2	4.22916	4.22916	2.08037	up	N	D	D	D	D	D	C	BC_1128	isocitrate lyase///Isocitrate lyase ///Isocitrate lyase [Source:UniProtKB/TrEMBL;Acc:Q81GQ9]	AAP08115		GO:0004451|GO:0019752	bce:BC1128	1203477	AE016877	NC_004722	lcl|AE016877.1_cdsid_AAP08115.1	GCAGGTGCATCAGGTGTGCATTTTGAAGATCAATTATCTTCAGAGAAAAAATGTGGCCAT	1110235..1111512
MBC3904_1	4.22723	4.22723	2.07971	up	N	D	D	D	D	D		BC_4125	hypothetical protein ///Putative uncharacterized protein [Source:UniProtKB/TrEMBL;Acc:Q818W4]	AAP11043	phhA		bce:BC4125	1206470	AE016877	NC_004722	lcl|AE016877.1_cdsid_AAP11043.1	TTTTATCCAATCGTCAGGTTAGCAAAGGGATCTTTTCCTGCGGCAGTTATTGGCAATATT	complement(4089923..4090474)
MBC4589_3	4.22719	4.22719	2.0797	up	N	N	N	D	D	D	I	BC_4829	Ribosomal RNA adenine dimethylase [Source:UniProtKB/TrEMBL;Acc:Q816K0]///Ribosomal RNA adenine dimethylase ///ribosomal RNA adenine dimethylase	AAP11730		GO:0000179	bce:BC4829	1207171	AE016877	NC_004722	lcl|AE016877.1_cdsid_AAP11730.1	GGCTTAATTTCCCGCCAGCCTACGTCTTTAGTTGCAAAAAAGAACTAAGGAGAGCATATG	complement(4749439..4750017)
MBC4664_1	4.22632	4.22632	2.0794	up	D	D	D	D	D	D	S	BC_4932	Hypothetical Membrane Associated Protein [Source:UniProtKB/TrEMBL;Acc:Q812L6]///hypothetical Membrane Associated Protein ///hypothetical protein BC4932	AAP11805			bce:BC4932	1207274	AE016877	NC_004722	lcl|AE016877.1_cdsid_AAP11805.1	AAGGTGTATCAGCTTGGGAAGAAGTAAAGAAAGACGAGCTTCCAGCGAAAGTGAAAGAAA	complement(4851820..4852173)
MBC2947_2	4.22215	4.22215	2.07798	up	N	N	N	N	D	D	E	BC_3139	Oxidoreductase [Source:UniProtKB/TrEMBL;Acc:Q81BL4]///oxidoreductase///Oxidoreductase	AAP10081		GO:0016491|GO:0055114	bce:BC3139	1205486	AE016877	NC_004722	lcl|AE016877.1_cdsid_AAP10081.1	TCCTGTGGAAGATTTATCTTCTTGGTATAAACGCACTCTCATTTGGGAAACTGCGAGACC	complement(3109311..3110528)
MBC3129_1	4.21891	4.21891	2.07687	up	N	D	D	D	D	D		BC_3324	Putative uncharacterized protein [Source:UniProtKB/TrEMBL;Acc:Q81B64]///hypothetical protein	AAP10264			bce:BC3324	1205671	AE016877	NC_004722	lcl|AE016877.1_cdsid_AAP10264.1	CAAGTGCTTCAGAGGTCGATACTGTAGACAAGCAGCCCGTTTTAGTTGACTTTGATACAA	3288755..3289231
MBC1183_3	4.2188	4.2188	2.07683	up	D	D	D	D	D	D	Q///R///I	BC_1317	Acetoacetyl-CoA reductase ///Acetoacetyl-CoA reductase [Source:UniProtKB/TrEMBL;Acc:Q81G91]///acetoacetyl-CoA reductase	AAP08300		GO:0005737|GO:0005488|GO:0018454|GO:0055114|GO:0042619	bce:BC1317	1203666	AE016877	NC_004722	lcl|AE016877.1_cdsid_AAP08300.1	TAGTATACCTATGCCGTGACGGTGCGTATATCACAGGTCAACAATTAAACATTAACGGCG	1293219..1293962
MBC657_1	4.21662	4.21662	2.07609	up	N	N	D	D	D	D		BC_0780	hypothetical protein ///Putative uncharacterized protein [Source:UniProtKB/TrEMBL;Acc:Q81HM4]	AAP07771			bce:BC0780	1203131	AE016877	NC_004722	lcl|AE016877.1_cdsid_AAP07771.1	ACAATTGCAGCTCCTATTTCAATATATTGACCACGCATCCCAAAAGTCGCATGTAGAAGA	complement(765287..765535)
MBC156_1	4.20748	4.20748	2.07296	up	D	D	D	D	D	D	P	BC_0197	ABC transporter ATP-binding protein///Methionine import ATP-binding protein MetN 1 [Source:UniProtKB/Swiss-Prot;Acc:Q81IZ6]///ABC transporter ATP-binding protein	AAP07266	metN1	GO:0015821|GO:0005886|GO:0015424|GO:0005524	bce:BC0197	1202550	AE016877	NC_004722	lcl|AE016877.1_cdsid_AAP07266.1	TGTCATCCAACGTATATGCGACCGAGTTGCTGTTATGGAACATGGAGCAGTAATTGAAAG	complement(172224..173264)
MBC4027_2	4.19226	4.19226	2.06773	up	N	D	D	D	D	D	E	BC_4251	bifunctional homocysteine S-methyltransferase/5,10-methylenetetrahydrofolate reductase protein///Methylenetetrahydrofolate reductase [Source:UniProtKB/TrEMBL;Acc:Q818J9]///5-methyltetrahydrofolate--homocysteine methyltransferase	AAP11166		GO:0004489|GO:0006555|GO:0008898|GO:0055114	bce:BC4251	1206596	AE016877	NC_004722	lcl|AE016877.1_cdsid_AAP11166.1	TCCTGAAGAAATAAGAGAGAGAATGGATGGACATGAAACGAAAGAGGCAGCAATTGAGGA	complement(4197498..4199330)
MBC3443_3	4.18901	4.18901	2.06661	up	D	D	D	D	D	D	E	BC_3652	Histidine ammonia-lyase ///histidine ammonia-lyase///Histidine ammonia-lyase [Source:UniProtKB/Swiss-Prot;Acc:Q81AC6]	AAP10581	deoD	GO:0005737|GO:0009058|GO:0006548|GO:0004397	bce:BC3652	1205997	AE016877	NC_004722	lcl|AE016877.1_cdsid_AAP10581.1	CGTTGTATCCCGCAAGTACACGGTGCTTCTTGGCAAGTTTTGAATTATGTGAAAGAAAAA	complement(3623637..3625157)
MBC2016_1	4.17742	4.17742	2.06261	up	D	D	D	D	D	D	S	BC_2172	IG hypothetical 18880 ///IG hypothetical 18880 [Source:UniProtKB/TrEMBL;Acc:Q81E23]///hypothetical protein BC2172	AAP09138			bce:BC2172	1204521	AE016877	NC_004722	lcl|AE016877.1_cdsid_AAP09138.1	ACACTTGATGAACTAAACAACGCTATCTTAACAGCCCCATGTGGTATTGGAGATGTCCTT	complement(2121954..2122529)
MBC511_1	4.17054	4.17054	2.06023	up	D	D	D	D	D	D	K	BC_0607	LytR family transcriptional regulator///"Transcriptional regulator, LytR family [Source:UniProtKB/TrEMBL;Acc:Q81I18]"///"Transcriptional regulator, LytR family "	AAP07625			bce:BC0607	1202959	AE016877	NC_004722	lcl|AE016877.1_cdsid_AAP07625.1	ATCGATAGTGATTATATGCGTGGTCAACGTCAACAGCTTGTATTAGAGGCCATTGCTGAA	complement(597721..598737)
MBC3394_1	4.16448	4.16448	2.05814	up	D	D	D	D	D	D	R	BC_3599	Succinyl-CoA synthetase, alpha subunit-related enzymes ///"Succinyl-CoA synthetase, alpha subunit-related enzymes [Source:UniProtKB/TrEMBL;Acc:Q81AG9]"///"succinyl-CoA synthetase, alpha subunit-related enzyme"	AAP10532		GO:0005488|GO:0003824	bce:BC3599	1205944	AE016877	NC_004722	lcl|AE016877.1_cdsid_AAP10532.1	ACCCAACTCGTACGGAAATTGGTGAAGTGTTAAAGAAAAGCAAAACAATTGCGGTTGTTG	complement(3576951..3577364)
MBC1670_2	4.15375	4.15375	2.05441	up	D	D	D	D	D	D	S	BC_1816	hypothetical protein BC1816///hypothetical protein ///UPF0145 protein BC_1816 [Source:UniProtKB/Swiss-Prot;Acc:Q81EZ2]	AAP08790			bce:BC1816	1204165	AE016877	NC_004722	lcl|AE016877.1_cdsid_AAP08790.1	CGTAGATTACGAAGTTGTACGTGATGGAATGTTAATGGTTGCTGTCAGTGGTACAGCTGT	complement(1774006..1774317)
MBC2790_1	4.1517	4.1517	2.0537	up	N	D	D	D	D	D	E	BC_2975	gamma-glutamyl kinase///Glutamate 5-kinase ///Glutamate 5-kinase [Source:UniProtKB/Swiss-Prot;Acc:Q81C10]	AAP09922	rpsE	GO:0005737|GO:0003723|GO:0004349|GO:0006561|GO:0005524	bce:BC2975	1205323	AE016877	NC_004722	lcl|AE016877.1_cdsid_AAP09922.1	CAGCTACTGCCATCATTCAGCATGGTAAGAGTTTACTTCCAGCTGGAGTTACGAATGTAT	complement(2933296..2934399)
MBC2798_2	4.15132	4.15132	2.05357	up	D	D	D	D	D	D	I	BC_2983	Delta5 acyl-lipid desaturase [Source:UniProtKB/TrEMBL;Acc:Q81C02]///delta5 acyl-lipid desaturase ///delta5 acyl-lipid desaturase	AAP09930		GO:0006629|GO:0016491|GO:0055114	bce:BC2983	1205331	AE016877	NC_004722	lcl|AE016877.1_cdsid_AAP09930.1	CTGTAGTAGCTATACTTTGCTGGGCAATTGGGTGGCAATCGTTTCTGTTAGTACATGGTA	complement(2941273..2942304)
MBC4201_3	4.14706	4.14706	2.05209	up	D	D	D	D	D	D	E	BC_4427	Prephenate dehydratase ///Prephenate dehydratase [Source:UniProtKB/TrEMBL;Acc:Q817V3]///prephenate dehydratase	AAP11340		GO:0009094|GO:0004664	bce:BC4427	1206772	AE016877	NC_004722	lcl|AE016877.1_cdsid_AAP11340.1	CCAATTCAGCAGCATTTACTTGTACATCCGCAGTATGCAGAAGTGTGGGAAGAAGTATAT	complement(4368559..4369410)
MBC1820_3	4.14513	4.14513	2.05142	up	D	D	D	D	D	D	K	BC_1969	LytR family transcriptional regulator///"Transcriptional regulator, LytR family "///"Transcriptional regulator, LytR family [Source:UniProtKB/TrEMBL;Acc:Q81EK1]"	AAP08940			bce:BC1969	1204318	AE016877	NC_004722	lcl|AE016877.1_cdsid_AAP08940.1	TGCGTGGACAGAGACAGCAACTTGTAATAGAAGCAATTGCTAAAAAAGCGATGTCTGTTC	1918033..1919040
MBC946_2	4.12887	4.12887	2.04575	up	N	D	D	D	D	D	K	BC_1075	Beta-lactamase repressor///Beta-lactamase repressor ///Beta-lactamase repressor [Source:UniProtKB/TrEMBL;Acc:Q81GW0]	AAP08062		GO:0016566|GO:0003677	bce:BC1075	1203424	AE016877	NC_004722	lcl|AE016877.1_cdsid_AAP08062.1	TGCAAGTGGAAACGAAATCTTTACTAAAACGTTTTTGCGGTGCAGCGTTTAAGCCATTAC	1061526..1061927
MBC4664_3	4.12835	4.12835	2.04557	up	D	D	D	D	D	D	S	BC_4932	Hypothetical Membrane Associated Protein [Source:UniProtKB/TrEMBL;Acc:Q812L6]///hypothetical Membrane Associated Protein ///hypothetical protein BC4932	AAP11805			bce:BC4932	1207274	AE016877	NC_004722	lcl|AE016877.1_cdsid_AAP11805.1	AAAGGTGTATCAGCTTGGGAAGAAGTAAAGAAAGACGAGCTTCCAGCGAAAGTGAAAGAA	complement(4851820..4852173)
MBC4404_2	4.12388	4.12388	2.044	up	N	N	N	D	D	D	F	BC_4636	MutT/nudix family protein [Source:UniProtKB/TrEMBL;Acc:Q817C1]///MutT/nudix family protein///MutT/nudix family protein	AAP11543		GO:0016787	bce:BC4636	1206981	AE016877	NC_004722	lcl|AE016877.1_cdsid_AAP11543.1	TCTTGGCGGTTCAATTGAACTTGGCGAAAAATCAGCACATACTGTTATTCGGGAGTTTAA	4577264..4577698
MBC1319_1	4.12238	4.12238	2.04348	up	D	D	D	D	D	D	M	BC_1455	Multimodular transpeptidase-transglycosylase PBP 2A [Source:UniProtKB/TrEMBL;Acc:Q81FW0]///multimodular transpeptidase-transglycosylase PBP 2A///Multimodular transpeptidase-transglycosylase PBP 2A	AAP08436		GO:0009252|GO:0007047|GO:0009274|GO:0008360|GO:0008233|GO:0016763|GO:0046677|GO:0008658	bce:BC1455	1203804	AE016877	NC_004722	lcl|AE016877.1_cdsid_AAP08436.1	AATAATGTTGATACGGCAGGTAAGACAGGAACTACTCAAATTGTAAATGGCCCGAGCACC	1412200..1414242
MBC2083_2	4.12067	4.12067	2.04288	up	D	D	D	D	D	D	R	BC_2240	Magnesium and cobalt efflux protein corC ///Magnesium and cobalt efflux protein corC [Source:UniProtKB/TrEMBL;Acc:Q81DV9]///magnesium and cobalt efflux protein corC	AAP09205		GO:0050660|GO:0003824|GO:0055114	bce:BC2240	1204589	AE016877	NC_004722	lcl|AE016877.1_cdsid_AAP09205.1	TCTCGCGAAAAATATACAAGGTATCCAGTTGTTGATGGCGACAAAGACCACGTAATAGGT	2187916..2189271
MBC4717_2	4.119	4.119	2.04229	up	D	D	D	D	D	D	P	BC_4986	ABC transporter permease protein ///ABC transporter permease protein [Source:UniProtKB/TrEMBL;Acc:Q815Y8]///ABC transporter permease protein	AAP11858		GO:0005215|GO:0005886|GO:0016021	bce:BC4986	1207328	AE016877	NC_004722	lcl|AE016877.1_cdsid_AAP11858.1	ATGACGGCAATCGCAGCTCTTGCGACATTTGTTTTAGGACTCATTTTAGGATTGTTACTC	complement(4892607..4893278)
MBC1125_3	4.11587	4.11587	2.0412	up	N	N	N	D	D	D		BC_1257	hypothetical protein ///Putative uncharacterized protein [Source:UniProtKB/TrEMBL;Acc:Q81GE7]	AAP08242			bce:BC1257	1203606	AE016877	NC_004722	lcl|AE016877.1_cdsid_AAP08242.1	TCTTTTCCTCCTATCGGTGCCGTTTACATTTTGATGAATAGAGGAGCAATGCAAAAGAGA	1234639..1234848
MBC2986_3	4.10693	4.10693	2.03806	up	N	D	D	D	D	D	E	BC_3178	Lactoylglutathione lyase ///lactoylglutathione lyase///Lactoylglutathione lyase [Source:UniProtKB/TrEMBL;Acc:Q81BH9]	AAP10120		GO:0004462	bce:BC3178	1205525	AE016877	NC_004722	lcl|AE016877.1_cdsid_AAP10120.1	ATCGAAAGAAACGATACTCGAATTAATTGAAGGCTACAACTCTTCCCTTCCGGCAGAAGG	3149698..3150090
MBC2083_1	4.10632	4.10632	2.03784	up	D	D	D	D	D	D	R	BC_2240	Magnesium and cobalt efflux protein corC ///Magnesium and cobalt efflux protein corC [Source:UniProtKB/TrEMBL;Acc:Q81DV9]///magnesium and cobalt efflux protein corC	AAP09205		GO:0050660|GO:0003824|GO:0055114	bce:BC2240	1204589	AE016877	NC_004722	lcl|AE016877.1_cdsid_AAP09205.1	AGGATGAGTTTGATACGGATGAGCAGCCAGAAATTCAAAAGGTTAGTGAAACGAAGACGA	2187916..2189271
MBC3634_1	4.1012	4.1012	2.03605	up	D	D	D	D	D	D	I	BC_3850	acyl-carrier-protein S-malonyltransferase///Malonyl-CoA-(acyl-carrier-protein) transacylase///Malonyl-CoA-[acyl-carrier-protein] transacylase [Source:UniProtKB/TrEMBL;Acc:Q819V5]	AAP10772		GO:0005488|GO:0006633|GO:0004314	bce:BC3850	1206195	AE016877	NC_004722	lcl|AE016877.1_cdsid_AAP10772.1	TGTCGCTGGTCATAGTTTAGGTGAATATAGTGCTCTTGTAGCAGCTGGTGCATTAACTTT	complement(3827850..3828794)
MBC326_3	4.09951	4.09951	2.03545	up	D	D	D	D	D	D	I	BC_0400	Fatty acid desaturase ///Fatty acid desaturase///Fatty acid desaturase [Source:UniProtKB/TrEMBL;Acc:Q81II7]	AAP07440		GO:0006629|GO:0016491|GO:0055114	bce:BC0400	1202753	AE016877	NC_004722	lcl|AE016877.1_cdsid_AAP07440.1	TCAAGTCATCCAATCAAAAATCTGTATGGCTTCAACTTCTTTTGCCTTGGACAGTTTGGA	380710..381795
MBC2984_3	4.09928	4.09928	2.03537	up	D	D	D	C	D	D	R	BC_3176	N-acyl-L-amino acid amidohydrolase///N-acyl-L-amino acid amidohydrolase ///N-acyl-L-amino acid amidohydrolase [Source:UniProtKB/TrEMBL;Acc:Q81BI1]	AAP10118		GO:0005515|GO:0004046	bce:BC3176	1205523	AE016877	NC_004722	lcl|AE016877.1_cdsid_AAP10118.1	CGTGCAGCAACGAGAAAAAGATGCGCGGAAGTAACAGAAAAAGTAAGAAACATTGCTGAG	complement(3145805..3147010)
MBC2707_3	4.07455	4.07455	2.02664	up	N	D	D	D	D	D		BC_2890	Putative uncharacterized protein [Source:UniProtKB/TrEMBL;Acc:Q81C89]///hypothetical protein	AAP09839			bce:BC2890	1205238	AE016877	NC_004722	lcl|AE016877.1_cdsid_AAP09839.1	TTCGTGTACGCATTGAAGGTACTGAGGAAGAAATGCTTGAATTTATGGAGAAAATGCCGG	complement(2849730..2849918)
MBC2526_1	4.06487	4.06487	2.02321	up	N	N	N	D	D	D	R	BC_2704	Serine protease///Serine protease ///Serine protease [Source:UniProtKB/TrEMBL;Acc:Q81CP6]	AAP09658		GO:0006629|GO:0008233	bce:BC2704	1205052	AE016877	NC_004722	lcl|AE016877.1_cdsid_AAP09658.1	ATCAGCTGGAGCCTGTATGGGAGCAACCTATTTGTCACGTCAAAAAGGTAGAAATAAGAA	complement(2685473..2686324)
MBC2885_3	4.05767	4.05767	2.02065	up	D	D	D	D	D	D	U	BC_3070	Signal peptidase I ///Signal peptidase I [Source:UniProtKB/TrEMBL;Acc:Q81BS6]///Signal peptidase I	AAP10017		GO:0006508|GO:0008236|GO:0016021	bce:BC3070	1205418	AE016877	NC_004722	lcl|AE016877.1_cdsid_AAP10017.1	GACTTTACGCTAGAACAAATCACTGGGAAAACGAAAGTGCCAGAAGGCCAAGTATTTGTT	complement(3026485..3027036)
MBC5120_3	4.04599	4.04599	2.01649	up	N	D	D	D	D	D	E	BC_5405	homoserine O-succinyltransferase///Homoserine O-succinyltransferase [Source:UniProtKB/Swiss-Prot;Acc:Q814M3]///Homoserine O-succinyltransferase	AAP12267	metA	GO:0005737|GO:0019281|GO:0008899	bce:BC5405	1207745	AE016877	NC_004722	lcl|AE016877.1_cdsid_AAP12267.1	CGTGATATTGAAAATGAAAAGTTTGATGGGCTCATTATTACAGGAGCGCCAGTGGAGACC	complement(5319552..5320472)
MBC2578_2	4.03548	4.03548	2.01274	up	D	D	D	D	D	D	E	BC_2757	tryptophan 2,3-dioxygenase///"Tryptophan 2,3-dioxygenase [Source:UniProtKB/TrEMBL;Acc:Q81CK2]"///"Tryptophan 2,3-dioxygenase "	AAP09710		GO:0004833|GO:0005506|GO:0019441|GO:0055114	bce:BC2757	1205105	AE016877	NC_004722	lcl|AE016877.1_cdsid_AAP09710.1	GCGACATTAACACCATCAGAATATATTGAGTTTCGTGACTCACTCGGTCAAGCTTCAGGT	complement(2734567..2735415)
MBC1182_1	4.01451	4.01451	2.00523	up	D	D	D	D	D	D		BC_1315	PhaR protein [Source:UniProtKB/TrEMBL;Acc:Q81G92]///PhaQ protein	AAP08299			bce:BC1316	1203665	AE016877	NC_004722	lcl|AE016877.1_cdsid_AAP08299.1	ACTACAAGCATGGAAAAATGCTTATGAACAAACCGAAACATTTTGGGGAAAAGCGCTCAA	complement(1292104..1292388)
MBC657_2	4.00922	4.00922	2.00332	up	N	N	D	D	D	D		BC_0780	hypothetical protein ///Putative uncharacterized protein [Source:UniProtKB/TrEMBL;Acc:Q81HM4]	AAP07771			bce:BC0780	1203131	AE016877	NC_004722	lcl|AE016877.1_cdsid_AAP07771.1	ATTGCAGCTCCTATTTCAATATATTGACCACGCATCCCAAAAGTCGCATGTAGAAGAAGT	complement(765287..765535)
MBC3441_2	4.00237	4.00237	2.00086	up	D	D	D	D	D	D	Q	BC_3650	Imidazolonepropionase [Source:UniProtKB/Swiss-Prot;Acc:Q81AC8]///imidazolonepropionase///Imidazolonepropionase	AAP10579	hutI	GO:0005737|GO:0050480|GO:0019556|GO:0046872	bce:BC3650	1205995	AE016877	NC_004722	lcl|AE016877.1_cdsid_AAP10579.1	ATAAAGAAAGCTTTGCTCGCGGTCGTAAAATGATTGATGAAGGTGTTGCAGTTGCGTTAG	complement(3620671..3621942)
MBC4717_1	3.99736	3.99736	1.99905	up	D	D	D	D	D	D	P	BC_4986	ABC transporter permease protein ///ABC transporter permease protein [Source:UniProtKB/TrEMBL;Acc:Q815Y8]///ABC transporter permease protein	AAP11858		GO:0005215|GO:0005886|GO:0016021	bce:BC4986	1207328	AE016877	NC_004722	lcl|AE016877.1_cdsid_AAP11858.1	GGTGAAACGTTATATATGACGGCAATCGCAGCTCTTGCGACATTTGTTTTAGGACTCATT	complement(4892607..4893278)
MBC3904_2	3.9871	3.9871	1.99534	up	N	N	D	D	D	D		BC_4125	hypothetical protein ///Putative uncharacterized protein [Source:UniProtKB/TrEMBL;Acc:Q818W4]	AAP11043	phhA		bce:BC4125	1206470	AE016877	NC_004722	lcl|AE016877.1_cdsid_AAP11043.1	AATATTTTATCCAATCGTCAGGTTAGCAAAGGGATCTTTTCCTGCGGCAGTTATTGGCAA	complement(4089923..4090474)
MBC3055_3	3.98505	3.98505	1.9946	up	D	D	D	D	D	D	E///H	BC_3249	phosphoserine aminotransferase///Phosphoserine aminotransferase ///Phosphoserine aminotransferase [Source:UniProtKB/Swiss-Prot;Acc:Q81BC0]	AAP10190	serC	GO:0005737|GO:0030170|GO:0004648|GO:0006564	bce:BC3249	1205596	AE016877	NC_004722	lcl|AE016877.1_cdsid_AAP10190.1	GTACTAACTGGCTCATGGTCTAAAAAGGCATTGCAAGAAGCCGAAAAAGTTGGGGAAGTA	complement(3228651..3229733)
MBC1183_1	3.98338	3.98338	1.99399	up	D	D	D	D	D	D	Q///R///I	BC_1317	Acetoacetyl-CoA reductase ///Acetoacetyl-CoA reductase [Source:UniProtKB/TrEMBL;Acc:Q81G91]///acetoacetyl-CoA reductase	AAP08300		GO:0005737|GO:0005488|GO:0018454|GO:0055114|GO:0042619	bce:BC1317	1203666	AE016877	NC_004722	lcl|AE016877.1_cdsid_AAP08300.1	GCGCGTAATTGACGTGAATTTAAGCAGCGTATTTAATACGACAAGTGCGGTTCTTCCATA	1293219..1293962
MBC1319_2	3.97686	3.97686	1.99163	up	D	D	D	D	D	C	M	BC_1455	Multimodular transpeptidase-transglycosylase PBP 2A [Source:UniProtKB/TrEMBL;Acc:Q81FW0]///multimodular transpeptidase-transglycosylase PBP 2A///Multimodular transpeptidase-transglycosylase PBP 2A	AAP08436		GO:0009252|GO:0007047|GO:0009274|GO:0008360|GO:0008233|GO:0016763|GO:0046677|GO:0008658	bce:BC1455	1203804	AE016877	NC_004722	lcl|AE016877.1_cdsid_AAP08436.1	CGCTTGGAAAGTGGTATAAGAAAGAGACACGAGTGACGAGCGAGAAAATTTCTCAAAAGA	1412200..1414242
MBC1820_1	3.95225	3.95225	1.98268	up	D	D	D	D	D	D	K	BC_1969	LytR family transcriptional regulator///"Transcriptional regulator, LytR family "///"Transcriptional regulator, LytR family [Source:UniProtKB/TrEMBL;Acc:Q81EK1]"	AAP08940			bce:BC1969	1204318	AE016877	NC_004722	lcl|AE016877.1_cdsid_AAP08940.1	GTAGATGGAAGTGAAATGAGAAAAAGCCAATATGGCGAAGCAGTTCGAACAGATGCACTT	1918033..1919040
MBC2758_2	3.94451	3.94451	1.97985	up	D	D	D	D	D	D	E	BC_2942	bifunctional 3-deoxy-7-phosphoheptulonate synthase/chorismate mutase///Chorismate mutase ///Chorismate mutase [Source:UniProtKB/TrEMBL;Acc:Q81C41]	AAP09890		GO:0016832|GO:0009073|GO:0004106	bce:BC2942	1205290	AE016877	NC_004722	lcl|AE016877.1_cdsid_AAP09890.1	ATTAACGCAGCGGAATACATTATTGCGCAAGGTAACGATCAAATTATTCTTTGTGAGCGC	complement(2901513..2902589)
MBC3902_1	3.94338	3.94338	1.97943	up	D	D	D	D	D	D	E	BC_4123	Lipase/Acylhydrolase with GDSL-like motif [Source:UniProtKB/TrEMBL;Acc:Q812U4]///lipase/acylhydrolase///Lipase/Acylhydrolase with GDSL-like motif	AAP11041		GO:0006629|GO:0016788	bce:BC4123	1206468	AE016877	NC_004722	lcl|AE016877.1_cdsid_AAP11041.1	AGGATACGGATCGACACAAGGTGGATTTGCTGAATTAGCTTCTAAGCAAATAGAAGCACA	4088327..4089106
MBC2123_1	3.92154	3.92154	1.97142	up	D	D	D	D	D	D	M	BC_2281	Multimodular transpeptidase-transglycosylase PBP 1A [Source:UniProtKB/TrEMBL;Acc:Q81DS3]///Multimodular transpeptidase-transglycosylase PBP 1A ///multimodular transpeptidase-transglycosylase PBP 1A	AAP09245		GO:0009252|GO:0007047|GO:0009274|GO:0008360|GO:0008233|GO:0016763|GO:0046677|GO:0008658	bce:BC2281	1204630	AE016877	NC_004722	lcl|AE016877.1_cdsid_AAP09245.1	AATTCCAGAAAGTGCAACTCGTGATAGTTGGTTCGCTGGATATACACCGCAATATACGAT	2222161..2224653
MBC1327_1	3.92098	3.92098	1.97121	up	N	D	D	D	D	D		BC_1464	hypothetical protein ///Putative uncharacterized protein [Source:UniProtKB/TrEMBL;Acc:Q81FV4]	AAP08444			bce:BC1464	1203813	AE016877	NC_004722	lcl|AE016877.1_cdsid_AAP08444.1	TACGCTATGCCTGTAGATACGGATGAGCAATTACAATACCGAATTACATTTCCTGCCGAG	1421875..1422663
MBC2114_3	3.91999	3.91999	1.97085	up	D	D	D	D	D	D	O	BC_2272	peptidylprolyl isomerase///Protein export protein prsA precursor ///Foldase protein prsA 3 [Source:UniProtKB/Swiss-Prot;Acc:Q81DT1]	AAP09236	prsA5///prsA4///prsA3	GO:0005886|GO:0006457|GO:0003755|GO:0015031	bce:BC2272	1204621	AE016877	NC_004722	lcl|AE016877.1_cdsid_AAP09236.1	GGGCAAACAGTGAAAGAATTTGAGGAAGCTGCGTATAAATTAGATGCAGGCCAAGTAAGT	2215429..2216280
MBC274_2	3.91351	3.91351	1.96846	up	D	D	D	D	D	D	P	BC_0348	ABC transporter substrate-binding protein [Source:UniProtKB/TrEMBL;Acc:Q81IN6]///ABC transporter substrate-binding protein///ABC transporter substrate-binding protein	AAP07388			bce:BC0348	1202701	AE016877	NC_004722	lcl|AE016877.1_cdsid_AAP07388.1	ACTGGAACGGATGGAAACGCTTGGGAAATTGTAAAGAGAAAAGCTGAAAAAGAAGGGATT	325984..326835
MBC3635_1	3.90775	3.90775	1.96634	up	C	D	C	D	C	D	I	BC_3851	Fatty acid/phospholipid synthesis protein plsX ///Phosphate acyltransferase [Source:UniProtKB/Swiss-Prot;Acc:Q819V4]///glycerol-3-phosphate acyltransferase PlsX	AAP10773	plsX	GO:0005737|GO:0016747|GO:0006633|GO:0008654	bce:BC3851	1206196	AE016877	NC_004722	lcl|AE016877.1_cdsid_AAP10773.1	AGGGAATGTAGCGTTGAAATCATTAGAGGGAACAGCACTTGCGCTATTCTCTATGTTGAA	complement(3828809..3829801)
MBC2885_2	3.90258	3.90258	1.96443	up	D	D	D	D	D	D	U	BC_3070	Signal peptidase I ///Signal peptidase I [Source:UniProtKB/TrEMBL;Acc:Q81BS6]///Signal peptidase I	AAP10017		GO:0006508|GO:0008236|GO:0016021	bce:BC3070	1205418	AE016877	NC_004722	lcl|AE016877.1_cdsid_AAP10017.1	TTTCAGAAGATGAAATTGTCGGAAAAGGACAAGCTGTTTTCTGGCCGTTGGAACAAGTAA	complement(3026485..3027036)
MBC2114_1	3.88973	3.88973	1.95967	up	D	D	D	D	D	D	O	BC_2272	peptidylprolyl isomerase///Protein export protein prsA precursor ///Foldase protein prsA 3 [Source:UniProtKB/Swiss-Prot;Acc:Q81DT1]	AAP09236	prsA5///prsA4///prsA3	GO:0005886|GO:0006457|GO:0003755|GO:0015031	bce:BC2272	1204621	AE016877	NC_004722	lcl|AE016877.1_cdsid_AAP09236.1	TGGGCAAACAGTGAAAGAATTTGAGGAAGCTGCGTATAAATTAGATGCAGGCCAAGTAAG	2215429..2216280
MBC707_3	3.88616	3.88616	1.95834	up	N	D	D	D	D	D		BC_0830	hypothetical protein ///Putative uncharacterized protein [Source:UniProtKB/TrEMBL;Acc:Q81HH8]	AAP07821			bce:BC0830	1203181	AE016877	NC_004722	lcl|AE016877.1_cdsid_AAP07821.1	AATATCACGCAAGAAGTATATGGTTCAGGTTACGTGAAGTATGATGTAGGTGCCAACCCG	810989..811333
MBC3904_3	3.87603	3.87603	1.95458	up	D	D	D	D	D	D		BC_4125	hypothetical protein ///Putative uncharacterized protein [Source:UniProtKB/TrEMBL;Acc:Q818W4]	AAP11043	phhA		bce:BC4125	1206470	AE016877	NC_004722	lcl|AE016877.1_cdsid_AAP11043.1	ATCCAATCGTCAGGTTAGCAAAGGGATCTTTTCCTGCGGCAGTTATTGGCAATATTATTG	complement(4089923..4090474)
MBC1007_3	3.87074	3.87074	1.95261	up	D	D	D	D	D	D	U	BC_1136	Signal peptidase I [Source:UniProtKB/TrEMBL;Acc:Q81GQ1]///Signal peptidase I ///signal peptidase I	AAP08123	flgB///flgC	GO:0006508|GO:0008236|GO:0016021	bce:BC1136	1203485	AE016877	NC_004722	lcl|AE016877.1_cdsid_AAP08123.1	CAACGTATGTTGTAGAGGGAAAGTCAATGATGCCGACATTGCAAGATGGCAATATGCTAG	1116299..1116862
MBC3303_3	3.87064	3.87064	1.95257	up	D	D	D	D	D	D	J	BC_3506	Ribosomal-protein-alanine acetyltransferase ///Ribosomal-protein-alanine acetyltransferase [Source:UniProtKB/TrEMBL;Acc:Q81AQ4]///ribosomal-protein-alanine acetyltransferase	AAP10440		GO:0008999	bce:BC3506	1205851	AE016877	NC_004722	lcl|AE016877.1_cdsid_AAP10440.1	CCGTTCAAAAGGATATGGCTACGAGTCAGCTTCTGCGATAATCGAATACGGTGTACAAAA	3461136..3461639
MBC1327_2	3.86925	3.86925	1.95205	up	N	D	D	D	D	D		BC_1464	hypothetical protein ///Putative uncharacterized protein [Source:UniProtKB/TrEMBL;Acc:Q81FV4]	AAP08444			bce:BC1464	1203813	AE016877	NC_004722	lcl|AE016877.1_cdsid_AAP08444.1	GCGCATTACATCCGAATGAACCAGTTACGTTAACATTTCAGTTTCAAGCGAAAAAGGGTG	1421875..1422663
MBC1182_3	3.86571	3.86571	1.95074	up	D	D	D	D	D	D		BC_1316	PhaR protein ///PhaR protein [Source:UniProtKB/TrEMBL;Acc:Q81G92]	AAP08299			bce:BC1316	1203665	AE016877	NC_004722	lcl|AE016877.1_cdsid_AAP08299.1	TTAGAACAAGTAAATGTGCCGACGAAAGAGGATATCGCAAGAGTGGCTACGCTTGTTATT	1292547..1293068
MBC2935_1	3.86191	3.86191	1.94932	up	N	N	N	D	D	D	K	BC_3127	Transcriptional regulators, LysR family ///"Transcriptional regulators, LysR family [Source:UniProtKB/TrEMBL;Acc:Q81BM6]"///LysR family transcriptional regulator	AAP10069		GO:0006355|GO:0003700|GO:0003677|GO:0006350	bce:BC3127	1205474	AE016877	NC_004722	lcl|AE016877.1_cdsid_AAP10069.1	ACTTGATACACCCTTGTTTCATCGAGTTGGAAGAGGTATCAAAATGACAGAAGCGGGTAA	complement(3097530..3098408)
MBC1126_3	3.86186	3.86186	1.9493	up	N	N	N	N	D	D		BC_1258	hypothetical protein ///Putative uncharacterized protein [Source:UniProtKB/TrEMBL;Acc:Q81GE6]	AAP08243			bce:BC1258	1203607	AE016877	NC_004722	lcl|AE016877.1_cdsid_AAP08243.1	AAATATAAGTTTCGTTTTAAAGAGCAGCTGGCAGTTATGCTTGATGGTAGCATTGCTGCG	1234921..1235337
MBC5121_1	3.8576	3.8576	1.9477	up	C	D	D	D	D	D	E	BC_5406	O-acetylhomoserine sulfhydrylase [Source:UniProtKB/TrEMBL;Acc:Q814M2]///O-acetylhomoserine sulfhydrylase ///O-acetylhomoserine aminocarboxypropyltransferase	AAP12268		GO:0006520|GO:0030170|GO:0003961	bce:BC5406	1207746	AE016877	NC_004722	lcl|AE016877.1_cdsid_AAP12268.1	TGCACGAACTTGCGTTATACATCCTGCTAGTACGACGCATAGACAATTAAATGCTGAAGA	complement(5320441..5321706)
MBC4677_1	3.85488	3.85488	1.94669	up	N	N	D	D	D	D		BC_4946	Putative uncharacterized protein [Source:UniProtKB/TrEMBL;Acc:Q816C2]///hypothetical protein	AAP11818			bce:BC4946	1207288	AE016877	NC_004722	lcl|AE016877.1_cdsid_AAP11818.1	ACCCTTCTAAAAGAACAAAATGGGGGAACTCTTCGTCTCGATGTTCACCCTACTTCAAAG	4863082..4863552
MBC706_1	3.84509	3.84509	1.94302	up	D	D	D	D	D	D		BC_0829	Putative uncharacterized protein [Source:UniProtKB/TrEMBL;Acc:Q81HH9]///hypothetical protein	AAP07820			bce:BC0829	1203180	AE016877	NC_004722	lcl|AE016877.1_cdsid_AAP07820.1	CGCTTGATTCTGCTGGGGGTACAATTGATACACAAACATTAAACCCAGGAACGAGTATTG	810600..810968
MBC327_2	3.8126	3.8126	1.93078	up	N	N	N	D	D	D	E	BC_0401	Cystine transport system permease protein ///Cystine transport system permease protein [Source:UniProtKB/TrEMBL;Acc:Q81II6]///cystine transport system permease protein	AAP07441		GO:0005215|GO:0005886|GO:0016021	bce:BC0401	1202754	AE016877	NC_004722	lcl|AE016877.1_cdsid_AAP07441.1	AGAAGCAGCTCGCTCTTTAGGCATGCCTTATCCTTTAGCTATGCGACGAATTATATTACC	complement(381849..382541)
MBC4509_2	3.81237	3.81237	1.93069	up	D	D	D	D	D	D	V	BC_4743	ABC transporter ATP-binding protein///ABC transporter ATP-binding protein [Source:UniProtKB/TrEMBL;Acc:Q816S4]///ABC transporter ATP-binding protein	AAP11648		GO:0016887|GO:0005524	bce:BC4743	1207087	AE016877	NC_004722	lcl|AE016877.1_cdsid_AAP11648.1	CGGCGGTACACGTGAAGAGTTTTATAAAGAAATTTTAGATGTGCTTGCGGACTTAGGCAC	complement(4679225..4679986)
MBC1045_1	3.80197	3.80197	1.92675	up	D	D	D	D	D	D	Q///I	BC_1174	3-oxoacyl-(acyl carrier protein) synthase II///3-oxoacyl-[acyl-carrier-protein] synthase [Source:UniProtKB/TrEMBL;Acc:Q81GL9]///3-oxoacyl-(acyl-carrier-protein) synthase	AAP08161	flgG///flhB	GO:0006633|GO:0004315	bce:BC1174	1203523	AE016877	NC_004722	lcl|AE016877.1_cdsid_AAP08161.1	TATCAATCGCAACAGGAGCAAAAGGAATTAACACTTGTTCTGTAACGGCTTGTGCATCTG	1153091..1154329
MBC1275_1	3.80188	3.80188	1.92671	up	N	D	D	D	D	D	E	BC_1411	Phosphoribosyl-AMP cyclohydrolase [Source:UniProtKB/Swiss-Prot;Acc:Q81G01]///phosphoribosyl-AMP cyclohydrolase///Phosphoribosyl-AMP cyclohydrolase	AAP08392	hisI	GO:0005737|GO:0004635|GO:0000105	bce:BC1411	1203760	AE016877	NC_004722	lcl|AE016877.1_cdsid_AAP08392.1	TCAATTGTTGTGAATGTGAAACAAGTAGGACCTGCTTGTCATACGGGAGAGAAGACATGT	1373679..1373984
MBC2016_3	3.79585	3.79585	1.92442	up	D	D	D	D	D	D	S	BC_2172	IG hypothetical 18880 ///IG hypothetical 18880 [Source:UniProtKB/TrEMBL;Acc:Q81E23]///hypothetical protein BC2172	AAP09138			bce:BC2172	1204521	AE016877	NC_004722	lcl|AE016877.1_cdsid_AAP09138.1	CGGCTTTAGGAGTTACACTTGATGAACTAAACAACGCTATCTTAACAGCCCCATGTGGTA	complement(2121954..2122529)
MBC2885_1	3.7953	3.7953	1.92421	up	D	D	D	D	D	D	U	BC_3070	Signal peptidase I ///Signal peptidase I [Source:UniProtKB/TrEMBL;Acc:Q81BS6]///Signal peptidase I	AAP10017		GO:0006508|GO:0008236|GO:0016021	bce:BC3070	1205418	AE016877	NC_004722	lcl|AE016877.1_cdsid_AAP10017.1	TGGGAAAACGAAAGTGCCAGAAGGCCAAGTATTTGTTTTAGGGGATAATCGTGAAGTTTC	complement(3026485..3027036)
MBC363_1	3.7891	3.7891	1.92185	up	D	D	D	D	D	D	R	BC_0437	phosphoglyceromutase/phosphopentomutase///Phosphoglyceromutase/phosphopentomutase [Source:UniProtKB/TrEMBL;Acc:Q81IF1]///Phosphoglyceromutase/phosphopentomutase	AAP07477	argJ	GO:0003824	bce:BC0437	1202790	AE016877	NC_004722	lcl|AE016877.1_cdsid_AAP07477.1	CGACGGCTCTGCCTATGTATATGTAAAGGACAAAAATGATACGGATACAATTCGGGAGGT	complement(424880..426193)
MBC3907_1	3.78907	3.78907	1.92184	up	N	N	N	N	D	D	E	BC_4128	Acetylglutamate kinase ///Acetylglutamate kinase [Source:UniProtKB/Swiss-Prot;Acc:Q818W1]///acetylglutamate kinase	AAP11046	argB	GO:0008804|GO:0005737|GO:0003991|GO:0006526|GO:0005524	bce:BC4128	1206473	AE016877	NC_004722	lcl|AE016877.1_cdsid_AAP11046.1	TTCAGGGTGTGACGGCAATTTACTTCAAATTCAACCTGTCAGCGAAGAGATAGGATATGT	complement(4092742..4093509)
MBC3902_3	3.78582	3.78582	1.92061	up	D	D	D	D	D	D	E	BC_4123	Lipase/Acylhydrolase with GDSL-like motif [Source:UniProtKB/TrEMBL;Acc:Q812U4]///lipase/acylhydrolase///Lipase/Acylhydrolase with GDSL-like motif	AAP11041		GO:0006629|GO:0016788	bce:BC4123	1206468	AE016877	NC_004722	lcl|AE016877.1_cdsid_AAP11041.1	CTTGTATTAGGTGATTCACTCGCTAAAGGATACGGATCGACACAAGGTGGATTTGCTGAA	4088327..4089106
MBC3802_3	3.77689	3.77689	1.9172	up	N	D	D	D	D	D	R	BC_4022	ABC transporter ATP-binding protein///ABC transporter ATP-binding protein ///ABC transporter ATP-binding protein [Source:UniProtKB/TrEMBL;Acc:Q819G1]	AAP10941		GO:0017111|GO:0005524	bce:BC4022	1206367	AE016877	NC_004722	lcl|AE016877.1_cdsid_AAP10941.1	GCTTTATCACCAATGAGACAACTTTCCATGCTCATTCGAATGCACGAACTAGCTGAACAA	3998368..3999120
MBC3025_3	3.76939	3.76939	1.91433	up	N	N	N	D	N	D	V	BC_3218	Penicillin-binding protein ///Penicillin-binding protein [Source:UniProtKB/TrEMBL;Acc:Q81BE7]///penicillin-binding protein	AAP10160			bce:BC3218	1205565	AE016877	NC_004722	lcl|AE016877.1_cdsid_AAP10160.1	TCAAAAGCTTATGGTTATTTTGGAGAGGAGCTCCCTAGTTACCAATTTACCGAACAGGCT	complement(3199256..3200758)
MBC2032_3	3.7651	3.7651	1.91269	up	N	D	D	D	D	D	E	BC_2188	Putative uncharacterized protein [Source:UniProtKB/TrEMBL;Acc:Q81E08]///hypothetical protein ///hypothetical protein BC2188	AAP09154			bce:BC2188	1204537	AE016877	NC_004722	lcl|AE016877.1_cdsid_AAP09154.1	ATACACTGCGAGCAGGCATTCATCATATTGAATTTTGGGTAGCAAATTTAGAGGAATCCA	2134808..2135194
MBC1045_2	3.75731	3.75731	1.9097	up	D	D	D	D	D	D	Q///I	BC_1174	3-oxoacyl-(acyl carrier protein) synthase II///3-oxoacyl-[acyl-carrier-protein] synthase [Source:UniProtKB/TrEMBL;Acc:Q81GL9]///3-oxoacyl-(acyl-carrier-protein) synthase	AAP08161	flgG///flhB	GO:0006633|GO:0004315	bce:BC1174	1203523	AE016877	NC_004722	lcl|AE016877.1_cdsid_AAP08161.1	TAATGGGTGAAGGCTCAGGTATTCTAATTCTTGAAGAATTAGAGCACGCATTAGCACGCG	1153091..1154329
MBC2401_3	3.75438	3.75438	1.90857	up	N	N	N	D	D	D		BC_2570	Collagen triple helix repeat protein ///Collagen triple helix repeat protein [Source:UniProtKB/TrEMBL;Acc:Q81D13]	AAP09529			bce:BC2570	1204919	AE016877	NC_004722	lcl|AE016877.1_cdsid_AAP09529.1	CACCAATTCCTGGTGGTCGTTATGGAACTGGGTCTCCACATTCTATAAATCAAGGTACTG	complement(2540133..2540837)
MBC146_1	3.75361	3.75361	1.90828	up	D	D	D	D	D	D	S	BC_0187	hypothetical protein BC0187///hypothetical Membrane Associated Protein ///Hypothetical Membrane Associated Protein [Source:UniProtKB/TrEMBL;Acc:Q814B9]	AAP07256			bce:BC0187	1202540	AE016877	NC_004722	lcl|AE016877.1_cdsid_AAP07256.1	CCTCTGTTTTATTACCCAAGGGTGTAACAAGTGCAAAACCGAATCAAGTGAAGGTTTCGG	160216..161697
MBC2032_1	3.75311	3.75311	1.90809	up	N	D	D	D	D	D	E	BC_2188	Putative uncharacterized protein [Source:UniProtKB/TrEMBL;Acc:Q81E08]///hypothetical protein ///hypothetical protein BC2188	AAP09154			bce:BC2188	1204537	AE016877	NC_004722	lcl|AE016877.1_cdsid_AAP09154.1	ACACTGCGAGCAGGCATTCATCATATTGAATTTTGGGTAGCAAATTTAGAGGAATCCATT	2134808..2135194
MBC947_3	3.75046	3.75046	1.90707	up	D	D	D	D	D	D	T///K	BC_1076	Methicillin resistance mecR1 protein ///Methicillin resistance mecR1 protein [Source:UniProtKB/TrEMBL;Acc:Q81GV9]///methicillin resistance mecR1 protein	AAP08063			bce:BC1076	1203425	AE016877	NC_004722	lcl|AE016877.1_cdsid_AAP08063.1	CTTCTCATGGAGAGGGGAAGTTAAGAGGCCTTAAAATGTTTGTACCAGCACAAGGTAAGA	1061930..1063879
MBC2503_3	3.74915	3.74915	1.90656	up	D	D	D	D	D	D		BC_2679	hypothetical protein ///Putative uncharacterized protein [Source:UniProtKB/TrEMBL;Acc:Q81CR7]	AAP09635			bce:BC2679	1205028	AE016877	NC_004722	lcl|AE016877.1_cdsid_AAP09635.1	TTTGCTCAACCGAAGCCAGTGCGTAATCAAAATGCATATAGACACATGATAGTGGAACAC	2663349..2663903
MBC1820_2	3.74653	3.74653	1.90555	up	D	D	D	D	D	D	K	BC_1969	LytR family transcriptional regulator///"Transcriptional regulator, LytR family "///"Transcriptional regulator, LytR family [Source:UniProtKB/TrEMBL;Acc:Q81EK1]"	AAP08940			bce:BC1969	1204318	AE016877	NC_004722	lcl|AE016877.1_cdsid_AAP08940.1	GCGTGGACAGAGACAGCAACTTGTAATAGAAGCAATTGCTAAAAAAGCGATGTCTGTTCA	1918033..1919040
MBC3125_2	3.74499	3.74499	1.90496	up	N	N	N	D	D	D	K	BC_3320	Transcriptional regulator, MarR family ///"Transcriptional regulator, MarR family [Source:UniProtKB/TrEMBL;Acc:Q81B68]"///MarR family transcriptional regulator	AAP10260			bce:BC3320	1205667	AE016877	NC_004722	lcl|AE016877.1_cdsid_AAP10260.1	AGAATGTTAACGCTGCAGCTGAGAGAACTTGAAGCTGATGGCATTATACATCGTGAAGTA	complement(3285734..3286114)
MBC2794_1	3.73801	3.73801	1.90227	up	D	D	D	D	D	D	K	BC_2979	Transcriptional regulator, IclR family ///IclR family transcriptional regulator///"Transcriptional regulator, IclR family [Source:UniProtKB/TrEMBL;Acc:Q81C06]"	AAP09926		GO:0006355|GO:0003677|GO:0006350	bce:BC2979	1205327	AE016877	NC_004722	lcl|AE016877.1_cdsid_AAP09926.1	CTGTCAGTTATGGTGAAAAAACAGAAGGGACAGCTTCAGTAGCTGCACCTATTATCGGAT	complement(2937810..2938559)
MBC2487_1	3.73467	3.73467	1.90098	up	D	D	D	D	D	D		BC_2661	Bacitracin transport permease protein BCRC [Source:UniProtKB/TrEMBL;Acc:Q81CT3]///Bacitracin transport permease protein BCRC	AAP09618		GO:0016020|GO:0003824	bce:BC2661	1205010	AE016877	NC_004722	lcl|AE016877.1_cdsid_AAP09618.1	ATATTACCATCCGCGTCCGTTCGTATCACATGATGTACATCAATTAGTACCACATGCAGC	2643617..2644216
MBC4664_2	3.73369	3.73369	1.9006	up	D	D	D	D	D	D	S	BC_4932	Hypothetical Membrane Associated Protein [Source:UniProtKB/TrEMBL;Acc:Q812L6]///hypothetical Membrane Associated Protein ///hypothetical protein BC4932	AAP11805			bce:BC4932	1207274	AE016877	NC_004722	lcl|AE016877.1_cdsid_AAP11805.1	AGGTGTATCAGCTTGGGAAGAAGTAAAGAAAGACGAGCTTCCAGCGAAAGTGAAAGAAAA	complement(4851820..4852173)
MBC5120_2	3.73022	3.73022	1.89926	up	D	D	D	D	D	D	E	BC_5405	homoserine O-succinyltransferase///Homoserine O-succinyltransferase [Source:UniProtKB/Swiss-Prot;Acc:Q814M3]///Homoserine O-succinyltransferase	AAP12267	metA	GO:0005737|GO:0019281|GO:0008899	bce:BC5405	1207745	AE016877	NC_004722	lcl|AE016877.1_cdsid_AAP12267.1	GTGATATTGAAAATGAAAAGTTTGATGGGCTCATTATTACAGGAGCGCCAGTGGAGACCC	complement(5319552..5320472)
MBC3890_3	3.72811	3.72811	1.89844	up	D	D	D	D	D	D	H	BC_4110	Riboflavin synthase alpha chain ///Riboflavin synthase alpha chain [Source:UniProtKB/TrEMBL;Acc:Q818X7]///riboflavin synthase subunit alpha	AAP11029		GO:0004746	bce:BC4110	1206455	AE016877	NC_004722	lcl|AE016877.1_cdsid_AAP11029.1	AATAGCAATTTCTGATGAACTACTGCGCTATTGTTTGCAGAAAGGGTCCATTGCTGTTGA	4074425..4075069
MBC3345_1	3.71957	3.71957	1.89513	up	D	D	D	D	D	D	R	BC_3549	acetyltransferase///Acetyltransferase [Source:UniProtKB/TrEMBL;Acc:Q81AL4]///Acetyltransferase	AAP10483		GO:0008080	bce:BC3549	1205894	AE016877	NC_004722	lcl|AE016877.1_cdsid_AAP10483.1	AGGGATACGCATCTAAGTGTGTAGCGGCACTTAGTCAACATATGTTAGATGAAGGGTACA	complement(3518783..3519622)
MBC407_2	3.71812	3.71812	1.89458	up	D	D	D	D	D	D	V	BC_0483	Penicillin-binding protein ///Penicillin-binding protein [Source:UniProtKB/TrEMBL;Acc:Q81IB1]///penicillin-binding protein	AAP07521			bce:BC0483	1202836	AE016877	NC_004722	lcl|AE016877.1_cdsid_AAP07521.1	TAAACAACATATTTTTGCTACTGCGGGTATGAAACATTCTGGCTTTGGCACAGCGTTAGA	472862..474133
MBC1184_3	3.71782	3.71782	1.89446	up	D	D	D	D	D	D	I	BC_1318	poly(R)-hydroxyalkanoic acid synthase, class III, PhaC subunit///Poly-beta-hydroxybutyrate polymerase [Source:UniProtKB/TrEMBL;Acc:Q81G90]///Poly-beta-hydroxybutyrate polymerase	AAP08301		GO:0008415|GO:0042619	bce:BC1318	1203667	AE016877	NC_004722	lcl|AE016877.1_cdsid_AAP08301.1	CGAACTTTGTTGGTCCATATGTTGCTCTAGTAGATCGTTCAGAGAATGAACGCTTCGTCG	1294045..1295130
MBC1329_1	3.70903	3.70903	1.89104	up	N	N	D	D	D	D		BC_1466	hypothetical protein ///Putative uncharacterized protein [Source:UniProtKB/TrEMBL;Acc:Q81FV2]	AAP08446			bce:BC1466	1203815	AE016877	NC_004722	lcl|AE016877.1_cdsid_AAP08446.1	GCGCGATATTGTAGCGATATGTTGTTTAATGAAAGATAAGGAGCTTCGTGCGCAAAAACG	1425417..1425821
MBC321_3	3.70684	3.70684	1.89019	up	N	D	D	D	D	D	R	BC_0395	Metal-dependent hydrolase ///metal-dependent hydrolase///Metal-dependent hydrolase [Source:UniProtKB/TrEMBL;Acc:Q81IJ1]	AAP07435	murG	GO:0016787	bce:BC0395	1202748	AE016877	NC_004722	lcl|AE016877.1_cdsid_AAP07435.1	CTCAGCAGCACCTTTAAAAATTAAAAATAGTGACGGTGCTTTCGCAAGAGCATTTGCTGT	complement(374160..374792)
MBC2758_3	3.70657	3.70657	1.89009	up	D	D	D	D	D	D	E	BC_2942	bifunctional 3-deoxy-7-phosphoheptulonate synthase/chorismate mutase///Chorismate mutase ///Chorismate mutase [Source:UniProtKB/TrEMBL;Acc:Q81C41]	AAP09890		GO:0016832|GO:0009073|GO:0004106	bce:BC2942	1205290	AE016877	NC_004722	lcl|AE016877.1_cdsid_AAP09890.1	GGTATCCGCACATACGAAAGAGCAACACGTAACACATTAGACATTTCTGCAGTACCAATT	complement(2901513..2902589)
MBC3890_1	3.70348	3.70348	1.88888	up	D	D	D	D	D	D	H	BC_4110	Riboflavin synthase alpha chain ///Riboflavin synthase alpha chain [Source:UniProtKB/TrEMBL;Acc:Q818X7]///riboflavin synthase subunit alpha	AAP11029		GO:0004746	bce:BC4110	1206455	AE016877	NC_004722	lcl|AE016877.1_cdsid_AAP11029.1	TAGACGAATCTTCCATAACGATTTCACTCATCCCGCACACAGTAAGCGAATCTGTCATTG	4074425..4075069
MBC1631_3	3.69904	3.69904	1.88715	up	D	D	D	D	D	D	E///H	BC_1776	branched-chain amino acid aminotransferase///Branched-chain amino acid aminotransferase ///Branched-chain amino acid aminotransferase [Source:UniProtKB/TrEMBL;Acc:Q81F29]	AAP08751		GO:0009081|GO:0004084	bce:BC1776	1204125	AE016877	NC_004722	lcl|AE016877.1_cdsid_AAP08751.1	TGATTCCAGAGAAATTGGAGATGGGAAACCAGGAAGTGTAACGAAACAATTGACCGAAGA	1728449..1729327
MBC355_3	3.69734	3.69734	1.88649	up	D	D	D	D	D	D	G	BC_0429	Endochitinase ///Endochitinase [Source:UniProtKB/TrEMBL;Acc:Q81IF9]///endochitinase	AAP07469		GO:0006032|GO:0043169|GO:0030247|GO:0004568	bce:BC0429	1202782	AE016877	NC_004722	lcl|AE016877.1_cdsid_AAP07469.1	AACGGATGAAGCTAATACGACACCTCCTGATGGAAATGGTACTGCTACATTTTCAGTCAC	complement(417529..419553)
MBC1661_3	3.69492	3.69492	1.88554	up	D	D	D	D	D	D	E	BC_1807	amino acid permease///Amino acid permease ///Amino acid permease [Source:UniProtKB/TrEMBL;Acc:Q81F00]	AAP08781			bce:BC1807	1204156	AE016877	NC_004722	lcl|AE016877.1_cdsid_AAP08781.1	TACAGTGCAATATAAGGCAAGTGAATCGAATTACCGCGTTACGGTCGTTATACCACAGTT	1762823..1764649
MBC1079_2	3.69426	3.69426	1.88528	up	N	D	D	D	D	D		BC_1210	Putative uncharacterized protein [Source:UniProtKB/TrEMBL;Acc:Q81GI9]///hypothetical protein	AAP08195	dnaA		bce:BC1210	1203559	AE016877	NC_004722	lcl|AE016877.1_cdsid_AAP08195.1	GGATATACAGTCGGTGTACCTGTACAGCGCGATGCTTGGTGTATCCATTATCATTTTGAT	1190564..1191250
MBC3733_3	3.68325	3.68325	1.88098	up	D	D	D	D	D	C	T	BC_3951	PhoH protein ///PhoH protein [Source:UniProtKB/TrEMBL;Acc:Q819M5]///PhoH family protein	AAP10871		GO:0005524	bce:BC3951	1206296	AE016877	NC_004722	lcl|AE016877.1_cdsid_AAP10871.1	TGGTCATGTGAAGTTTGTTAAAGGGGAGCGATCTAATTTAGCTCAACTAGCAGCAGATTT	complement(3932905..3934233)
MBC3635_3	3.68306	3.68306	1.88091	up	D	D	D	D	D	D	I	BC_3851	Fatty acid/phospholipid synthesis protein plsX ///Phosphate acyltransferase [Source:UniProtKB/Swiss-Prot;Acc:Q819V4]///glycerol-3-phosphate acyltransferase PlsX	AAP10773	plsX	GO:0005737|GO:0016747|GO:0006633|GO:0008654	bce:BC3851	1206196	AE016877	NC_004722	lcl|AE016877.1_cdsid_AAP10773.1	GGTAAGAGGAATTGAAAATCCTCGCGTTGGACTATTAAACGTTGGAACAGAGGATGGAAA	complement(3828809..3829801)
MBC1661_1	3.68268	3.68268	1.88076	up	D	D	D	D	D	D	E	BC_1807	amino acid permease///Amino acid permease ///Amino acid permease [Source:UniProtKB/TrEMBL;Acc:Q81F00]	AAP08781			bce:BC1807	1204156	AE016877	NC_004722	lcl|AE016877.1_cdsid_AAP08781.1	CGCGTTACGGTCGTTATACCACAGTTCATTCCGAAAAAAGGTTGGCATAACATTCTTCAT	1762823..1764649
MBC4326_2	3.67928	3.67928	1.87942	up	N	N	N	N	D	D		BC_4558	hypothetical Membrane Spanning Protein ///Hypothetical Membrane Spanning Protein [Source:UniProtKB/TrEMBL;Acc:Q812Q0]	AAP11465			bce:BC4558	1206903	AE016877	NC_004722	lcl|AE016877.1_cdsid_AAP11465.1	GGCCATCTATTACGTGTTCATGAGTTTACTGTGGTTTTTCTATTTAGATCGATTAGGCAA	4503465..4503572
MBC145_1	3.67845	3.67845	1.8791	up	D	D	D	D	D	D	S	BC_0186	Hypothetical Membrane Spanning Protein [Source:UniProtKB/TrEMBL;Acc:Q814C0]///hypothetical protein BC0186///hypothetical Membrane Spanning Protein	AAP07255			bce:BC0186	1202539	AE016877	NC_004722	lcl|AE016877.1_cdsid_AAP07255.1	GGGATTTTTAGCCGTTATTATTATCTTTCAGCCAGAATTGCGAAGAGCACTTGAGCAGCT	159402..160223
MBC1183_2	3.67485	3.67485	1.87769	up	D	D	D	D	D	C	Q///R///I	BC_1317	Acetoacetyl-CoA reductase ///Acetoacetyl-CoA reductase [Source:UniProtKB/TrEMBL;Acc:Q81G91]///acetoacetyl-CoA reductase	AAP08300		GO:0005737|GO:0005488|GO:0018454|GO:0055114|GO:0042619	bce:BC1317	1203666	AE016877	NC_004722	lcl|AE016877.1_cdsid_AAP08300.1	ACTCAGCAGCAAAAGCGGGGATGTTAGGATTTACAAAATCATTAGCGTTAGAACTTGCAA	1293219..1293962
MBC3816_2	3.64666	3.64666	1.86657	up	D	D	D	D	D	D	G	BC_4036	2,3-diketo-5-methylthiopentyl-1-phosphate enolase [Source:UniProtKB/Swiss-Prot;Acc:Q819E8]///"2,3-diketo-5-methylthiopentyl-1-phosphate enolase"///Ribulose bisphosphate carboxylase large chain	AAP10955	mtnW	GO:0009536|GO:0043715|GO:0000287|GO:0019509|GO:0015977|GO:0016984	bce:BC4036	1206381	AE016877	NC_004722	lcl|AE016877.1_cdsid_AAP10955.1	GGACGAAACATTGGGTATTTAAAAACGCAATTACGCGATCAAGCAATTGGTGGTGTAGAT	4010346..4011590
MBC3634_3	3.64158	3.64158	1.86457	up	D	D	D	D	D	D	I	BC_3850	acyl-carrier-protein S-malonyltransferase///Malonyl-CoA-(acyl-carrier-protein) transacylase///Malonyl-CoA-[acyl-carrier-protein] transacylase [Source:UniProtKB/TrEMBL;Acc:Q819V5]	AAP10772		GO:0005488|GO:0006633|GO:0004314	bce:BC3850	1206195	AE016877	NC_004722	lcl|AE016877.1_cdsid_AAP10772.1	TGACCCACATATGCTGAAACAAGTTACAGAAGAAGTAACAAGTGAAGGATATGCAGTGCA	complement(3827850..3828794)
MBC3664_2	3.63945	3.63945	1.86372	up	N	D	D	D	D	D	R	BC_3881	Phosphoglycolate phosphatase [Source:UniProtKB/TrEMBL;Acc:Q819S8]///phosphoglycolate phosphatase///Phosphoglycolate phosphatase	AAP10802		GO:0008967	bce:BC3881	1206226	AE016877	NC_004722	lcl|AE016877.1_cdsid_AAP10802.1	AGACTGATGCGATTAGTAGTACAGCAGCTGGGATGCAAGGGATATGGTTAAATCGAGATA	3861429..3861587
MBC4996_3	3.63634	3.63634	1.86249	up	D	D	D	D	D	D	D	BC_5279	Tyrosine-protein kinase (capsular polysaccharide biosynthesis) ///Tyrosine-protein kinase (Capsular polysaccharide biosynthesis) [Source:UniProtKB/TrEMBL;Acc:Q814Y8]///tyrosine-protein kinase	AAP12143		GO:0016301|GO:0045227|GO:0030234	bce:BC5279	1207619	AE016877	NC_004722	lcl|AE016877.1_cdsid_AAP12143.1	CCTGTCCTTGCGGTTACAGATGCACAAATTCTTGCGAATAAATGTGATGGAATCGTACTC	complement(5189074..5189757)
MBC3633_1	3.63571	3.63571	1.86224	up	D	D	D	D	D	D	Q///R///I	BC_3849	3-ketoacyl-(acyl-carrier-protein) reductase///3-oxoacyl-(acyl-carrier protein) reductase ///3-oxoacyl-[acyl-carrier protein] reductase [Source:UniProtKB/TrEMBL;Acc:Q819V6]	AAP10771		GO:0051287|GO:0006633|GO:0004316|GO:0055114	bce:BC3849	1206194	AE016877	NC_004722	lcl|AE016877.1_cdsid_AAP10771.1	CTGCAAAAGAGTTAGCAAGTCGAAATATTACAGTGAATGCAATTGCGCCGGGCTTTATTG	complement(3827110..3827850)
MBC4300_2	3.63098	3.63098	1.86036	up	N	N	N	N	D	D	S	BC_4531	Putative uncharacterized protein [Source:UniProtKB/TrEMBL;Acc:Q817L1]///hypothetical protein BC4531///hypothetical protein	AAP11439			bce:BC4531	1206876	AE016877	NC_004722	lcl|AE016877.1_cdsid_AAP11439.1	GACACTTATTAATCATCAAAATCATCACCGCGGGCAAATGACGGTTTTAATGCGACAAGC	4477576..4478079
MBC3303_1	3.62471	3.62471	1.85786	up	N	D	D	D	D	D	J	BC_3506	Ribosomal-protein-alanine acetyltransferase ///Ribosomal-protein-alanine acetyltransferase [Source:UniProtKB/TrEMBL;Acc:Q81AQ4]///ribosomal-protein-alanine acetyltransferase	AAP10440		GO:0008999	bce:BC3506	1205851	AE016877	NC_004722	lcl|AE016877.1_cdsid_AAP10440.1	TCAAAAGGATATGGCTACGAGTCAGCTTCTGCGATAATCGAATACGGTGTACAAAAGCTC	3461136..3461639
MBC984_1	3.61564	3.61564	1.85425	up	D	D	D	D	D	D		BC_1113	Sigma-M negative effector ///Sigma-M negative effector [Source:UniProtKB/TrEMBL;Acc:Q81GS3]	AAP08100			bce:BC1113	1203462	AE016877	NC_004722	lcl|AE016877.1_cdsid_AAP08100.1	ATTCCTCGATAATGAAACTGACGGGCAGAAAACGCAAGAAGACAAAGTAACCGAAATGAT	complement(1095012..1096136)
MBC4996_1	3.6134	3.6134	1.85336	up	D	D	D	D	D	D	D	BC_5279	Tyrosine-protein kinase (capsular polysaccharide biosynthesis) ///Tyrosine-protein kinase (Capsular polysaccharide biosynthesis) [Source:UniProtKB/TrEMBL;Acc:Q814Y8]///tyrosine-protein kinase	AAP12143		GO:0016301|GO:0045227|GO:0030234	bce:BC5279	1207619	AE016877	NC_004722	lcl|AE016877.1_cdsid_AAP12143.1	TCCTTGCGGTTACAGATGCACAAATTCTTGCGAATAAATGTGATGGAATCGTACTCGTTG	complement(5189074..5189757)
MBC3889_2	3.60792	3.60792	1.85117	up	D	D	D	D	D	D	H	BC_4109	diaminohydroxyphosphoribosylaminopyrimidine deaminase///Diaminohydroxyphosphoribosylaminopyrimidine deaminase [Source:UniProtKB/TrEMBL;Acc:Q818X8]///Diaminohydroxyphosphoribosylaminopyrimidine deaminase	AAP11028		GO:0050661|GO:0008835|GO:0008270|GO:0008703|GO:0055114|GO:0009231	bce:BC4109	1206454	AE016877	NC_004722	lcl|AE016877.1_cdsid_AAP11028.1	GCCACCATCTTCTCATGTTATAACAGATGGTTTAGCACCGACATGGATTATTGTCGGTAA	4073304..4074443
MBC4718_3	3.60409	3.60409	1.84963	up	D	D	D	D	D	D	P	BC_4987	ABC transporter ATP-binding protein///ABC transporter ATP-binding protein ///Methionine import ATP-binding protein MetN 3 [Source:UniProtKB/Swiss-Prot;Acc:Q815Y7]	AAP11859	hisD///hisB	GO:0015821|GO:0005886|GO:0015424|GO:0005524	bce:BC4987	1207329	AE016877	NC_004722	lcl|AE016877.1_cdsid_AAP11859.1	TAGAAAGACCAGTGCTTCAACGATTGATGCAACGCAGTGACATAGAAGTTAGCATTTTGC	complement(4893265..4894290)
MBC1182_2	3.60198	3.60198	1.84879	up	D	D	D	D	D	D		BC_1316	PhaR protein ///PhaR protein [Source:UniProtKB/TrEMBL;Acc:Q81G92]	AAP08299			bce:BC1316	1203665	AE016877	NC_004722	lcl|AE016877.1_cdsid_AAP08299.1	AGAACAAGTAAATGTGCCGACGAAAGAGGATATCGCAAGAGTGGCTACGCTTGTTATTAA	1292547..1293068
MBC1006_2	3.60123	3.60123	1.84849	up	D	D	D	D	D	D	S	BC_1135	Alkaline phosphatase like protein ///Alkaline phosphatase like protein [Source:UniProtKB/TrEMBL;Acc:Q81GQ2]///alkaline phosphatase like protein	AAP08122	flgB		bce:BC1135	1203484	AE016877	NC_004722	lcl|AE016877.1_cdsid_AAP08122.1	TCATCATCCGCCATTTTGGTCGCAGTCGTTTCTTTTCGTTTGTAAATAAGCATGAGAGAG	1115649..1116242
MBC5007_1	3.59329	3.59329	1.84531	up	D	D	D	D	D	D	S	BC_5290	hypothetical protein BC5290///hypothetical protein ///Putative uncharacterized protein [Source:UniProtKB/TrEMBL;Acc:Q814X7]	AAP12154			bce:BC5290	1207630	AE016877	NC_004722	lcl|AE016877.1_cdsid_AAP12154.1	GCCATTGTTTCGCATTTATTGTTTATTACCATTACGTGGTGGGCCTTACAAGGCATTCAC	complement(5200210..5200446)
MBC2487_2	3.57016	3.57016	1.83599	up	D	D	D	D	D	D		BC_2661	Bacitracin transport permease protein BCRC [Source:UniProtKB/TrEMBL;Acc:Q81CT3]///Bacitracin transport permease protein BCRC	AAP09618		GO:0016020|GO:0003824	bce:BC2661	1205010	AE016877	NC_004722	lcl|AE016877.1_cdsid_AAP09618.1	GCGGTATATTACCATCCGCGTCCGTTCGTATCACATGATGTACATCAATTAGTACCACAT	2643617..2644216
MBC4422_3	3.56108	3.56108	1.83232	up	N	N	N	D	D	D	E	BC_4654	Methionine gamma-lyase ///Methionine gamma-lyase [Source:UniProtKB/TrEMBL;Acc:Q817A5]///methionine gamma-lyase	AAP11561		GO:0006520|GO:0030170|GO:0018826	bce:BC4654	1206999	AE016877	NC_004722	lcl|AE016877.1_cdsid_AAP11561.1	ACGCACGCTGCGATTCCAGCTGAACTAAGAAAAGAAATGGGCATTTTCGATAATTTAATA	complement(4595394..4596569)
MBC2882_2	3.55952	3.55952	1.83168	up	D	D	D	D	D	D	E	BC_3067	Regulator of kinase autophosphorylation inhibitor [Source:UniProtKB/TrEMBL;Acc:Q81BS9]///Regulator of kinase autophosphorylation inhibitor ///regulator of kinase autophosphorylation inhibitor	AAP10014		GO:0016301|GO:0006457|GO:0003755	bce:BC3067	1205415	AE016877	NC_004722	lcl|AE016877.1_cdsid_AAP10014.1	CCATTCAAGTTCCTAATGGTGGACAGCCGATTATATTAATGGCAGATAGGCAAACGACAG	complement(3023869..3024858)
MBC984_2	3.54996	3.54996	1.8278	up	N	D	D	D	D	D		BC_1113	Sigma-M negative effector ///Sigma-M negative effector [Source:UniProtKB/TrEMBL;Acc:Q81GS3]	AAP08100			bce:BC1113	1203462	AE016877	NC_004722	lcl|AE016877.1_cdsid_AAP08100.1	CCCGCACGTACGTTATGCGACTCTTGGAGATATTGAGATTTGGAATTGGTTTGATCATTA	complement(1095012..1096136)
MBC4029_3	3.53789	3.53789	1.82289	up	D	D	D	D	D	D	E	BC_4253	cystathionine gamma-synthase///Cystathionine gamma-synthase ///Cystathionine gamma-synthase [Source:UniProtKB/TrEMBL;Acc:Q818J7]	AAP11168		GO:0006520|GO:0003962|GO:0030170	bce:BC4253	1206598	AE016877	NC_004722	lcl|AE016877.1_cdsid_AAP11168.1	AAAGCAGTTGTTGCGTATTTAAATGATGAGGACGGGGTGACAGATGTATTTTATCCAGGA	4199919..4201031
MBC2487_3	3.53225	3.53225	1.82059	up	D	D	D	D	D	D		BC_2661	Bacitracin transport permease protein BCRC [Source:UniProtKB/TrEMBL;Acc:Q81CT3]///Bacitracin transport permease protein BCRC	AAP09618		GO:0016020|GO:0003824	bce:BC2661	1205010	AE016877	NC_004722	lcl|AE016877.1_cdsid_AAP09618.1	GTTCTTATACACGCGGTATATTACCATCCGCGTCCGTTCGTATCACATGATGTACATCAA	2643617..2644216
MBC3294_3	3.53098	3.53098	1.82007	up	N	D	N	D	D	D	K	BC_3497	ArsR family transcriptional regulator///"Transcriptional regulator, ArsR family "///"Transcriptional regulator, ArsR family [Source:UniProtKB/TrEMBL;Acc:Q81AR1]"	AAP10431	rnhB	GO:0005622|GO:0006355|GO:0003700|GO:0003677|GO:0006350	bce:BC3497	1205842	AE016877	NC_004722	lcl|AE016877.1_cdsid_AAP10431.1	ACCTTTCCCGTCCAGCAGTATCACATCACCTTAAGATTTTACGAGAAGCTGGCATTATTT	3453804..3454148
MBC4718_2	3.5293	3.5293	1.81938	up	D	D	D	D	D	D	P	BC_4987	ABC transporter ATP-binding protein///ABC transporter ATP-binding protein ///Methionine import ATP-binding protein MetN 3 [Source:UniProtKB/Swiss-Prot;Acc:Q815Y7]	AAP11859	hisD///hisB	GO:0015821|GO:0005886|GO:0015424|GO:0005524	bce:BC4987	1207329	AE016877	NC_004722	lcl|AE016877.1_cdsid_AAP11859.1	TGAGGAAACAGCAATCCAGCAAGCAATAGAAGGAATTCATCAAGATCAAGTAGAGCTGGA	complement(4893265..4894290)
MBC1184_2	3.52562	3.52562	1.81788	up	D	D	D	D	D	D	I	BC_1318	poly(R)-hydroxyalkanoic acid synthase, class III, PhaC subunit///Poly-beta-hydroxybutyrate polymerase [Source:UniProtKB/TrEMBL;Acc:Q81G90]///Poly-beta-hydroxybutyrate polymerase	AAP08301		GO:0008415|GO:0042619	bce:BC1318	1203667	AE016877	NC_004722	lcl|AE016877.1_cdsid_AAP08301.1	AAGTAATGCGAACTGCAAAATCGGACGAGATTTCTTTACTTGGTTATTGCATGGGTGGAA	1294045..1295130
MBC326_1	3.52013	3.52013	1.81563	up	D	D	D	D	D	D	I	BC_0400	Fatty acid desaturase ///Fatty acid desaturase///Fatty acid desaturase [Source:UniProtKB/TrEMBL;Acc:Q81II7]	AAP07440		GO:0006629|GO:0016491|GO:0055114	bce:BC0400	1202753	AE016877	NC_004722	lcl|AE016877.1_cdsid_AAP07440.1	GCTTTGGAGAAAGTGGCATAATGCAACGCATCATGTTCATACACAGCATGAAGAGAATGA	380710..381795
MBC3889_3	3.50922	3.50922	1.81115	up	D	D	D	D	D	D	H	BC_4109	diaminohydroxyphosphoribosylaminopyrimidine deaminase///Diaminohydroxyphosphoribosylaminopyrimidine deaminase [Source:UniProtKB/TrEMBL;Acc:Q818X8]///Diaminohydroxyphosphoribosylaminopyrimidine deaminase	AAP11028		GO:0050661|GO:0008835|GO:0008270|GO:0008703|GO:0055114|GO:0009231	bce:BC4109	1206454	AE016877	NC_004722	lcl|AE016877.1_cdsid_AAP11028.1	GCTGATGTTCACCAATATCGCCATACACATGATGCAATTCTTGTTGGAGTGAATACAGTT	4073304..4074443
MBC707_2	3.50434	3.50434	1.80914	up	N	D	D	D	D	D		BC_0830	hypothetical protein ///Putative uncharacterized protein [Source:UniProtKB/TrEMBL;Acc:Q81HH8]	AAP07821			bce:BC0830	1203181	AE016877	NC_004722	lcl|AE016877.1_cdsid_AAP07821.1	CACGCAAGAAGTATATGGTTCAGGTTACGTGAAGTATGATGTAGGTGCCAACCCGATTAC	810989..811333
MBC2441_2	3.50103	3.50103	1.80778	up	N	N	N	D	D	D	G	BC_2610	Macrolide-efflux protein [Source:UniProtKB/TrEMBL;Acc:Q81CX9]///macrolide-efflux protein///Macrolide-efflux protein	AAP09569			bce:BC2610	1204959	AE016877	NC_004722	lcl|AE016877.1_cdsid_AAP09569.1	GGGTGACACTTACAGCTCAGCTTTTTAGTGGCTTAGCTCTTCCTTGTATCCAAATTGGTA	2574000..2575283
MBC4678_3	3.50063	3.50063	1.80761	up	N	D	D	D	D	D		BC_4947	Putative uncharacterized protein [Source:UniProtKB/TrEMBL;Acc:Q816C1]///hypothetical protein	AAP11819			bce:BC4947	1207289	AE016877	NC_004722	lcl|AE016877.1_cdsid_AAP11819.1	GCTACTTACAGCAATATTTACATTGCACCTTGCATCTGAATACCGAGGAAAAAGAGCCCA	4863533..4864177
MBC2525_2	3.49651	3.49651	1.80592	up	N	D	N	D	D	D		BC_2703	Putative uncharacterized protein [Source:UniProtKB/TrEMBL;Acc:Q81CP7]///hypothetical protein	AAP09657			bce:BC2703	1205051	AE016877	NC_004722	lcl|AE016877.1_cdsid_AAP09657.1	AATTGCAGAGAATGCATAGTCCACTGCACAAATCGTTTCCTTATCGTGCTACAGCAAAAA	complement(2685089..2685460)
MBC1184_1	3.48528	3.48528	1.80128	up	D	D	D	D	D	D	I	BC_1318	poly(R)-hydroxyalkanoic acid synthase, class III, PhaC subunit///Poly-beta-hydroxybutyrate polymerase [Source:UniProtKB/TrEMBL;Acc:Q81G90]///Poly-beta-hydroxybutyrate polymerase	AAP08301		GO:0008415|GO:0042619	bce:BC1318	1203667	AE016877	NC_004722	lcl|AE016877.1_cdsid_AAP08301.1	ATCGTTTACGGTGGAACAGCTGTAAAACAAACATATCCGACGATTGGAAATTGGCTTGAA	1294045..1295130
MBC3375_3	3.48457	3.48457	1.80098	up	N	N	D	D	D	D	E	BC_3580	Putative uncharacterized protein [Source:UniProtKB/TrEMBL;Acc:Q81AI8]///hypothetical protein BC3580///hypothetical protein	AAP10513			bce:BC3580	1205925	AE016877	NC_004722	lcl|AE016877.1_cdsid_AAP10513.1	GTATTTTGGCTTAACTTGTAGTGGAACAAGGGGGAATGCCTTTGCAGTTATGCGTGATAA	complement(3555739..3556077)
MBC995_3	3.47655	3.47655	1.79766	up	D	D	D	D	C	C	T///N	BC_1124	Methyl-accepting chemotaxis protein ///Methyl-accepting chemotaxis protein [Source:UniProtKB/TrEMBL;Acc:Q81GR3]///methyl-accepting chemotaxis protein	AAP08111		GO:0006935|GO:0016021|GO:0004871	bce:BC1124	1203473	AE016877	NC_004722	lcl|AE016877.1_cdsid_AAP08111.1	CGGTTTCAATTGAACATATGCATGACGCAGCAGGAAAACTAAAACAAATAGTTGCCCAAT	1104673..1106400
MBC1204_3	3.47541	3.47541	1.79718	up	D	D	D	D	D	D		BC_1339	Putative uncharacterized protein [Source:UniProtKB/TrEMBL;Acc:Q81G71]///hypothetical protein	AAP08321			bce:BC1339	1203688	AE016877	NC_004722	lcl|AE016877.1_cdsid_AAP08321.1	GCATGAACAAAGACATCTTACGCAGTTAAAAGAGGCGAAACATGCAATTTTGCAACGCTA	1316796..1317314
MBC3902_2	3.46905	3.46905	1.79454	up	D	D	D	D	D	D	E	BC_4123	Lipase/Acylhydrolase with GDSL-like motif [Source:UniProtKB/TrEMBL;Acc:Q812U4]///lipase/acylhydrolase///Lipase/Acylhydrolase with GDSL-like motif	AAP11041		GO:0006629|GO:0016788	bce:BC4123	1206468	AE016877	NC_004722	lcl|AE016877.1_cdsid_AAP11041.1	ACCCATTACAACTCGATGACTCCATCGCAAGTTATGCAGATATGTTTTTAGATGGCTGGA	4088327..4089106
MBC3055_2	3.46476	3.46476	1.79276	up	D	D	D	D	D	D	E///H	BC_3249	phosphoserine aminotransferase///Phosphoserine aminotransferase ///Phosphoserine aminotransferase [Source:UniProtKB/Swiss-Prot;Acc:Q81BC0]	AAP10190	serC	GO:0005737|GO:0030170|GO:0004648|GO:0006564	bce:BC3249	1205596	AE016877	NC_004722	lcl|AE016877.1_cdsid_AAP10190.1	TGCGCGCTAGTATTTACAATGCGATGCCAGTACAAGGCGTACAGCAATTAGTAAATTATA	complement(3228651..3229733)
MBC589_3	3.46077	3.46077	1.79109	up	D	D	D	D	C	D	R	BC_0689	guanine-hypoxanthine permease///Guanine-hypoxanthine permease [Source:UniProtKB/TrEMBL;Acc:Q81HU2]///Guanine-hypoxanthine permease	AAP07703		GO:0005215|GO:0016020|GO:0055085	bce:BC0689	1203040	AE016877	NC_004722	lcl|AE016877.1_cdsid_AAP07703.1	ACGGCATTTTTTAGTCCTGTTATTGCTTCTTTATCAAGTGTAGCCGCTATTACAGCTCCT	689755..691047
MBC5081_1	3.45916	3.45916	1.79042	up	D	D	D	D	D	D	V	BC_5366	Muramoyltetrapeptide carboxypeptidase [Source:UniProtKB/TrEMBL;Acc:Q814Q6]///Muramoyltetrapeptide carboxypeptidase ///muramoyltetrapeptide carboxypeptidase	AAP12228		GO:0004180	bce:BC5366	1207706	AE016877	NC_004722	lcl|AE016877.1_cdsid_AAP12228.1	GCTACGGGAGATATTATCGGTGGCAATATGAGCACATTTAACTTACTGCAAGGTACACCA	5284155..5285141
MBC3038_3	3.45578	3.45578	1.78901	up	N	D	D	D	D	D	V	BC_3231	Microcin C7 self-immunity protein mccF [Source:UniProtKB/TrEMBL;Acc:Q81BD6]///microcin C7 self-immunity protein mccF///Microcin C7 self-immunity protein mccF	AAP10173			bce:BC3231	1205578	AE016877	NC_004722	lcl|AE016877.1_cdsid_AAP10173.1	AAATAATGGATATGAGGTACTTCAAGGCTCTACCACTGTACAGGGGCGCTTAATTGGTGG	3212982..3214013
MBC3385_1	3.45332	3.45332	1.78798	up	D	D	D	D	D	D		BC_3590	ABC transporter permease protein ///ABC transporter permease protein [Source:UniProtKB/TrEMBL;Acc:Q81AH8]	AAP10523		GO:0016020	bce:BC3590	1205935	AE016877	NC_004722	lcl|AE016877.1_cdsid_AAP10523.1	GAGCAATGGCATACTTGCTAGCAACACCTGTATCTAGAGTGCAAATTGCGATTACACAAG	complement(3566860..3567615)
MBC4818_3	3.4478	3.4478	1.78568	up	N	D	D	D	D	D	E	BC_5092	Glyoxalase/Bleomycin resistance protein/Dioxygenase superfamily ///glyoxalase/bleomycin resistance protein/dioxygenase superfamily protein///Glyoxalase/Bleomycin resistance protein/Dioxygenase superfamily [Source:UniProtKB/TrEMBL;Acc:Q812K2]	AAP11961		GO:0016702	bce:BC5092	1207433	AE016877	NC_004722	lcl|AE016877.1_cdsid_AAP11961.1	GAGCCCACTCCTATTCCGACTGGATATACAGCAGCCTTTCAAGACATCAGTAATAACATT	4998132..4998464
MBC4270_1	3.44775	3.44775	1.78565	up	N	D	D	D	D	D	R	BC_4498	ThiJ/PfpI family protein///ThiJ/PfpI family protein ///ThiJ/PfpI family protein [Source:UniProtKB/TrEMBL;Acc:Q817N9]	AAP11409			bce:BC4498	1206843	AE016877	NC_004722	lcl|AE016877.1_cdsid_AAP11409.1	GAATCGCCTCGGTTCTACAATGAAACCAAGTGAAGTGAATCCAGAAGACTACGCTGTTAT	4444741..4445427
MBC2715_2	3.44105	3.44105	1.78285	up	D	D	D	D	D	D	H	BC_2898	pantothenate kinase///Pantothenate kinase ///Type II pantothenate kinase [Source:UniProtKB/Swiss-Prot;Acc:Q81C81]	AAP09847	coaW	GO:0004594|GO:0005737|GO:0015937|GO:0005524	bce:BC2898	1205246	AE016877	NC_004722	lcl|AE016877.1_cdsid_AAP09847.1	CTGTACAAGGACTTGTTGGTGAAGTCGTTACTGCATTAAGCCTTCAATTCGCTGAAACAA	2857119..2857940
MBC2123_3	3.43977	3.43977	1.78231	up	D	D	D	D	D	D	M	BC_2281	Multimodular transpeptidase-transglycosylase PBP 1A [Source:UniProtKB/TrEMBL;Acc:Q81DS3]///Multimodular transpeptidase-transglycosylase PBP 1A ///multimodular transpeptidase-transglycosylase PBP 1A	AAP09245		GO:0009252|GO:0007047|GO:0009274|GO:0008360|GO:0008233|GO:0016763|GO:0046677|GO:0008658	bce:BC2281	1204630	AE016877	NC_004722	lcl|AE016877.1_cdsid_AAP09245.1	CAAATAATGGAGGAGGTCAAGGAAATACGACACCTCCAGCAAATAATGGAGGAGGTCAAG	2222161..2224653
MBC3635_2	3.4373	3.4373	1.78127	up	D	D	D	D	D	D	I	BC_3851	Fatty acid/phospholipid synthesis protein plsX ///Phosphate acyltransferase [Source:UniProtKB/Swiss-Prot;Acc:Q819V4]///glycerol-3-phosphate acyltransferase PlsX	AAP10773	plsX	GO:0005737|GO:0016747|GO:0006633|GO:0008654	bce:BC3851	1206196	AE016877	NC_004722	lcl|AE016877.1_cdsid_AAP10773.1	TTAATGGCAGCTGGATTATTTGTAGTCGGTCGTATGGAAGGAATTGAGAGACCAGCTTTA	complement(3828809..3829801)
MBC365_3	3.43325	3.43325	1.77957	up	D	D	D	D	D	D	J	BC_0439	Prolyl-tRNA synthetase ///prolyl-tRNA synthetase///Prolyl-tRNA synthetase 2 [Source:UniProtKB/Swiss-Prot;Acc:Q81IE9]	AAP07479	proS2	GO:0005737|GO:0006433|GO:0004827|GO:0005524	bce:BC0439	1202792	AE016877	NC_004722	lcl|AE016877.1_cdsid_AAP07479.1	CCAAACATCTTGGGGTGTATCAACAAGAATGATAGGCGGGCTAATAATGGTTCATAGTGA	426989..428419
MBC3055_1	3.42666	3.42666	1.7768	up	D	D	D	D	D	D	E///H	BC_3249	phosphoserine aminotransferase///Phosphoserine aminotransferase ///Phosphoserine aminotransferase [Source:UniProtKB/Swiss-Prot;Acc:Q81BC0]	AAP10190	serC	GO:0005737|GO:0030170|GO:0004648|GO:0006564	bce:BC3249	1205596	AE016877	NC_004722	lcl|AE016877.1_cdsid_AAP10190.1	CGATATGATGTTTCGAAGTTTGGTCTTATATATGCGGGGGCGCAAAAGAATTTAGGACCT	complement(3228651..3229733)
MBC3636_3	3.41505	3.41505	1.77191	up	D	D	D	D	D	D	Q	BC_3852	PaaI family protein, possible transcriptional regulator ///Transcription factor fapR [Source:UniProtKB/Swiss-Prot;Acc:Q819V3]///fatty acid biosynthesis transcriptional regulator	AAP10774	fapR	GO:0003700|GO:0045717|GO:0016481|GO:0006633|GO:0003677|GO:0006350	bce:BC3852	1206197	AE016877	NC_004722	lcl|AE016877.1_cdsid_AAP10774.1	CATGTATTTAAAAGAAATCAAATCGCTCGTGGGCATCATCTGTTTGCGCAAGCAAACTCA	complement(3829798..3830391)
MBC371_2	3.41481	3.41481	1.7718	up	D	D	D	D	D	D	P	BC_0445	TerC-like protein [Source:UniProtKB/TrEMBL;Acc:Q81IE3]///TerC-like protein///TerC-like protein	AAP07485	nusB	GO:0016021	bce:BC0445	1202798	AE016877	NC_004722	lcl|AE016877.1_cdsid_AAP07485.1	GAATGTTTGGTGTCTTCTGGGGAACAGTTGCGATGGTTGAATTAATGGATATCGCATTCT	432706..433497
MBC2094_1	3.40469	3.40469	1.76752	up	N	D	D	D	D	D		BC_2252	hypothetical Cytosolic Protein ///Hypothetical Cytosolic Protein [Source:UniProtKB/TrEMBL;Acc:Q813M4]	AAP09216			bce:BC2252	1204601	AE016877	NC_004722	lcl|AE016877.1_cdsid_AAP09216.1	ATTGAAATCCAAGAGACACCATGTATTTCTTGTTCCTCGTGCGGGATGGACTATCAATCA	2202436..2202708
MBC4608_1	3.40299	3.40299	1.7668	up	D	D	D	D	D	D	T	BC_4848	Sensor protein vanS ///sensor protein vanS///Sensor protein vanS [Source:UniProtKB/TrEMBL;Acc:Q816I3]	AAP11749		GO:0000160|GO:0018106|GO:0016021|GO:0005524|GO:0000155	bce:BC4848	1207190	AE016877	NC_004722	lcl|AE016877.1_cdsid_AAP11749.1	AGATTGAATGTGGCTCCTCATTTACCGATGCACGGTGATGGAAAATTGTTAGCTAGAGTA	complement(4771537..4772643)
MBC363_2	3.39942	3.39942	1.76529	up	D	D	D	D	D	D	R	BC_0437	phosphoglyceromutase/phosphopentomutase///Phosphoglyceromutase/phosphopentomutase [Source:UniProtKB/TrEMBL;Acc:Q81IF1]///Phosphoglyceromutase/phosphopentomutase	AAP07477	argJ	GO:0003824	bce:BC0437	1202790	AE016877	NC_004722	lcl|AE016877.1_cdsid_AAP07477.1	ATAAAAAGTGGCGTTACCGTCCCGTATATGAGACTTATTGATGAAGGTCCAACTATCGCT	complement(424880..426193)
MBC2714_1	3.39852	3.39852	1.7649	up	D	D	D	D	D	D	I	BC_2897	(3R)-hydroxymyristoyl-[acyl carrier protein] dehydratase [Source:UniProtKB/TrEMBL;Acc:Q81C82]///(3R)-hydroxymyristoyl-ACP dehydratase///(3R)-hydroxymyristoyl-(acyl carrier protein) dehydratase	AAP09846		GO:0016829	bce:BC2897	1205245	AE016877	NC_004722	lcl|AE016877.1_cdsid_AAP09846.1	TAGGATTCCTCTCCTCTTTAGATGGAGTTGAATTCCACGGAAAAGCATATCCCGGTGATA	2856636..2857034
MBC4818_1	3.39505	3.39505	1.76343	up	D	D	D	D	D	D	E	BC_5092	Glyoxalase/Bleomycin resistance protein/Dioxygenase superfamily ///glyoxalase/bleomycin resistance protein/dioxygenase superfamily protein///Glyoxalase/Bleomycin resistance protein/Dioxygenase superfamily [Source:UniProtKB/TrEMBL;Acc:Q812K2]	AAP11961		GO:0016702	bce:BC5092	1207433	AE016877	NC_004722	lcl|AE016877.1_cdsid_AAP11961.1	AGAGCCCACTCCTATTCCGACTGGATATACAGCAGCCTTTCAAGACATCAGTAATAACAT	4998132..4998464
MBC589_2	3.38942	3.38942	1.76104	up	D	D	D	D	D	D	R	BC_0689	guanine-hypoxanthine permease///Guanine-hypoxanthine permease [Source:UniProtKB/TrEMBL;Acc:Q81HU2]///Guanine-hypoxanthine permease	AAP07703		GO:0005215|GO:0016020|GO:0055085	bce:BC0689	1203040	AE016877	NC_004722	lcl|AE016877.1_cdsid_AAP07703.1	TATTGCCTTCTTTACAGGGCAATTGAAGTTTGCTGATAAAATTGTGGCGATGCCTCATTT	689755..691047
MBC4518_1	3.38921	3.38921	1.76095	up	D	D	D	D	D	D		BC_4752	Putative uncharacterized protein [Source:UniProtKB/TrEMBL;Acc:Q816R6]///hypothetical protein	AAP11657			bce:BC4752	1207096	AE016877	NC_004722	lcl|AE016877.1_cdsid_AAP11657.1	TAGAAGAAGCAGAGAAGAGCATTGGTGATTTGCCTCATGCGAAGTTTCATCGTCTCATAA	complement(4687550..4688614)
MBC3211_1	3.38899	3.38899	1.76085	up	D	D	D	D	D	D		BC_3411	XoxI ///XoxI [Source:UniProtKB/TrEMBL;Acc:Q81AY6]	AAP10347			bce:BC3411	1205756	AE016877	NC_004722	lcl|AE016877.1_cdsid_AAP10347.1	TATACCTAGCAGTAAATTAACGGAAGGCGGTCGTGTACGTCATCTAGCTAATCCAGATGG	3374032..3374454
MBC2898_3	3.38138	3.38138	1.75761	up	N	N	D	D	D	D	K	BC_3084	Transcriptional regulator, TetR family [Source:UniProtKB/TrEMBL;Acc:Q81BR4]///TetR family transcriptional regulator///"Transcriptional regulator, TetR family "	AAP10030		GO:0016566|GO:0006355|GO:0003700|GO:0003677|GO:0006350	bce:BC3084	1205432	AE016877	NC_004722	lcl|AE016877.1_cdsid_AAP10030.1	AAAGAAACACCTGAGGAGATTGCTCGCTTTTTATCAACAATCGCAGTTCATGGACCTTTT	3038892..3039509
MBC4718_1	3.37256	3.37256	1.75385	up	D	D	D	D	D	D	P	BC_4987	ABC transporter ATP-binding protein///ABC transporter ATP-binding protein ///Methionine import ATP-binding protein MetN 3 [Source:UniProtKB/Swiss-Prot;Acc:Q815Y7]	AAP11859	hisD///hisB	GO:0015821|GO:0005886|GO:0015424|GO:0005524	bce:BC4987	1207329	AE016877	NC_004722	lcl|AE016877.1_cdsid_AAP11859.1	GAGCATTAGCTAACAATCCACAAGTGCTTTTATGTGACGAAGCAACGTCAGCTCTTGATC	complement(4893265..4894290)
MBC3331_1	3.36871	3.36871	1.75219	up	D	D	D	D	D	D		BC_3534	IG hypothetical 17193 ///IG hypothetical 17193 [Source:UniProtKB/TrEMBL;Acc:Q81AM8]	AAP10468			bce:BC3534	1205879	AE016877	NC_004722	lcl|AE016877.1_cdsid_AAP10468.1	CGCCATACACGTAGACTAAACCGCTTAAACCAACGTTTACGCACAGTAGAAAACAGACTA	3502453..3502854
MBC2579_3	3.36667	3.36667	1.75132	up	D	D	D	D	D	D	R	BC_2758	Metal-dependent hydrolase ///metal-dependent hydrolase///Kynurenine formamidase [Source:UniProtKB/Swiss-Prot;Acc:Q81CK1]	AAP09711	kynB	GO:0019441|GO:0004061|GO:0043420	bce:BC2758	1205106	AE016877	NC_004722	lcl|AE016877.1_cdsid_AAP09711.1	CAGAGGTGATCCCTCATTTACGTGCAGACATAGCGTCGTTTCTTTCAGAGAAAGGTATTC	complement(2735439..2736068)
MBC3636_2	3.36374	3.36374	1.75007	up	D	D	D	D	D	D	Q	BC_3852	PaaI family protein, possible transcriptional regulator ///Transcription factor fapR [Source:UniProtKB/Swiss-Prot;Acc:Q819V3]///fatty acid biosynthesis transcriptional regulator	AAP10774	fapR	GO:0003700|GO:0045717|GO:0016481|GO:0006633|GO:0003677|GO:0006350	bce:BC3852	1206197	AE016877	NC_004722	lcl|AE016877.1_cdsid_AAP10774.1	ACATGTATTTAAAAGAAATCAAATCGCTCGTGGGCATCATCTGTTTGCGCAAGCAAACTC	complement(3829798..3830391)
MBC146_3	3.35912	3.35912	1.74809	up	D	D	D	D	D	D	S	BC_0187	hypothetical protein BC0187///hypothetical Membrane Associated Protein ///Hypothetical Membrane Associated Protein [Source:UniProtKB/TrEMBL;Acc:Q814B9]	AAP07256			bce:BC0187	1202540	AE016877	NC_004722	lcl|AE016877.1_cdsid_AAP07256.1	AGGGACGAAAGATATTTCCATTCAAGTGAGCGGTCCTGGTAATATTTCAATAGAGCCAAA	160216..161697
MBC2935_2	3.35589	3.35589	1.74669	up	N	N	N	D	D	D	K	BC_3127	Transcriptional regulators, LysR family ///"Transcriptional regulators, LysR family [Source:UniProtKB/TrEMBL;Acc:Q81BM6]"///LysR family transcriptional regulator	AAP10069		GO:0006355|GO:0003700|GO:0003677|GO:0006350	bce:BC3127	1205474	AE016877	NC_004722	lcl|AE016877.1_cdsid_AAP10069.1	AACTTGATACACCCTTGTTTCATCGAGTTGGAAGAGGTATCAAAATGACAGAAGCGGGTA	complement(3097530..3098408)
MBC3463_3	3.35255	3.35255	1.74526	up	N	D	D	D	D	D		BC_3672	Putative uncharacterized protein [Source:UniProtKB/TrEMBL;Acc:Q81AA7]///hypothetical protein	AAP10601			bce:BC3672	1206017	AE016877	NC_004722	lcl|AE016877.1_cdsid_AAP10601.1	CTAGCCATTGAAAAAGTGCGTGCGGAATGCAAACGTCGCTTTGGAAAAACTGTATTATTA	3639225..3639431
MBC2579_2	3.34448	3.34448	1.74178	up	D	D	D	D	D	D	R	BC_2758	Metal-dependent hydrolase ///metal-dependent hydrolase///Kynurenine formamidase [Source:UniProtKB/Swiss-Prot;Acc:Q81CK1]	AAP09711	kynB	GO:0019441|GO:0004061|GO:0043420	bce:BC2758	1205106	AE016877	NC_004722	lcl|AE016877.1_cdsid_AAP09711.1	GGCCCAGCACGGATTATTGACGTTTCTAATCTTGAAAGCATCGGGAAAAAGGAATTAGAA	complement(2735439..2736068)
MBC145_2	3.33915	3.33915	1.73948	up	D	D	D	D	D	D	S	BC_0186	Hypothetical Membrane Spanning Protein [Source:UniProtKB/TrEMBL;Acc:Q814C0]///hypothetical protein BC0186///hypothetical Membrane Spanning Protein	AAP07255			bce:BC0186	1202539	AE016877	NC_004722	lcl|AE016877.1_cdsid_AAP07255.1	GTGGGGATTTTTAGCCGTTATTATTATCTTTCAGCCAGAATTGCGAAGAGCACTTGAGCA	159402..160223
MBC4996_2	3.32961	3.32961	1.73536	up	D	D	D	D	D	D	D	BC_5279	Tyrosine-protein kinase (capsular polysaccharide biosynthesis) ///Tyrosine-protein kinase (Capsular polysaccharide biosynthesis) [Source:UniProtKB/TrEMBL;Acc:Q814Y8]///tyrosine-protein kinase	AAP12143		GO:0016301|GO:0045227|GO:0030234	bce:BC5279	1207619	AE016877	NC_004722	lcl|AE016877.1_cdsid_AAP12143.1	GTCCTTGCGGTTACAGATGCACAAATTCTTGCGAATAAATGTGATGGAATCGTACTCGTT	complement(5189074..5189757)
MBC365_1	3.32723	3.32723	1.73432	up	D	D	D	D	D	D	J	BC_0439	Prolyl-tRNA synthetase ///prolyl-tRNA synthetase///Prolyl-tRNA synthetase 2 [Source:UniProtKB/Swiss-Prot;Acc:Q81IE9]	AAP07479	proS2	GO:0005737|GO:0006433|GO:0004827|GO:0005524	bce:BC0439	1202792	AE016877	NC_004722	lcl|AE016877.1_cdsid_AAP07479.1	GGCTGGAAATTTAATGAGTATGAAATGAAGGGGATCCCAATTCGATTAGAAGTTGGCCCT	426989..428419
MBC3299_1	3.32587	3.32587	1.73373	up	N	N	D	D	D	D		BC_3502	IG hypothetical 17676 ///IG hypothetical 17676 [Source:UniProtKB/TrEMBL;Acc:Q81AQ7]	AAP10436	rimM///trmD		bce:BC3502	1205847	AE016877	NC_004722	lcl|AE016877.1_cdsid_AAP10436.1	TCCTTTTAGCGCCGGATCTATCAATGTTAGCATATGGGATTAATAATCACGTTGGTGCGA	complement(3458401..3458748)
MBC3211_3	3.32375	3.32375	1.73281	up	D	D	D	D	D	D		BC_3411	XoxI ///XoxI [Source:UniProtKB/TrEMBL;Acc:Q81AY6]	AAP10347			bce:BC3411	1205756	AE016877	NC_004722	lcl|AE016877.1_cdsid_AAP10347.1	ATTAACGGAAGGCGGTCGTGTACGTCATCTAGCTAATCCAGATGGCGATACAATTATAGA	3374032..3374454
MBC2016_2	3.31951	3.31951	1.73097	up	D	D	D	D	D	D	S	BC_2172	IG hypothetical 18880 ///IG hypothetical 18880 [Source:UniProtKB/TrEMBL;Acc:Q81E23]///hypothetical protein BC2172	AAP09138			bce:BC2172	1204521	AE016877	NC_004722	lcl|AE016877.1_cdsid_AAP09138.1	ACAACGCTATCTTAACAGCCCCATGTGGTATTGGAGATGTCCTTTCTTTACAAGTGAGAC	complement(2121954..2122529)
MBC3385_3	3.3025	3.3025	1.72356	up	D	D	D	D	D	D		BC_3590	ABC transporter permease protein ///ABC transporter permease protein [Source:UniProtKB/TrEMBL;Acc:Q81AH8]	AAP10523		GO:0016020	bce:BC3590	1205935	AE016877	NC_004722	lcl|AE016877.1_cdsid_AAP10523.1	TAGATAAAGGAGCAATGGCATACTTGCTAGCAACACCTGTATCTAGAGTGCAAATTGCGA	complement(3566860..3567615)
MBC265_1	3.3017	3.3017	1.72321	up	D	D	D	D	D	D	R	BC_0339	geranylgeranylglyceryl phosphate synthase-like protein///Geranylgeranylglyceryl diphosphate synthase ///Putative glycerol-1-phosphate prenyltransferase [Source:UniProtKB/Swiss-Prot;Acc:Q81IP4]	AAP07379	pcrB	GO:0008654|GO:0046872|GO:0016740	bce:BC0339	1202692	AE016877	NC_004722	lcl|AE016877.1_cdsid_AAP07379.1	GCGGTGGTATTTCTAATGCAGAACAGGCGAAAGAAATGGCACAATATGCTGATACAGTAG	314242..314931
MBC2410_3	3.30086	3.30086	1.72284	up	D	D	D	D	D	D		BC_2579	hypothetical Cytosolic Protein ///Hypothetical Cytosolic Protein [Source:UniProtKB/TrEMBL;Acc:Q813K1]	AAP09538			bce:BC2579	1204928	AE016877	NC_004722	lcl|AE016877.1_cdsid_AAP09538.1	GCAAACAGAAGTGATGAATTGGTCAAGAACTACATGTGTGAGGATGATTTATGGTGGCAT	2546116..2546754
MBC590_1	3.29929	3.29929	1.72216	up	N	N	N	D	D	D	K	BC_0690	PbsX family transcriptional regulator///"Transcriptional regulator, PBSX family "///"Transcriptional regulator, PBSX family [Source:UniProtKB/TrEMBL;Acc:Q81HU1]"	AAP07704		GO:0043565	bce:BC0690	1203041	AE016877	NC_004722	lcl|AE016877.1_cdsid_AAP07704.1	AGTCGCGCGTGTTCAGTTAGATTTAACACAGCAACAATTAGCAGAAAAAGTAGGCGTTAC	691179..691379
MBC1624_1	3.29916	3.29916	1.7221	up	D	D	D	D	D	D	G	BC_1768	Chitooligosaccharide deacetylase [Source:UniProtKB/TrEMBL;Acc:Q81F35]///chitooligosaccharide deacetylase///Chitooligosaccharide deacetylase	AAP08744		GO:0016810|GO:0005975	bce:BC1768	1204117	AE016877	NC_004722	lcl|AE016877.1_cdsid_AAP08744.1	CGTTAGGAGAAGCTATCGCGCAATCTGGACACCAACTTGGAAACCATACATATTCTCATA	complement(1721591..1722295)
MBC4812_2	3.29839	3.29839	1.72176	up	N	D	D	D	D	D	S	BC_5085	hypothetical Cytosolic Protein ///cytoplasmic protein///Hypothetical Cytosolic Protein [Source:UniProtKB/TrEMBL;Acc:Q812K3]	AAP11954	secA		bce:BC5085	1207426	AE016877	NC_004722	lcl|AE016877.1_cdsid_AAP11954.1	TGAGCTAATGGAAAATGCTCTCAATCCATCTGTTTTAGGATTACACGCGGAAGAACAGTA	complement(4992661..4994304)
MBC2881_1	3.28465	3.28465	1.71574	up	D	D	D	D	D	D	R	BC_3066	UPF0271 protein BC_3066 [Source:UniProtKB/Swiss-Prot;Acc:Q81BT0]///LamB/YcsF family protein///Lactam utilization protein LAMB	AAP10013		GO:0005975|GO:0003824	bce:BC3066	1205414	AE016877	NC_004722	lcl|AE016877.1_cdsid_AAP10013.1	GGGTGATCCGTCTATTATGCGTCAAACTGTTGAAAAAGCTTTGGAGCATAACGTAGCAAT	complement(3023089..3023850)
MBC3299_3	3.28079	3.28079	1.71404	up	N	N	N	D	D	D		BC_3502	IG hypothetical 17676 ///IG hypothetical 17676 [Source:UniProtKB/TrEMBL;Acc:Q81AQ7]	AAP10436	rimM///trmD		bce:BC3502	1205847	AE016877	NC_004722	lcl|AE016877.1_cdsid_AAP10436.1	TTCCTTTTAGCGCCGGATCTATCAATGTTAGCATATGGGATTAATAATCACGTTGGTGCG	complement(3458401..3458748)
MBC3636_1	3.28078	3.28078	1.71404	up	D	D	D	D	D	D	Q	BC_3852	PaaI family protein, possible transcriptional regulator ///Transcription factor fapR [Source:UniProtKB/Swiss-Prot;Acc:Q819V3]///fatty acid biosynthesis transcriptional regulator	AAP10774	fapR	GO:0003700|GO:0045717|GO:0016481|GO:0006633|GO:0003677|GO:0006350	bce:BC3852	1206197	AE016877	NC_004722	lcl|AE016877.1_cdsid_AAP10774.1	ATGTATTTAAAAGAAATCAAATCGCTCGTGGGCATCATCTGTTTGCGCAAGCAAACTCAC	complement(3829798..3830391)
MBC2527_3	3.27265	3.27265	1.71046	up	D	D	D	D	D	D		BC_2705	hypothetical Cytosolic Protein ///Hypothetical Cytosolic Protein [Source:UniProtKB/TrEMBL;Acc:Q813J1]	AAP09659			bce:BC2705	1205053	AE016877	NC_004722	lcl|AE016877.1_cdsid_AAP09659.1	ACGGCTGGGCATTTTGATTTAGATGCAGAACTTAAAATTTGGGTGTCTAGTATGGAGGAT	2686504..2686881
MBC371_1	3.27161	3.27161	1.71	up	D	D	D	D	D	D	P	BC_0445	TerC-like protein [Source:UniProtKB/TrEMBL;Acc:Q81IE3]///TerC-like protein///TerC-like protein	AAP07485	nusB	GO:0016021	bce:BC0445	1202798	AE016877	NC_004722	lcl|AE016877.1_cdsid_AAP07485.1	AATGTTTGGTGTCTTCTGGGGAACAGTTGCGATGGTTGAATTAATGGATATCGCATTCTC	432706..433497
MBC1990_3	3.26735	3.26735	1.70812	up	N	N	D	D	D	D	V	BC_2145	5-methylcytosine-specific restriction enzyme A [Source:UniProtKB/TrEMBL;Acc:Q81E47]///5-methylcytosine-specific restriction enzyme A ///5-methylcytosine-specific restriction enzyme A	AAP09112		GO:0004519|GO:0003676	bce:BC2145	1204494	AE016877	NC_004722	lcl|AE016877.1_cdsid_AAP09112.1	ACACACATGAAACATTTGTATCGGAAGCCAGCCGAAAAAATTATATGGAGGCCCATCATC	2090247..2090540
MBC4338_1	3.26618	3.26618	1.7076	up	N	D	D	D	D	D	K	BC_4570	TetR family transcriptional regulator///"Transcriptional regulator, TetR family [Source:UniProtKB/TrEMBL;Acc:Q817H9]"///"Transcriptional regulator, TetR family "	AAP11477		GO:0016566|GO:0006355|GO:0003700|GO:0003677|GO:0006350	bce:BC4570	1206915	AE016877	NC_004722	lcl|AE016877.1_cdsid_AAP11477.1	ACGCGCTCCTGTAAACCGCGCTACATTTTATAGCCATTACCACGATAAATATGACTTACT	4516055..4516672
MBC3734_2	3.26273	3.26273	1.70608	up	D	D	D	D	D	D	R	BC_3952	hypothetical protein BC3952///GTPase [Source:UniProtKB/TrEMBL;Acc:Q819M4]///GTPase	AAP10872		GO:0010181	bce:BC3952	1206297	AE016877	NC_004722	lcl|AE016877.1_cdsid_AAP10872.1	GGAGCGAAACTTGCAATTGAACCAACATATGAAAAAACATATGATCTTCGGGCAGCGAAA	complement(3934480..3935013)
MBC3345_2	3.26078	3.26078	1.70522	up	D	D	D	D	D	D	R	BC_3549	acetyltransferase///Acetyltransferase [Source:UniProtKB/TrEMBL;Acc:Q81AL4]///Acetyltransferase	AAP10483		GO:0008080	bce:BC3549	1205894	AE016877	NC_004722	lcl|AE016877.1_cdsid_AAP10483.1	CTACAAATCGACTGTTTGGTTTGGAAGTGGATGGGAAACTCGTTTCTGTAGCTGCAAAAA	complement(3518783..3519622)
MBC2713_1	3.25375	3.25375	1.7021	up	D	D	D	D	D	D	E	BC_2896	Aspartate aminotransferase ///Aspartate aminotransferase [Source:UniProtKB/TrEMBL;Acc:Q81C83]///aspartate aminotransferase	AAP09845		GO:0009058|GO:0030170|GO:0004069	bce:BC2896	1205244	AE016877	NC_004722	lcl|AE016877.1_cdsid_AAP09845.1	ATCCCTGAAGAAATTGCCGATCTAGCGAAGATGATGATTTTAAACTTCCCAGGGAATCCC	2855377..2856579
MBC1678_3	3.2535	3.2535	1.70199	up	D	D	D	D	D	D	L	BC_1824	transposase///Transposase ///Transposase [Source:UniProtKB/TrEMBL;Acc:Q812G8]	AAP08798			bce:BC1824	1204173	AE016877	NC_004722	lcl|AE016877.1_cdsid_AAP08798.1	CAACGGTTTATCAATGGAAGAAGCAATTTGAAGTAGGTGGCTTAGATGCCCTTGAACCAA	1781829..1782350
MBC326_2	3.25055	3.25055	1.70068	up	D	D	D	D	D	D	I	BC_0400	Fatty acid desaturase ///Fatty acid desaturase///Fatty acid desaturase [Source:UniProtKB/TrEMBL;Acc:Q81II7]	AAP07440		GO:0006629|GO:0016491|GO:0055114	bce:BC0400	1202753	AE016877	NC_004722	lcl|AE016877.1_cdsid_AAP07440.1	TGCCGCGCTGGGTAGACGTTTTACATTTCAATTTCTCATATCATACAGAACATCATCTGT	380710..381795
MBC697_1	3.24553	3.24553	1.69845	up	N	N	D	D	D	D	E	BC_0820	Branched-chain amino acid transport system carrier protein [Source:UniProtKB/TrEMBL;Acc:Q81HI8]///branched chain amino acid ABC transporter carrier protein///Branched-chain amino acid transport system carrier protein	AAP07811		GO:0015658|GO:0016021	bce:BC0820	1203171	AE016877	NC_004722	lcl|AE016877.1_cdsid_AAP07811.1	TGCAATTGGCGCTCTCGTACTATCAACAATTGTTGTAAATGCAATTCGTCAAAACGGTAT	complement(804545..805861)
MBC2093_2	3.23621	3.23621	1.6943	up	D	D	D	D	D	D	E	BC_2251	lysine 2,3-aminomutase///"Lysine 2,3-aminomutase "///"Lysine 2,3-aminomutase [Source:UniProtKB/TrEMBL;Acc:Q81DV0]"	AAP09215		GO:0050066	bce:BC2251	1204600	AE016877	NC_004722	lcl|AE016877.1_cdsid_AAP09215.1	ATGTGACTTATCTGAAGGTATCGGTCACTTCCGTGCACCAGTATCTAAAGGTCTTGAAAT	2201018..2202439
MBC1470_1	3.23591	3.23591	1.69417	up	D	D	D	D	D	D	H	BC_1610	Adenosylmethionine-8-amino-7-oxononanoate aminotransferase ///Adenosylmethionine-8-amino-7-oxononanoate aminotransferase [Source:UniProtKB/TrEMBL;Acc:Q81FH7]///aminotransferase	AAP08589		GO:0004015|GO:0030170	bce:BC1610	1203959	AE016877	NC_004722	lcl|AE016877.1_cdsid_AAP08589.1	GGCAAAGGGCATTACGAGCGCATATTTACCATTATCTGCAACAGCTGTGAAAAAAGAAAT	1567124..1568476
MBC2986_2	3.2329	3.2329	1.69283	up	D	D	D	D	D	D	E	BC_3178	Lactoylglutathione lyase ///lactoylglutathione lyase///Lactoylglutathione lyase [Source:UniProtKB/TrEMBL;Acc:Q81BH9]	AAP10120		GO:0004462	bce:BC3178	1205525	AE016877	NC_004722	lcl|AE016877.1_cdsid_AAP10120.1	ACTAGGAGATGAAATCGAAACATTACCAGATGGAACACGTTACATATTCTTCGCTGGCCC	3149698..3150090
MBC889_2	3.23193	3.23193	1.6924	up	D	D	D	D	D	D		BC_1018	Putative uncharacterized protein [Source:UniProtKB/TrEMBL;Acc:Q81H08]///hypothetical protein	AAP08005	rplA		bce:BC1018	1203367	AE016877	NC_004722	lcl|AE016877.1_cdsid_AAP08005.1	AACAGTCTTTGAAAAAGATGGTTCAAAAGCATTAGACGAATCATTCGAGGCGGCAACTGA	complement(996787..996972)
MBC1104_3	3.21542	3.21542	1.68501	up	N	N	N	N	D	D	E	BC_1236	N-(5'-phosphoribosyl)anthranilate isomerase [Source:UniProtKB/Swiss-Prot;Acc:Q81GG6]///N-(5'-phosphoribosyl)anthranilate isomerase///N-(5'-phosphoribosyl)anthranilate isomerase	AAP08221	trpB///trpF	GO:0000162|GO:0004640	bce:BC1236	1203585	AE016877	NC_004722	lcl|AE016877.1_cdsid_AAP08221.1	TCTTAATATAGAAGAAGCAATTCGAACTGTTCGGCCATATATGGTCGATGTGAGCAGCGG	1211572..1212180
MBC707_1	3.21313	3.21313	1.68398	up	N	D	D	D	D	D		BC_0830	hypothetical protein ///Putative uncharacterized protein [Source:UniProtKB/TrEMBL;Acc:Q81HH8]	AAP07821			bce:BC0830	1203181	AE016877	NC_004722	lcl|AE016877.1_cdsid_AAP07821.1	CGCAAGAAGTATATGGTTCAGGTTACGTGAAGTATGATGTAGGTGCCAACCCGATTACAG	810989..811333
MBC995_2	3.21232	3.21232	1.68362	up	D	D	D	D	D	D	T///N	BC_1124	Methyl-accepting chemotaxis protein ///Methyl-accepting chemotaxis protein [Source:UniProtKB/TrEMBL;Acc:Q81GR3]///methyl-accepting chemotaxis protein	AAP08111		GO:0006935|GO:0016021|GO:0004871	bce:BC1124	1203473	AE016877	NC_004722	lcl|AE016877.1_cdsid_AAP08111.1	AACGGTATCTATGTCTACAGATGAAATTGCAGCGAGTAGTGAGGAAATCTCGGCTTCTGC	1104673..1106400
MBC3783_3	3.20973	3.20973	1.68245	up	D	D	D	D	D	D		BC_4002	hypothetical protein ///Putative uncharacterized protein [Source:UniProtKB/TrEMBL;Acc:Q819H8]	AAP10922			bce:BC4002	1206347	AE016877	NC_004722	lcl|AE016877.1_cdsid_AAP10922.1	TTCTTTTACCTTCCCGTTTTCACAGTGGCACCAAAAAGAAATCTCAGCATTTACAGTGGC	complement(3977069..3977257)
MBC3457_2	3.20748	3.20748	1.68144	up	N	D	D	D	D	D	V	BC_3666	Bacitracin transport ATP-binding protein bcrA ///Bacitracin transport ATP-binding protein bcrA [Source:UniProtKB/TrEMBL;Acc:Q81AB3]///bacitracin transport ATP-binding protein bcrA	AAP10595		GO:0016887|GO:0005524	bce:BC3666	1206011	AE016877	NC_004722	lcl|AE016877.1_cdsid_AAP10595.1	GATGGGACAAGTAATTGATCGCAAAGTAAAAGCGTATTCACTCGGCATGAGACAACGTTT	complement(3634123..3635043)
MBC4518_2	3.20662	3.20662	1.68106	up	D	D	D	D	D	D		BC_4752	Putative uncharacterized protein [Source:UniProtKB/TrEMBL;Acc:Q816R6]///hypothetical protein	AAP11657			bce:BC4752	1207096	AE016877	NC_004722	lcl|AE016877.1_cdsid_AAP11657.1	CACTTGATCCAAATGATTTTGCCGCACTGCATGAATCGATGTTAATGGCATTATCACCTG	complement(4687550..4688614)
MBC2503_1	3.20259	3.20259	1.67924	up	D	D	D	D	D	D		BC_2679	hypothetical protein ///Putative uncharacterized protein [Source:UniProtKB/TrEMBL;Acc:Q81CR7]	AAP09635			bce:BC2679	1205028	AE016877	NC_004722	lcl|AE016877.1_cdsid_AAP09635.1	CTCAACCGAAGCCAGTGCGTAATCAAAATGCATATAGACACATGATAGTGGAACACATGC	2663349..2663903
MBC4270_2	3.19376	3.19376	1.67526	up	N	N	N	D	D	D	R	BC_4498	ThiJ/PfpI family protein///ThiJ/PfpI family protein ///ThiJ/PfpI family protein [Source:UniProtKB/TrEMBL;Acc:Q817N9]	AAP11409			bce:BC4498	1206843	AE016877	NC_004722	lcl|AE016877.1_cdsid_AAP11409.1	CAACCGTGGGAAGCTTATGCTCTAGAAGATAATCGTGTTATCACTGGTCAAAATCCAGCT	4444741..4445427
MBC3890_2	3.19145	3.19145	1.67421	up	D	D	D	D	D	D	H	BC_4110	Riboflavin synthase alpha chain ///Riboflavin synthase alpha chain [Source:UniProtKB/TrEMBL;Acc:Q818X7]///riboflavin synthase subunit alpha	AAP11029		GO:0004746	bce:BC4110	1206455	AE016877	NC_004722	lcl|AE016877.1_cdsid_AAP11029.1	GCGAATCTGTCATTGGAGCAAAAAATGCCGGAGATATCGTAAACATTGAGTGTGACATGA	4074425..4075069
MBC2032_2	3.18963	3.18963	1.67339	up	D	D	D	D	D	D	E	BC_2188	Putative uncharacterized protein [Source:UniProtKB/TrEMBL;Acc:Q81E08]///hypothetical protein ///hypothetical protein BC2188	AAP09154			bce:BC2188	1204537	AE016877	NC_004722	lcl|AE016877.1_cdsid_AAP09154.1	TACACTGCGAGCAGGCATTCATCATATTGAATTTTGGGTAGCAAATTTAGAGGAATCCAT	2134808..2135194
MBC5121_3	3.18939	3.18939	1.67328	up	D	D	D	D	D	D	E	BC_5406	O-acetylhomoserine sulfhydrylase [Source:UniProtKB/TrEMBL;Acc:Q814M2]///O-acetylhomoserine sulfhydrylase ///O-acetylhomoserine aminocarboxypropyltransferase	AAP12268		GO:0006520|GO:0030170|GO:0003961	bce:BC5406	1207746	AE016877	NC_004722	lcl|AE016877.1_cdsid_AAP12268.1	ATTATTGCAGATTTGGAAGCAGCTCTAGTTGGAGGCAAAACACATGCCAATCATAATTGA	complement(5320441..5321706)
MBC2442_3	3.18908	3.18908	1.67314	up	N	D	D	D	D	D	R	BC_2611	Virginiamycin A acetyltransferase ///virginiamycin A acetyltransferase///Virginiamycin A acetyltransferase [Source:UniProtKB/TrEMBL;Acc:Q81CX8]	AAP09570		GO:0008415	bce:BC2611	1204960	AE016877	NC_004722	lcl|AE016877.1_cdsid_AAP09570.1	TCATTGCAGCTAAATCTGTTGTGACTAGAGACGTCGCACCATATACAATTGTTGGTGGAA	2575249..2575905
MBC238_2	3.18703	3.18703	1.67221	up	N	D	N	D	D	D	E	BC_0303	Alpha/beta hydrolase [Source:UniProtKB/TrEMBL;Acc:Q81IR9]///Alpha/beta hydrolase ///Alpha/beta hydrolase	AAP07352		GO:0016787	bce:BC0303	1202656	AE016877	NC_004722	lcl|AE016877.1_cdsid_AAP07352.1	TGTTCGTAACTTTTATGAACAAGGCTATAATGTCATAGCACCAGACCTTCGTGGACACGG	270798..271757
MBC3441_1	3.18073	3.18073	1.66936	up	D	D	D	D	D	D	Q	BC_3650	Imidazolonepropionase [Source:UniProtKB/Swiss-Prot;Acc:Q81AC8]///imidazolonepropionase///Imidazolonepropionase	AAP10579	hutI	GO:0005737|GO:0050480|GO:0019556|GO:0046872	bce:BC3650	1205995	AE016877	NC_004722	lcl|AE016877.1_cdsid_AAP10579.1	ATGACACCAGAAGAAGTTTGGAATGCCGTAACGGTTAACTCATCATATGCCATTAACCGT	complement(3620671..3621942)
MBC2155_3	3.17702	3.17702	1.66767	up	N	D	D	D	D	D	L	BC_2313	DNA-binding protein HU///DNA-binding protein HU ///DNA-binding protein HU [Source:UniProtKB/TrEMBL;Acc:Q81DP3]	AAP09277		GO:0003677	bce:BC2313	1204662	AE016877	NC_004722	lcl|AE016877.1_cdsid_AAP09277.1	ACGCTTCTGCAGCTGTACAATCCGTATTTGACACAATTGCTAATGCATTACAATCTGGAG	complement(2261556..2261828)
MBC1124_3	3.17116	3.17116	1.66501	up	N	N	N	D	D	D		BC_1256	hypothetical protein ///Putative uncharacterized protein [Source:UniProtKB/TrEMBL;Acc:Q81GE8]	AAP08241			bce:BC1256	1203605	AE016877	NC_004722	lcl|AE016877.1_cdsid_AAP08241.1	AAGTGCCACCTATGTTAGTATGGGACGAACAAGAATACTATGTTACGAATGAATCTGCCA	1234217..1234579
MBC3316_3	3.17024	3.17024	1.66459	up	D	D	D	D	D	D		BC_3519	Response regulator aspartate phosphatase inhibitor [Source:UniProtKB/TrEMBL;Acc:Q81AP2]///Response regulator aspartate phosphatase inhibitor	AAP10453			bce:BC3519	1205864	AE016877	NC_004722	lcl|AE016877.1_cdsid_AAP10453.1	CAGATCAGCTTGCTACTCATGGGCATTATCCTGCTCCTTCATATAGTGTTGGCGATTATG	3476390..3476551
MBC2094_3	3.16269	3.16269	1.66115	up	N	D	D	D	D	D		BC_2252	hypothetical Cytosolic Protein ///Hypothetical Cytosolic Protein [Source:UniProtKB/TrEMBL;Acc:Q813M4]	AAP09216			bce:BC2252	1204601	AE016877	NC_004722	lcl|AE016877.1_cdsid_AAP09216.1	TTGAAATCCAAGAGACACCATGTATTTCTTGTTCCTCGTGCGGGATGGACTATCAATCAG	2202436..2202708
MBC3189_2	3.15572	3.15572	1.65797	up	N	N	N	N	D	D	H	BC_3388	GTP cyclohydrolase-2 [Source:UniProtKB/TrEMBL;Acc:Q81B08]///GTP cyclohydrolase II ///GTP cyclohydrolase II	AAP10324		GO:0003935|GO:0009231	bce:BC3388	1205733	AE016877	NC_004722	lcl|AE016877.1_cdsid_AAP10324.1	AAATATTTGCAAACGAAGATTCAGCGTTCTGGACATTTTGAAGGGGGACACTTACATGCT	complement(3353608..3354345)
MBC3633_2	3.15499	3.15499	1.65763	up	D	C	C	D	D	D	Q///R///I	BC_3849	3-ketoacyl-(acyl-carrier-protein) reductase///3-oxoacyl-(acyl-carrier protein) reductase ///3-oxoacyl-[acyl-carrier protein] reductase [Source:UniProtKB/TrEMBL;Acc:Q819V6]	AAP10771		GO:0051287|GO:0006633|GO:0004316|GO:0055114	bce:BC3849	1206194	AE016877	NC_004722	lcl|AE016877.1_cdsid_AAP10771.1	CGCCGGGCTTTATTGCGACTGATATGACGGATGTACTAGATGAGAATATTAAAGCCGAAA	complement(3827110..3827850)
MBC1275_3	3.15414	3.15414	1.65725	up	D	D	D	D	D	D	E	BC_1411	Phosphoribosyl-AMP cyclohydrolase [Source:UniProtKB/Swiss-Prot;Acc:Q81G01]///phosphoribosyl-AMP cyclohydrolase///Phosphoribosyl-AMP cyclohydrolase	AAP08392	hisI	GO:0005737|GO:0004635|GO:0000105	bce:BC1411	1203760	AE016877	NC_004722	lcl|AE016877.1_cdsid_AAP08392.1	TTTATTCTCGTTCGAGGCAGTCGTTATGGAATAAGGGGGAAACATCAGGGAATGTTCAAT	1373679..1373984
MBC145_3	3.15155	3.15155	1.65606	up	D	D	D	D	D	C	S	BC_0186	Hypothetical Membrane Spanning Protein [Source:UniProtKB/TrEMBL;Acc:Q814C0]///hypothetical protein BC0186///hypothetical Membrane Spanning Protein	AAP07255			bce:BC0186	1202539	AE016877	NC_004722	lcl|AE016877.1_cdsid_AAP07255.1	CTCTTCATGACGGAGCGGTAATTATGCAAGGAAGTACAATTAAAGCAGCAGCATGCTATC	159402..160223
MBC4578_2	3.14286	3.14286	1.65208	up	D	D	D	D	D	D	S	BC_4817	Putative uncharacterized protein [Source:UniProtKB/TrEMBL;Acc:Q816L2]///hypothetical protein ///hypothetical protein BC4817	AAP11718			bce:BC4817	1207159	AE016877	NC_004722	lcl|AE016877.1_cdsid_AAP11718.1	ATATAAGAGAAGTTGGAACGGCACCGTATGTTGAATTAGAGCCAACCGAGCATCCTTTAG	complement(4740131..4740640)
MBC2183_3	3.13273	3.13273	1.64742	up	D	D	D	D	D	D	L	BC_2343	transposase///Transposase [Source:UniProtKB/TrEMBL;Acc:Q81DL8]///Transposase	AAP09306			bce:BC2343	1204692	AE016877	NC_004722	lcl|AE016877.1_cdsid_AAP09306.1	CAACGGTTTATCAATGGAAGAAGCAATTTGAAGTAGGTGGCTTAGATGCCCTTGAACCAA	complement(2292399..2292920)
MBC657_3	3.1319	3.1319	1.64704	up	N	N	D	D	D	D		BC_0780	hypothetical protein ///Putative uncharacterized protein [Source:UniProtKB/TrEMBL;Acc:Q81HM4]	AAP07771			bce:BC0780	1203131	AE016877	NC_004722	lcl|AE016877.1_cdsid_AAP07771.1	TGCAGCTCCTATTTCAATATATTGACCACGCATCCCAAAAGTCGCATGTAGAAGAAGTAG	complement(765287..765535)
MBC2508_2	3.12873	3.12873	1.64558	up	N	N	N	N	D	D	R	BC_2684	Spermine/spermidine acetyltransferase [Source:UniProtKB/TrEMBL;Acc:Q81CR3]///spermine/spermidine acetyltransferase///Spermine/spermidine acetyltransferase	AAP09640		GO:0004145	bce:BC2684	1205033	AE016877	NC_004722	lcl|AE016877.1_cdsid_AAP09640.1	TACGATGGTGACCTTATGGTTGGTTTTGTTATGCATGCTGTTGTAATAGAGACATCGGAT	2669111..2669569
MBC2352_1	3.12553	3.12553	1.6441	up	N	N	N	D	D	D	R	BC_2520	Glyoxalase/Bleomycin resistance protein/Dioxygenase superfamily [Source:UniProtKB/TrEMBL;Acc:Q813K4]///Glyoxalase/Bleomycin resistance protein/Dioxygenase superfamily ///glyoxalase/bleomycin resistance protein/dioxygenase superfamily protein	AAP09480		GO:0016702	bce:BC2520	1204869	AE016877	NC_004722	lcl|AE016877.1_cdsid_AAP09480.1	TCTATCACCGAAAGTATACGTTTCTTTCGGAACACCAGACGTCGCATTTTTACAGCGAAT	2493115..2493909
MBC4804_1	3.12391	3.12391	1.64335	up	D	D	D	D	D	D		BC_5077	hypothetical protein ///Putative uncharacterized protein [Source:UniProtKB/TrEMBL;Acc:Q815Q7]	AAP11946			bce:BC5077	1207418	AE016877	NC_004722	lcl|AE016877.1_cdsid_AAP11946.1	TGGTACATCCCAGAATATAAAAGATGAATTCCAACGTATAATTCAAGAATCTACACCTCT	complement(4983851..4984330)
MBC1035_2	3.11761	3.11761	1.64044	up	D	D	D	D	D	D		BC_1164	Putative uncharacterized protein [Source:UniProtKB/TrEMBL;Acc:Q81GM8]///hypothetical protein	AAP08151			bce:BC1164	1203513	AE016877	NC_004722	lcl|AE016877.1_cdsid_AAP08151.1	AACTCTTCAACTGCTGAAAAAGTTCAGCTCCGTGAAATGCAAGAGCAATTGCAAAACATT	complement(1144441..1144638)
MBC1035_3	3.11649	3.11649	1.63992	up	D	D	D	D	D	D		BC_1164	Putative uncharacterized protein [Source:UniProtKB/TrEMBL;Acc:Q81GM8]///hypothetical protein	AAP08151			bce:BC1164	1203513	AE016877	NC_004722	lcl|AE016877.1_cdsid_AAP08151.1	AAACTCTTCAACTGCTGAAAAAGTTCAGCTCCGTGAAATGCAAGAGCAATTGCAAAACAT	complement(1144441..1144638)
MBC3827_3	3.11304	3.11304	1.63832	up	N	D	D	D	D	D		BC_4047	hypothetical protein ///Putative uncharacterized protein [Source:UniProtKB/TrEMBL;Acc:Q819D8]	AAP10966			bce:BC4047	1206392	AE016877	NC_004722	lcl|AE016877.1_cdsid_AAP10966.1	GGTTTCGCTAACGGTGTTGCTCTTTTCTCTGCTTTAGCTCGTAATGACAAAGACAACAAA	4019308..4019682
MBC919_2	3.10526	3.10526	1.63471	up	D	D	D	D	D	D	R	BC_1048	IG hypothetical 17707 ///IG hypothetical 17707 [Source:UniProtKB/TrEMBL;Acc:Q81GY1]///hypothetical protein BC1048	AAP08035			bce:BC1048	1203397	AE016877	NC_004722	lcl|AE016877.1_cdsid_AAP08035.1	TTATGTCAAAAGCTAAATCCTTTATTACAGGTGTTATTTGCGGCGGAGCAGTTGCTGGAC	complement(1027664..1028104)
MBC2581_2	3.10384	3.10384	1.63405	up	D	D	D	D	D	D	K	BC_2760	TetR family transcriptional regulator///"Transcriptional regulator, TetR family "///"Transcriptional regulator, TetR family [Source:UniProtKB/TrEMBL;Acc:Q81CJ9]"	AAP09713		GO:0016566|GO:0006355|GO:0003700|GO:0003677|GO:0006350	bce:BC2760	1205108	AE016877	NC_004722	lcl|AE016877.1_cdsid_AAP09713.1	GATTGTAGCACGCGGTTGGTTCTCGATGAATGAATCGTTTCTTTGGACTATTACGCAAAA	2737517..2738128
MBC2131_3	3.10363	3.10363	1.63396	up	N	D	D	D	D	D	I	BC_2289	3-hydroxyisobutyrate dehydrogenase///3-hydroxyisobutyrate dehydrogenase ///3-hydroxyisobutyrate dehydrogenase [Source:UniProtKB/TrEMBL;Acc:Q81DR6]	AAP09253		GO:0050662|GO:0004616|GO:0006573|GO:0008442|GO:0006098|GO:0055114	bce:BC2289	1204638	AE016877	NC_004722	lcl|AE016877.1_cdsid_AAP09253.1	AGATTTAGGATTTGCAGTTGACTTAGCTAAGGAAAGCGAACTCCATTTACCGGTAAGCGA	2232586..2233476
MBC919_1	3.09531	3.09531	1.63008	up	D	D	D	D	D	D	R	BC_1048	IG hypothetical 17707 ///IG hypothetical 17707 [Source:UniProtKB/TrEMBL;Acc:Q81GY1]///hypothetical protein BC1048	AAP08035			bce:BC1048	1203397	AE016877	NC_004722	lcl|AE016877.1_cdsid_AAP08035.1	TTTATGTCAAAAGCTAAATCCTTTATTACAGGTGTTATTTGCGGCGGAGCAGTTGCTGGA	complement(1027664..1028104)
MBC5036_3	3.09179	3.09179	1.62844	up	D	D	D	D	D	C	G	BC_5320	PTS system, glucose-specific IIA component///Glucose-specific phosphotransferase enzyme IIA component [Source:UniProtKB/Swiss-Prot;Acc:Q814U8]///"PTS system, glucose-specific IIA component "	AAP12183	crr	GO:0005737|GO:0016020|GO:0016301|GO:0005351|GO:0009401	bce:BC5320	1207660	AE016877	NC_004722	lcl|AE016877.1_cdsid_AAP12183.1	GATGCAGCTGAGTCTATTAAGACAACTGTAGGCGTAGCAGCTACAAAAGGTTCAACAGAA	complement(5228047..5228544)
MBC188_3	3.08284	3.08284	1.62426	up	D	D	D	D	D	D	K	BC_0230	Transcriptional regulator, LacI family [Source:UniProtKB/TrEMBL;Acc:Q81IW5]///LacI family transcription regulator///"Transcriptional regulator, LacI family "	AAP07299		GO:0005622|GO:0006355|GO:0003700|GO:0003677|GO:0006350	bce:BC0230	1202583	AE016877	NC_004722	lcl|AE016877.1_cdsid_AAP07299.1	GATTGGGAAACGATAGAACCGTATGCTTCTTACGGCGCAATAATTGCTTGTGAAGACAAT	204690..205667
MBC549_3	3.07847	3.07847	1.62221	up	N	D	D	D	D	D		BC_0648	ECF-type sigma factor negative effector ///ECF-type sigma factor negative effector [Source:UniProtKB/TrEMBL;Acc:Q81HY0]	AAP07663			bce:BC0648	1202999	AE016877	NC_004722	lcl|AE016877.1_cdsid_AAP07663.1	TTACTTGGAACCTCACGGAGACGGGAAAAGCTTTTATAATATTGGCAGTATCACACCAGG	642726..644150
MBC3911_2	3.07764	3.07764	1.62183	up	N	D	D	D	D	D	E	BC_4134	pyrroline-5-carboxylate reductase///Pyrroline-5-carboxylate reductase ///Pyrroline-5-carboxylate reductase [Source:UniProtKB/TrEMBL;Acc:Q818V7]	AAP11050		GO:0005488|GO:0006561|GO:0004735|GO:0055114	bce:BC4134	1206479	AE016877	NC_004722	lcl|AE016877.1_cdsid_AAP11050.1	ACGATGATTGGTGCTGCTGAAATGCTAAAAGCAAGTGACAAACACCCTTCTATTTTGAGA	4098160..4098999
MBC4578_3	3.07718	3.07718	1.62161	up	D	D	D	D	D	D	S	BC_4817	Putative uncharacterized protein [Source:UniProtKB/TrEMBL;Acc:Q816L2]///hypothetical protein ///hypothetical protein BC4817	AAP11718			bce:BC4817	1207159	AE016877	NC_004722	lcl|AE016877.1_cdsid_AAP11718.1	AATGTACATATAAGAGAAGTTGGAACGGCACCGTATGTTGAATTAGAGCCAACCGAGCAT	complement(4740131..4740640)
MBC371_3	3.07379	3.07379	1.62002	up	D	D	D	D	D	D	P	BC_0445	TerC-like protein [Source:UniProtKB/TrEMBL;Acc:Q81IE3]///TerC-like protein///TerC-like protein	AAP07485	nusB	GO:0016021	bce:BC0445	1202798	AE016877	NC_004722	lcl|AE016877.1_cdsid_AAP07485.1	AGAATGTTTGGTGTCTTCTGGGGAACAGTTGCGATGGTTGAATTAATGGATATCGCATTC	432706..433497
MBC4293_3	3.06796	3.06796	1.61728	up	D	D	D	D	D	D	C	BC_4523	Electron transfer flavoprotein beta-subunit [Source:UniProtKB/TrEMBL;Acc:Q817L7]///Electron transfer flavoprotein beta-subunit ///electron transfer flavoprotein subunit beta	AAP11432		GO:0009055	bce:BC4523	1206868	AE016877	NC_004722	lcl|AE016877.1_cdsid_AAP11432.1	GTTTTAGTAACAGCACAGCAAGGTTTAAATGAACCGCGTTATCCATCGCTTCCAGGTATT	complement(4467751..4468524)
MBC2202_3	3.06789	3.06789	1.61725	up	D	D	D	D	D	D	E	BC_2363	Aspartate-semialdehyde dehydrogenase ///aspartate-semialdehyde dehydrogenase///Aspartate-semialdehyde dehydrogenase [Source:UniProtKB/TrEMBL;Acc:Q81DK0]	AAP09326		GO:0050661|GO:0005737|GO:0051287|GO:0004073|GO:0046983|GO:0009086|GO:0055114|GO:0009088	bce:BC2363	1204712	AE016877	NC_004722	lcl|AE016877.1_cdsid_AAP09326.1	CCAAATTGTTCAGCATTACAGATGGTAACAGCACTTCAGCCGATTCGAAAATCATTTGGT	2307991..2309034
MBC2637_3	3.06538	3.06538	1.61606	up	D	D	D	D	D	D		BC_2818	Hypothetical Cytosolic Protein [Source:UniProtKB/TrEMBL;Acc:Q813H6]///hypothetical Cytosolic Protein	AAP09769			bce:BC2818	1205166	AE016877	NC_004722	lcl|AE016877.1_cdsid_AAP09769.1	CGTTGATGCCTATGATAAGAAACCACCAGTTAAAGAAATAAGACCACTTATGAAACAAGT	2784309..2784665
MBC4029_2	3.06282	3.06282	1.61486	up	D	D	D	D	D	D	E	BC_4253	cystathionine gamma-synthase///Cystathionine gamma-synthase ///Cystathionine gamma-synthase [Source:UniProtKB/TrEMBL;Acc:Q818J7]	AAP11168		GO:0006520|GO:0003962|GO:0030170	bce:BC4253	1206598	AE016877	NC_004722	lcl|AE016877.1_cdsid_AAP11168.1	TTTAGGGGGACATAACGATGTACTAAGCGGGCTTGTAGTTGCAAAAGGAAAGGAACTTTG	4199919..4201031
MBC2950_3	3.05572	3.05572	1.61151	up	D	D	D	D	D	D	P///C	BC_3142	NADH-quinone oxidoreductase chain L [Source:UniProtKB/TrEMBL;Acc:Q81BL1]///NADH dehydrogenase subunit 5///NADH-quinone oxidoreductase chain L	AAP10084		GO:0042773|GO:0016021|GO:0008137	bce:BC3142	1205489	AE016877	NC_004722	lcl|AE016877.1_cdsid_AAP10084.1	GGCGAGACGAAAGTCAGTAGAAAGTCACCCAAGCTATCTGAAACATTATGTATCAAAGGG	complement(3114036..3115568)
MBC996_2	3.0534	3.0534	1.61042	up	D	D	D	D	D	D		BC_1125	S-layer homology domain ///S-layer homology domain [Source:UniProtKB/TrEMBL;Acc:Q81GR2]	AAP08112			bce:BC1125	1203474	AE016877	NC_004722	lcl|AE016877.1_cdsid_AAP08112.1	CAGGAGGTATATTTGCAGAGACGAATGTGACGCCTGTAAAAGCAGAAGAGTATCCACAAA	1106864..1107496
MBC2713_3	3.04479	3.04479	1.60634	up	D	D	D	D	D	D	E	BC_2896	Aspartate aminotransferase ///Aspartate aminotransferase [Source:UniProtKB/TrEMBL;Acc:Q81C83]///aspartate aminotransferase	AAP09845		GO:0009058|GO:0030170|GO:0004069	bce:BC2896	1205244	AE016877	NC_004722	lcl|AE016877.1_cdsid_AAP09845.1	AGCTTCCTCTCTGTACCTGGTGCTAAAGAAGTTGGCGTAGAAATCAATTCTTTGTCAAAA	2855377..2856579
MBC4332_1	3.04368	3.04368	1.60582	up	D	D	D	D	D	D	R	BC_4564	Metal-dependent phosphohydrolase ///metal-dependent phosphohydrolase///Metal-dependent phosphohydrolase [Source:UniProtKB/TrEMBL;Acc:Q817I3]	AAP11471		GO:0016787	bce:BC4564	1206909	AE016877	NC_004722	lcl|AE016877.1_cdsid_AAP11471.1	CAGATGAAGAACCGGGCGGAGCGCATCATTATCGAACAATTTCTTATGAAAAAGCACTTA	4510754..4511311
MBC4812_1	3.03536	3.03536	1.60187	up	N	N	D	D	D	D	S	BC_5085	hypothetical Cytosolic Protein ///cytoplasmic protein///Hypothetical Cytosolic Protein [Source:UniProtKB/TrEMBL;Acc:Q812K3]	AAP11954	secA		bce:BC5085	1207426	AE016877	NC_004722	lcl|AE016877.1_cdsid_AAP11954.1	AGCTATTGCAAAAAATAGAGGTGCTTTTGGCATGAATATTTTATGTGCTGCAGGTTGTCA	complement(4992661..4994304)
MBC1329_2	3.03519	3.03519	1.60179	up	N	D	N	D	D	D		BC_1466	hypothetical protein ///Putative uncharacterized protein [Source:UniProtKB/TrEMBL;Acc:Q81FV2]	AAP08446			bce:BC1466	1203815	AE016877	NC_004722	lcl|AE016877.1_cdsid_AAP08446.1	TGCGCGATATTGTAGCGATATGTTGTTTAATGAAAGATAAGGAGCTTCGTGCGCAAAAAC	1425417..1425821
MBC3442_1	3.03072	3.03072	1.59966	up	D	D	D	D	D	D	E	BC_3651	Urocanate hydratase [Source:UniProtKB/Swiss-Prot;Acc:Q81AC7]///urocanate hydratase///Urocanate hydratase	AAP10580	hutU	GO:0016153|GO:0005737|GO:0006548	bce:BC3651	1205996	AE016877	NC_004722	lcl|AE016877.1_cdsid_AAP10580.1	ACGTATTTGTTGGTTAGGTTACGGTGAGCGTGCGAAATTTGGTCGCATCATTAATGAAAT	complement(3621955..3623613)
MBC2578_1	3.02908	3.02908	1.59888	up	D	D	D	D	D	D	E	BC_2757	tryptophan 2,3-dioxygenase///"Tryptophan 2,3-dioxygenase [Source:UniProtKB/TrEMBL;Acc:Q81CK2]"///"Tryptophan 2,3-dioxygenase "	AAP09710		GO:0004833|GO:0005506|GO:0019441|GO:0055114	bce:BC2757	1205105	AE016877	NC_004722	lcl|AE016877.1_cdsid_AAP09710.1	TGATATTACGCAGCCTTATGAAGAAGATGCAACAGTAGAAGCAGCATGGTTGGAAGTGTA	complement(2734567..2735415)
MBC889_1	3.02821	3.02821	1.59847	up	D	D	D	D	D	D		BC_1018	Putative uncharacterized protein [Source:UniProtKB/TrEMBL;Acc:Q81H08]///hypothetical protein	AAP08005	rplA		bce:BC1018	1203367	AE016877	NC_004722	lcl|AE016877.1_cdsid_AAP08005.1	ACAGTCTTTGAAAAAGATGGTTCAAAAGCATTAGACGAATCATTCGAGGCGGCAACTGAA	complement(996787..996972)
MBC3633_3	3.02501	3.02501	1.59694	up	D	D	D	D	D	D	Q///R///I	BC_3849	3-ketoacyl-(acyl-carrier-protein) reductase///3-oxoacyl-(acyl-carrier protein) reductase ///3-oxoacyl-[acyl-carrier protein] reductase [Source:UniProtKB/TrEMBL;Acc:Q819V6]	AAP10771		GO:0051287|GO:0006633|GO:0004316|GO:0055114	bce:BC3849	1206194	AE016877	NC_004722	lcl|AE016877.1_cdsid_AAP10771.1	ATGATGCGTCAACGTCACGGTAGAATTATAAACATCGCTTCGGTTGTTGGTGTTATAGGA	complement(3827110..3827850)
MBC4749_2	3.02397	3.02397	1.59645	up	D	D	D	D	D	D	S	BC_5018	hypothetical protein BC5018///hypothetical Membrane Spanning Protein ///Hypothetical Membrane Spanning Protein [Source:UniProtKB/TrEMBL;Acc:Q812K8]	AAP11890		GO:0005886|GO:0016021	bce:BC5018	1207360	AE016877	NC_004722	lcl|AE016877.1_cdsid_AAP11890.1	TTCAGACGATATTTTACTTTCTTCTGTATTCGGTGGTGTTATCTGCGGAGCAGCTTCAGG	4922099..4922992
MBC637_3	3.01869	3.01869	1.59392	up	N	N	N	D	D	D		BC_0760	Putative uncharacterized protein [Source:UniProtKB/TrEMBL;Acc:Q81HP4]///hypothetical protein	AAP07751			bce:BC0760	1203111	AE016877	NC_004722	lcl|AE016877.1_cdsid_AAP07751.1	CAACATCAATCTCAACAAGTGCATTCTATCCAACTCTAAGCGGTCACAAAAGCGGTAACC	747432..747833
MBC4804_3	3.01714	3.01714	1.59318	up	D	D	D	D	D	D		BC_5077	hypothetical protein ///Putative uncharacterized protein [Source:UniProtKB/TrEMBL;Acc:Q815Q7]	AAP11946			bce:BC5077	1207418	AE016877	NC_004722	lcl|AE016877.1_cdsid_AAP11946.1	ATGGTACATCCCAGAATATAAAAGATGAATTCCAACGTATAATTCAAGAATCTACACCTC	complement(4983851..4984330)
MBC1542_3	3.01618	3.01618	1.59272	up	N	N	N	D	D	D	P	BC_1686	Zn-dependent hydrolase (Beta-lactamase superfamily) [Source:UniProtKB/TrEMBL;Acc:Q81FA8]///zinc-dependent hydrolase///Zn-dependent hydrolase (beta-lactamase superfamily)	AAP08662		GO:0005215|GO:0005886|GO:0016787|GO:0016021	bce:BC1686	1204035	AE016877	NC_004722	lcl|AE016877.1_cdsid_AAP08662.1	TACGGTGCTAGTGCACGCTTTGAAAGAGGATACGGATCGATTACAACAAAAGCTAAGTAC	1634995..1637925
MBC2511_1	3.01485	3.01485	1.59209	up	N	D	D	D	D	D		BC_2687	Putative uncharacterized protein [Source:UniProtKB/TrEMBL;Acc:Q81CR0]///hypothetical protein	AAP09643			bce:BC2687	1205036	AE016877	NC_004722	lcl|AE016877.1_cdsid_AAP09643.1	TGCATAAGATGCGCAGGATGTTTCAGTTGCTTTAATTGCTGGAACTGGTGGATTATTTAA	2670595..2670876
MBC942_3	3.0146	3.0146	1.59196	up	D	D	D	D	D	D	S	BC_1071	Putative uncharacterized protein [Source:UniProtKB/TrEMBL;Acc:Q81GW3]///hypothetical protein ///hypothetical protein BC1071	AAP08058			bce:BC1071	1203420	AE016877	NC_004722	lcl|AE016877.1_cdsid_AAP08058.1	GCGGAATGGATGCCCGAGATGAATACCATCAATCTCCATCCGTTCTCTTATTCAAATTTA	complement(1056002..1057354)
MBC2673_3	3.0139	3.0139	1.59163	up	N	N	N	D	D	D	K	BC_2855	AraC family transcriptional regulator///"Transcriptional regulator, AraC family "///"Transcriptional regulator, AraC family [Source:UniProtKB/TrEMBL;Acc:Q81CB8]"	AAP09805			bce:BC2855	1205203	AE016877	NC_004722	lcl|AE016877.1_cdsid_AAP09805.1	AATGGATTCGCCAACAAATGAAAGAAGTAAAGCTGATGACTTCAGTTTGTACAGGAGCGC	complement(2816647..2817243)
MBC3038_2	3.0119	3.0119	1.59067	up	D	D	D	D	D	D	V	BC_3231	Microcin C7 self-immunity protein mccF [Source:UniProtKB/TrEMBL;Acc:Q81BD6]///microcin C7 self-immunity protein mccF///Microcin C7 self-immunity protein mccF	AAP10173			bce:BC3231	1205578	AE016877	NC_004722	lcl|AE016877.1_cdsid_AAP10173.1	GGTCCAGCAATTCTGACCGATTTTGCCGAAAATGTAGAAATGGATCCATACACAATTGAA	3212982..3214013
MBC2664_3	3.01083	3.01083	1.59016	up	D	D	D	D	D	D	M	BC_2846	protein dltD precursor///Protein dltD precursor ///Protein dltD [Source:UniProtKB/TrEMBL;Acc:Q81CC7]	AAP09796			bce:BC2846	1205194	AE016877	NC_004722	lcl|AE016877.1_cdsid_AAP09796.1	AAAGAGAAAACAAATATCGGACTTCGTTCAATTTCTTGGGAAGACGCACGTAAACACGCA	complement(2808405..2809586)
MBC3891_2	3.00958	3.00958	1.58956	up	D	D	D	D	D	C	H	BC_4111	Riboflavin biosynthesis protein ribBA [Source:UniProtKB/Swiss-Prot;Acc:Q818X6]///GTP cyclohydrolase II ///"bifunctional 3,4-dihydroxy-2-butanone 4-phosphate synthase/GTP cyclohydrolase II protein"	AAP11030	ribBA	GO:0003935|GO:0005525|GO:0046872|GO:0008686|GO:0009231	bce:BC4111	1206456	AE016877	NC_004722	lcl|AE016877.1_cdsid_AAP11030.1	GGACGGCACGATGGCACGTGTACCTGATTTAATAGAATGCGCAAAACAATTTGATATAAA	4075082..4076275
MBC2886_1	2.99315	2.99315	1.58167	up	D	D	D	D	D	D	P	BC_3071	Copper homeostasis protein cutC ///Copper homeostasis protein cutC [Source:UniProtKB/TrEMBL;Acc:Q81BS5]///copper homeostasis protein cutC	AAP10018		GO:0055070|GO:0005507	bce:BC3071	1205419	AE016877	NC_004722	lcl|AE016877.1_cdsid_AAP10018.1	ATGCTAGAGGTTATTGCCACATGTTTAGAAGATGTAAAACGAATTGAAAGTGCTGGCGGG	complement(3027060..3027737)
MBC1635_2	2.98245	2.98245	1.5765	up	D	D	D	D	D	D	E	BC_1781	Threonine dehydratase ///threonine dehydratase///Threonine dehydratase [Source:UniProtKB/TrEMBL;Acc:Q81F25]	AAP08755		GO:0009097|GO:0030170|GO:0004794	bce:BC1781	1204130	AE016877	NC_004722	lcl|AE016877.1_cdsid_AAP08755.1	TCAGGTGCGCTAAGAGAATTTCTTGATAAAGGATTAGGACCAGAAGATGACATTACGCGC	1734090..1735328
MBC5036_1	2.98053	2.98053	1.57557	up	D	D	D	D	D	D	G	BC_5320	PTS system, glucose-specific IIA component///Glucose-specific phosphotransferase enzyme IIA component [Source:UniProtKB/Swiss-Prot;Acc:Q814U8]///"PTS system, glucose-specific IIA component "	AAP12183	crr	GO:0005737|GO:0016020|GO:0016301|GO:0005351|GO:0009401	bce:BC5320	1207660	AE016877	NC_004722	lcl|AE016877.1_cdsid_AAP12183.1	ATGCAGCTGAGTCTATTAAGACAACTGTAGGCGTAGCAGCTACAAAAGGTTCAACAGAAG	complement(5228047..5228544)
MBC1478_2	2.9785	2.9785	1.57459	up	N	N	D	D	D	D		BC_1618	Hypothetical Membrane Spanning Protein [Source:UniProtKB/TrEMBL;Acc:Q813R9]///hypothetical Membrane Spanning Protein	AAP08597			bce:BC1618	1203967	AE016877	NC_004722	lcl|AE016877.1_cdsid_AAP08597.1	AGCAGTATCAGGTATGTACGGTTTAGGTTTCAATCAATCTGACGGTGCTGGAATTGGAAT	1576062..1576379
MBC146_2	2.96973	2.96973	1.57033	up	D	D	D	D	D	D	S	BC_0187	hypothetical protein BC0187///hypothetical Membrane Associated Protein ///Hypothetical Membrane Associated Protein [Source:UniProtKB/TrEMBL;Acc:Q814B9]	AAP07256			bce:BC0187	1202540	AE016877	NC_004722	lcl|AE016877.1_cdsid_AAP07256.1	GCTCAGCTACTTTCGCCACAAGATGGAAAGATAAGTGTTGATATTTCAGGAGAAGCAAGT	160216..161697
MBC362_1	2.9697	2.9697	1.57032	up	D	D	D	D	D	D	R	BC_0436	Permease [Source:UniProtKB/TrEMBL;Acc:Q81IF2]///permease///Permease	AAP07476			bce:BC0436	1202789	AE016877	NC_004722	lcl|AE016877.1_cdsid_AAP07476.1	TCTTTCCCAAAAAGGAACTATTCCCTTATCGGTCGGCATTGCTAGTCAAATTTCCTTTGC	complement(423488..424771)
MBC3044_2	2.9591	2.9591	1.56516	up	N	D	D	D	D	D		BC_3237	Chitin binding protein ///Chitin binding protein [Source:UniProtKB/TrEMBL;Acc:Q81BD1]	AAP10179		GO:0005975|GO:0030246|GO:0005576|GO:0004553	bce:BC3237	1205584	AE016877	NC_004722	lcl|AE016877.1_cdsid_AAP10179.1	GTTCAAGGTTATCAAGGCAATGGTGACACAAATTGGATTTTTGCCCTATCGCTTTGGAAG	complement(3216495..3216770)
MBC3148_2	2.95846	2.95846	1.56485	up	D	D	D	D	D	D		BC_3343	Integral membrane protein ///Integral membrane protein [Source:UniProtKB/TrEMBL;Acc:Q81B48]	AAP10283		GO:0016021	bce:BC3343	1205690	AE016877	NC_004722	lcl|AE016877.1_cdsid_AAP10283.1	TCATTTGGTGGGATTCATGTCGTGCCGGCATTATTAGGTGCAATCGTGTTAATTCTTATT	complement(3305636..3305884)
MBC3217_1	2.95266	2.95266	1.56202	up	N	N	D	D	D	D		BC_3417	Putative uncharacterized protein [Source:UniProtKB/TrEMBL;Acc:Q81AY0]///hypothetical protein	AAP10353			bce:BC3417	1205762	AE016877	NC_004722	lcl|AE016877.1_cdsid_AAP10353.1	GAAGAAAGCGGTGCTGACAGCTTACTTATCCATCATGATGATGCACAGCAATTACAACAA	3379893..3380102
MBC3386_3	2.95169	2.95169	1.56154	up	D	D	D	D	D	D	V	BC_3591	ABC transporter ATP-binding protein///ABC transporter ATP-binding protein ///ABC transporter ATP-binding protein [Source:UniProtKB/TrEMBL;Acc:Q81AH7]	AAP10524		GO:0016887|GO:0005524	bce:BC3591	1205936	AE016877	NC_004722	lcl|AE016877.1_cdsid_AAP10524.1	AGACGAGATGAACTGATAGAGCGTCTGCAATTTGATGTGAAAACACCGATTCGCAAAATG	complement(3567658..3568551)
MBC1298_3	2.9497	2.9497	1.56057	up	D	D	D	D	D	D	C	BC_1434	Na+/H+ antiporter NhaC [Source:UniProtKB/TrEMBL;Acc:Q81FX8]///Na+/H+ antiporter NhaC///Na+/H+ antiporter NhaC	AAP08415		GO:0015385|GO:0016021|GO:0006814|GO:0006885	bce:BC1434	1203783	AE016877	NC_004722	lcl|AE016877.1_cdsid_AAP08415.1	AGCACATAGCTTTGATTGGATAAAGATTTTACCGTACGCAGGAGTACTTATTACAGCGCT	1395001..1396317
MBC1624_2	2.94908	2.94908	1.56027	up	N	D	D	D	D	D	G	BC_1768	Chitooligosaccharide deacetylase [Source:UniProtKB/TrEMBL;Acc:Q81F35]///chitooligosaccharide deacetylase///Chitooligosaccharide deacetylase	AAP08744		GO:0016810|GO:0005975	bce:BC1768	1204117	AE016877	NC_004722	lcl|AE016877.1_cdsid_AAP08744.1	GCAAAATTTATCGTTAGGAGAAGCTATCGCGCAATCTGGACACCAACTTGGAAACCATAC	complement(1721591..1722295)
MBC5007_3	2.94482	2.94482	1.55818	up	D	D	D	D	D	D	S	BC_5290	hypothetical protein BC5290///hypothetical protein ///Putative uncharacterized protein [Source:UniProtKB/TrEMBL;Acc:Q814X7]	AAP12154			bce:BC5290	1207630	AE016877	NC_004722	lcl|AE016877.1_cdsid_AAP12154.1	TTTATTACCATTACGTGGTGGGCCTTACAAGGCATTCACATTGAGCGTTTAATGAAGTCC	complement(5200210..5200446)
MBC2017_3	2.94258	2.94258	1.55708	up	D	D	D	D	D	D		BC_2173	hypothetical Membrane Spanning Protein ///Hypothetical Membrane Spanning Protein [Source:UniProtKB/TrEMBL;Acc:Q813M8]	AAP09139			bce:BC2173	1204522	AE016877	NC_004722	lcl|AE016877.1_cdsid_AAP09139.1	AGAACGTGCTCTACAATCAGAAAGCGGTGCTGAATCTATGAGTAAAATGTATGGTTGGCT	complement(2122554..2123351)
MBC4565_1	2.94071	2.94071	1.55617	up	D	D	D	D	D	D	T///K	BC_4801	Phage shock protein A///Phage shock protein A [Source:UniProtKB/TrEMBL;Acc:Q816M6]///Phage shock protein A	AAP11704			bce:BC4801	1207144	AE016877	NC_004722	lcl|AE016877.1_cdsid_AAP11704.1	TCAATATTTACGCGATATGCAAGCTGATGTACAAGAGGCTGAGAAAAGTGTAGCAGCTCA	complement(4727816..4728481)
MBC2659_1	2.9374	2.9374	1.55454	up	N	D	D	D	D	D	O	BC_2840	Sarcosine oxidase alpha subunit [Source:UniProtKB/TrEMBL;Acc:Q81CD2]///sarcosine oxidase alpha subunit///Sarcosine oxidase alpha subunit	AAP09791		GO:0008115|GO:0055114	bce:BC2840	1205188	AE016877	NC_004722	lcl|AE016877.1_cdsid_AAP09791.1	CGCTCCTTCTGCTTTCTTGCGAATAGGTAGCCACTTTATGAAATTCGATTGGATTCGAAA	2804101..2805336
MBC3889_1	2.93468	2.93468	1.5532	up	D	D	D	D	D	C	H	BC_4109	diaminohydroxyphosphoribosylaminopyrimidine deaminase///Diaminohydroxyphosphoribosylaminopyrimidine deaminase [Source:UniProtKB/TrEMBL;Acc:Q818X8]///Diaminohydroxyphosphoribosylaminopyrimidine deaminase	AAP11028		GO:0050661|GO:0008835|GO:0008270|GO:0008703|GO:0055114|GO:0009231	bce:BC4109	1206454	AE016877	NC_004722	lcl|AE016877.1_cdsid_AAP11028.1	GATGGAAAAACAGCAACTGTAACTGGTGAAAGTAAGTGGATTACAGGTGAAGAAGCACGT	4073304..4074443
MBC2714_2	2.93457	2.93457	1.55315	up	D	D	D	D	D	D	I	BC_2897	(3R)-hydroxymyristoyl-[acyl carrier protein] dehydratase [Source:UniProtKB/TrEMBL;Acc:Q81C82]///(3R)-hydroxymyristoyl-ACP dehydratase///(3R)-hydroxymyristoyl-(acyl carrier protein) dehydratase	AAP09846		GO:0016829	bce:BC2897	1205245	AE016877	NC_004722	lcl|AE016877.1_cdsid_AAP09846.1	AAACTTGATTTACATTATGAGCTAACGCGCAATCGCCGAGGTTTTGTTCTTGGTAAAGGT	2856636..2857034
MBC4607_3	2.934	2.934	1.55287	up	N	D	D	D	D	D	M	BC_4847	D-alanyl-D-alanine carboxypeptidase [Source:UniProtKB/TrEMBL;Acc:Q816I4]///D-alanyl-D-alanine carboxypeptidase ///D-alanyl-D-alanine carboxypeptidase	AAP11748		GO:0006508|GO:0009002	bce:BC4847	1207189	AE016877	NC_004722	lcl|AE016877.1_cdsid_AAP11748.1	TTTCTGAGAATATGAAAGTGAACGTGCCAGCAAACAAGCAGTATGAAATTTCCGGGAACA	complement(4770594..4771454)
MBC3331_3	2.93157	2.93157	1.55167	up	D	D	D	D	D	D		BC_3534	IG hypothetical 17193 ///IG hypothetical 17193 [Source:UniProtKB/TrEMBL;Acc:Q81AM8]	AAP10468			bce:BC3534	1205879	AE016877	NC_004722	lcl|AE016877.1_cdsid_AAP10468.1	TCGTCAACTAGAAAATACAGTTGAGCGCCATACACGTAGACTAAACCGCTTAAACCAACG	3502453..3502854
MBC2757_3	2.92686	2.92686	1.54936	up	D	D	D	D	D	D	E	BC_2941	chorismate synthase///Chorismate synthase ///Chorismate synthase 2 [Source:UniProtKB/Swiss-Prot;Acc:Q81C42]	AAP09889	aroC2	GO:0004107|GO:0009073	bce:BC2941	1205289	AE016877	NC_004722	lcl|AE016877.1_cdsid_AAP09889.1	AGAGAAACGACAGTTCGTGTAGCTGCTGGTGCAGTTGCAAAACAAATTTTAAGCGAATTA	complement(2900058..2901230)
MBC4678_2	2.92565	2.92565	1.54876	up	D	D	D	D	D	D		BC_4947	Putative uncharacterized protein [Source:UniProtKB/TrEMBL;Acc:Q816C1]///hypothetical protein	AAP11819			bce:BC4947	1207289	AE016877	NC_004722	lcl|AE016877.1_cdsid_AAP11819.1	CATTGCACCTTGCATCTGAATACCGAGGAAAAAGAGCCCATATTCTTTCACGAAGTTGAT	4863533..4864177
MBC2055_3	2.92438	2.92438	1.54813	up	D	D	D	D	D	D		BC_2211	Putative uncharacterized protein [Source:UniProtKB/TrEMBL;Acc:Q81DY5]///hypothetical protein	AAP09177			bce:BC2211	1204560	AE016877	NC_004722	lcl|AE016877.1_cdsid_AAP09177.1	GTATTGTTATTAGTTGGTTGCGGTGCTCCACAGGAAAAAGAGGACGCTCAATCAAAACAG	2156591..2157079
MBC1815_1	2.92393	2.92393	1.54791	up	D	D	D	D	D	D	E	BC_1964	Homoserine dehydrogenase ///homoserine dehydrogenase///Homoserine dehydrogenase [Source:UniProtKB/TrEMBL;Acc:Q81EK6]	AAP08935		GO:0050661|GO:0004412|GO:0009097|GO:0009086|GO:0055114|GO:0009088	bce:BC1964	1204313	AE016877	NC_004722	lcl|AE016877.1_cdsid_AAP08935.1	TGGGAAAGCAGAAAAACAAGGATCAGCCATTCATTTAAGTGTAGAACCGACGCTTTTACC	1911628..1912923
MBC2714_3	2.92174	2.92174	1.54683	up	D	D	D	D	D	D	I	BC_2897	(3R)-hydroxymyristoyl-[acyl carrier protein] dehydratase [Source:UniProtKB/TrEMBL;Acc:Q81C82]///(3R)-hydroxymyristoyl-ACP dehydratase///(3R)-hydroxymyristoyl-(acyl carrier protein) dehydratase	AAP09846		GO:0016829	bce:BC2897	1205245	AE016877	NC_004722	lcl|AE016877.1_cdsid_AAP09846.1	GAAAAGCATATCCCGGTGATAAACTTGATTTACATTATGAGCTAACGCGCAATCGCCGAG	2856636..2857034
MBC2579_1	2.92138	2.92138	1.54665	up	D	D	D	D	D	D	R	BC_2758	Metal-dependent hydrolase ///metal-dependent hydrolase///Kynurenine formamidase [Source:UniProtKB/Swiss-Prot;Acc:Q81CK1]	AAP09711	kynB	GO:0019441|GO:0004061|GO:0043420	bce:BC2758	1205106	AE016877	NC_004722	lcl|AE016877.1_cdsid_AAP09711.1	CAGGAGACACACCGTTCTCGTATGAAGTTTCATGGTCAAAAGAAGAAAGTGGCTCAGTAA	complement(2735439..2736068)
MBC1418_1	2.9163	2.9163	1.54414	up	N	N	N	D	D	D		BC_1557	Putative uncharacterized protein [Source:UniProtKB/TrEMBL;Acc:Q81FM3]///hypothetical protein	AAP08536			bce:BC1557	1203906	AE016877	NC_004722	lcl|AE016877.1_cdsid_AAP08536.1	TGTTGCAATGCTTTGTAAATAAAGGTAAAGGTAAACGATTCTTTGAAACACACCAAGCCA	1505045..1505389
MBC1105_2	2.91626	2.91626	1.54412	up	N	D	D	D	D	D	E	BC_1237	tryptophan synthase subunit beta///Tryptophan synthase beta chain [Source:UniProtKB/Swiss-Prot;Acc:Q81GG5]///Tryptophan synthase beta chain	AAP08222	trpB	GO:0004834|GO:0030170	bce:BC1237	1203586	AE016877	NC_004722	lcl|AE016877.1_cdsid_AAP08222.1	ACCACATCCATTCCCGCAAATTGTACGTGATTTCCAAAGTGTAATTGGAAATGAAACGAA	1212177..1213370
MBC4571_1	2.91582	2.91582	1.5439	up	N	N	N	N	D	D	T///K	BC_4810	Two-component response regulator [Source:UniProtKB/TrEMBL;Acc:Q816L9]///Two-component response regulator ///two-component response regulator	AAP11711		GO:0006355|GO:0000160|GO:0000156|GO:0003677|GO:0006350	bce:BC4810	1207152	AE016877	NC_004722	lcl|AE016877.1_cdsid_AAP11711.1	TACATTATCAATCCACGGCATTCACGTTCATTTTCCGTCTCGCACTGTTACGGTAGATAG	complement(4735578..4736267)
MBC3891_3	2.91224	2.91224	1.54213	up	D	D	D	D	D	D	H	BC_4111	Riboflavin biosynthesis protein ribBA [Source:UniProtKB/Swiss-Prot;Acc:Q818X6]///GTP cyclohydrolase II ///"bifunctional 3,4-dihydroxy-2-butanone 4-phosphate synthase/GTP cyclohydrolase II protein"	AAP11030	ribBA	GO:0003935|GO:0005525|GO:0046872|GO:0008686|GO:0009231	bce:BC4111	1206456	AE016877	NC_004722	lcl|AE016877.1_cdsid_AAP11030.1	TGATTTAGCAAAGCTATGCGGTGCCGAACCAGCTGGAGTTATTTGCGAGATTATAAATGA	4075082..4076275
MBC2343_3	2.9085	2.9085	1.54027	up	N	D	D	D	D	D	S	BC_2511	hypothetical protein ///hypothetical protein BC2511///Putative uncharacterized protein [Source:UniProtKB/TrEMBL;Acc:Q81D68]	AAP09471			bce:BC2511	1204860	AE016877	NC_004722	lcl|AE016877.1_cdsid_AAP09471.1	TATTCGGTGCGGAGTCCCTGATGCATTCTTTCAGGATGAGGCATATCAAAATATAGTTCA	2482576..2483139
MBC3103_3	2.90697	2.90697	1.53952	up	N	N	N	N	N	D	T	BC_3298	hypothetical Cytosolic Protein ///cytoplasmic protein///Hypothetical Cytosolic Protein [Source:UniProtKB/TrEMBL;Acc:Q813C4]	AAP10238			bce:BC3298	1205645	AE016877	NC_004722	lcl|AE016877.1_cdsid_AAP10238.1	GAATCAAGATTCAAGCAAACACCCGCAGAAACGAATTCAAATGTCGTTTTTGAAGGGGTT	complement(3265219..3265926)
MBC4957_2	2.90648	2.90648	1.53927	up	D	D	D	D	D	D		BC_5240	Putative uncharacterized protein [Source:UniProtKB/TrEMBL;Acc:Q815C4]///hypothetical protein	AAP12104			bce:BC5240	1207580	AE016877	NC_004722	lcl|AE016877.1_cdsid_AAP12104.1	AAACCAGGCTCTCAAAAGCCATTTCCTATCGACATTCCATTTGAACAAAATATGTTGCCA	5149109..5149411
MBC1071_1	2.90512	2.90512	1.5386	up	D	D	D	D	D	D	T	BC_1202	bis(5'-nucleosyl)-tetraphosphatase PrpE///Serine/threonine protein phosphatase ///Bis(5'-nucleosyl)-tetraphosphatase prpE [asymmetrical] [Source:UniProtKB/Swiss-Prot;Acc:Q81GJ7]	AAP08187	prpE	GO:0004081|GO:0005525	bce:BC1202	1203551	AE016877	NC_004722	lcl|AE016877.1_cdsid_AAP08187.1	CACGGACTTGAAACAACTGTTGCTGAATATGAGGCACTCCCTTCTCATAAGCAAAACATT	complement(1182712..1183452)
MBC1273_1	2.9043	2.9043	1.53819	up	D	D	D	D	D	D	E	BC_1409	1-(5-phosphoribosyl)-5-///1-(5-phosphoribosyl)-5-[(5-phosphoribosylamino)methylideneamino] imidazole-4-carboxamide isomerase [Source:UniProtKB/Swiss-Prot;Acc:Q81G03]///Phosphoribosylformimino-5-aminoimidazole carboxamide ribotide isomerase	AAP08390	hisA	GO:0005737|GO:0003949|GO:0000105	bce:BC1409	1203758	AE016877	NC_004722	lcl|AE016877.1_cdsid_AAP08390.1	GGAGCGGAAATACTACACATTGTTGATTTAGACGGTGCAATTGCTGGCGAGTCTTTAAAT	1372211..1372930
MBC920_3	2.90129	2.90129	1.53669	up	D	D	D	D	D	D	F///G///R	BC_1049	bis(5'-nucleosyl)-tetraphosphatase (asymmetrical)///Bis(5'-nucleosyl)-tetraphosphatase (Asymmetrical) [Source:UniProtKB/TrEMBL;Acc:Q81GY0]///Bis(5'-nucleosyl)-tetraphosphatase (asymmetrical)	AAP08036		GO:0004081	bce:BC1049	1203398	AE016877	NC_004722	lcl|AE016877.1_cdsid_AAP08036.1	ACAAACTGTGTTCCACTTCCACCTTCATTTAATTCCACGCTACGGTGAAAAAGATGGTTT	complement(1028207..1028641)
MBC2527_2	2.89985	2.89985	1.53598	up	D	D	D	D	D	D		BC_2705	hypothetical Cytosolic Protein ///Hypothetical Cytosolic Protein [Source:UniProtKB/TrEMBL;Acc:Q813J1]	AAP09659			bce:BC2705	1205053	AE016877	NC_004722	lcl|AE016877.1_cdsid_AAP09659.1	AACGGCTGGGCATTTTGATTTAGATGCAGAACTTAAAATTTGGGTGTCTAGTATGGAGGA	2686504..2686881
MBC272_1	2.89084	2.89084	1.53149	up	D	D	D	D	D	D	P	BC_0346	ABC transporter ATP-binding protein///Methionine import ATP-binding protein MetN 2 [Source:UniProtKB/Swiss-Prot;Acc:Q81IN8]///ABC transporter ATP-binding protein	AAP07386	hisH	GO:0015821|GO:0005886|GO:0015424|GO:0005524	bce:BC0346	1202699	AE016877	NC_004722	lcl|AE016877.1_cdsid_AAP07386.1	ACTGGTGAGGAGACAGGACAGCCGGTACTATCATATATCGCAAAAAACTATAACGTCGAT	324288..325307
MBC157_3	2.88885	2.88885	1.5305	up	D	D	D	D	D	D	P	BC_0198	ABC transporter substrate-binding protein [Source:UniProtKB/TrEMBL;Acc:Q81IZ5]///ABC transporter substrate-binding protein///ABC transporter substrate-binding protein	AAP07267			bce:BC0198	1202551	AE016877	NC_004722	lcl|AE016877.1_cdsid_AAP07267.1	AGAGGCATCTCAATTACCAACGCAACTAAGTGAAGTGAAAGCAGCTGCAATTAACACAAA	complement(173277..174089)
MBC3188_3	2.88849	2.88849	1.53032	up	N	D	D	D	D	D	H	BC_3387	Diaminohydroxyphosphoribosylaminopyrimidine deaminase [Source:UniProtKB/TrEMBL;Acc:Q81B09]///diaminohydroxyphosphoribosylaminopyrimidine deaminase///Diaminohydroxyphosphoribosylaminopyrimidine deaminase	AAP10323		GO:0008835|GO:0008270|GO:0008703|GO:0055114|GO:0009231	bce:BC3387	1205732	AE016877	NC_004722	lcl|AE016877.1_cdsid_AAP10323.1	CGAAATACATGCGATACGTATGGCTGGAGAACAGGTACGTGGTGCTACAATCTATGTAAC	complement(3352707..3353615)
MBC4921_3	2.88799	2.88799	1.53007	up	D	D	D	D	D	D	M	BC_5203	Undecaprenyl-phosphate alpha-N-acetylglucosaminephosphotransferase [Source:UniProtKB/TrEMBL;Acc:Q815F6]///undecaprenyl-phosphate alpha-N-acetylglucosaminephosphotransferase///Undecaprenyl-phosphate alpha-N-acetylglucosaminephosphotransferase	AAP12068		GO:0016021|GO:0008963	bce:BC5203	1207543	AE016877	NC_004722	lcl|AE016877.1_cdsid_AAP12068.1	TCGCTTTGATTTTCTTCACAGAAATCATCGCTGAAATAATCGGGCTTGTACATGAACGCT	5103109..5104182
MBC469_1	2.88626	2.88626	1.5292	up	D	D	D	D	D	D	R	BC_0565	ankyrin///Ankyrin ///Ankyrin [Source:UniProtKB/TrEMBL;Acc:Q81I54]	AAP07583			bce:BC0565	1202917	AE016877	NC_004722	lcl|AE016877.1_cdsid_AAP07583.1	AAACGCCTGTCCTTGCAGCGACGTACCAAAATCATGTAGAGACAGTTAAAGCATTAATTG	548377..549126
MBC2132_3	2.88514	2.88514	1.52864	up	D	D	D	D	D	D	C	BC_2290	methylmalonate-semialdehyde dehydrogenase (acylating)///Methylmalonate semialdehyde dehydrogenase [acylating] [Source:UniProtKB/Swiss-Prot;Acc:Q81DR5]///Methylmalonate-semialdehyde dehydrogenase (acylating)	AAP09254	iolA	GO:0018478|GO:0006573|GO:0004491|GO:0055114	bce:BC2290	1204639	AE016877	NC_004722	lcl|AE016877.1_cdsid_AAP09254.1	ACGAAGATAACTATGTTGGACCATTAATCCGTGAATCTCATAAAGAGCGCGTTTTAGGCT	2233499..2234959
MBC2664_1	2.88354	2.88354	1.52784	up	D	D	D	D	D	D	M	BC_2846	protein dltD precursor///Protein dltD precursor ///Protein dltD [Source:UniProtKB/TrEMBL;Acc:Q81CC7]	AAP09796			bce:BC2846	1205194	AE016877	NC_004722	lcl|AE016877.1_cdsid_AAP09796.1	AAGAGAAAACAAATATCGGACTTCGTTCAATTTCTTGGGAAGACGCACGTAAACACGCAG	complement(2808405..2809586)
MBC4680_2	2.88258	2.88258	1.52736	up	N	D	N	D	D	D		BC_4949	hypothetical protein ///Putative uncharacterized protein [Source:UniProtKB/TrEMBL;Acc:Q816B9]	AAP11821			bce:BC4949	1207291	AE016877	NC_004722	lcl|AE016877.1_cdsid_AAP11821.1	GCGTTTTAAAGTCGATTGCCCATGCAATTAATGTAGCGCATTGTCCAGATTTCTCACATG	complement(4864993..4865661)
MBC1274_3	2.88214	2.88214	1.52714	up	D	D	D	D	D	D	E	BC_1410	Imidazole glycerol phosphate synthase subunit hisF [Source:UniProtKB/Swiss-Prot;Acc:Q81G02]///HisF protein ///imidazole glycerol phosphate synthase subunit HisF	AAP08391	hisF	GO:0005737|GO:0000107|GO:0016829|GO:0000105	bce:BC1410	1203759	AE016877	NC_004722	lcl|AE016877.1_cdsid_AAP08391.1	TAAATGGAACGTATATGTCAACGGCGGAAGAGTTGACACAGGAATGGATGCCATAGAATG	1372924..1373682
MBC5119_1	2.87858	2.87858	1.52536	up	D	D	D	D	D	D	E	BC_5404	Homoserine dehydrogenase ///Homoserine dehydrogenase [Source:UniProtKB/TrEMBL;Acc:Q814M4]///homoserine dehydrogenase	AAP12266		GO:0050661|GO:0004412|GO:0009097|GO:0009086|GO:0016597|GO:0055114|GO:0009088	bce:BC5404	1207744	AE016877	NC_004722	lcl|AE016877.1_cdsid_AAP12266.1	ATATAACGCTGTGTATGTGTACGGTGAAGCAGTTGGAGAAACGATGTTTTATGGACCAGG	complement(5318115..5319410)
MBC1822_1	2.87665	2.87665	1.52439	up	D	D	D	D	D	D		BC_1971	hypothetical protein ///Putative uncharacterized protein [Source:UniProtKB/TrEMBL;Acc:Q81EJ9]	AAP08942			bce:BC1971	1204320	AE016877	NC_004722	lcl|AE016877.1_cdsid_AAP08942.1	TAAGCGGAAAGAATGGTTCAATATAAAAGGCTACAGCGCAGCAATTAAAACGGCTTCTCA	1919962..1920453
MBC4804_2	2.87187	2.87187	1.52199	up	D	D	D	D	D	D		BC_5077	hypothetical protein ///Putative uncharacterized protein [Source:UniProtKB/TrEMBL;Acc:Q815Q7]	AAP11946			bce:BC5077	1207418	AE016877	NC_004722	lcl|AE016877.1_cdsid_AAP11946.1	TGACTATTTAGTAGATTTTAATGGTAAGATTCGACCCATAAGTGAAGAAATGAGTGAGGA	complement(4983851..4984330)
MBC2882_3	2.87168	2.87168	1.5219	up	D	D	D	D	D	D	E	BC_3067	Regulator of kinase autophosphorylation inhibitor [Source:UniProtKB/TrEMBL;Acc:Q81BS9]///Regulator of kinase autophosphorylation inhibitor ///regulator of kinase autophosphorylation inhibitor	AAP10014		GO:0016301|GO:0006457|GO:0003755	bce:BC3067	1205415	AE016877	NC_004722	lcl|AE016877.1_cdsid_AAP10014.1	GGTGCACAACCAGAAATGGCGAGTCGTTTCATTCTAGACTTACAAAAAGATGCGAGAATA	complement(3023869..3024858)
MBC889_3	2.8698	2.8698	1.52095	up	D	D	D	D	D	D		BC_1018	Putative uncharacterized protein [Source:UniProtKB/TrEMBL;Acc:Q81H08]///hypothetical protein	AAP08005	rplA		bce:BC1018	1203367	AE016877	NC_004722	lcl|AE016877.1_cdsid_AAP08005.1	AGACGAATCATTCGAGGCGGCAACTGAAAAAGAAGCAAAAGCAAAAGGTGAATCTATCTT	complement(996787..996972)
MBC2105_1	2.86951	2.86951	1.52081	up	N	N	N	N	N	D	J	BC_2263	Ribosomal-protein-alanine acetyltransferase ///Ribosomal-protein-alanine acetyltransferase [Source:UniProtKB/TrEMBL;Acc:Q81DU0]///ribosomal-protein-alanine acetyltransferase	AAP09227		GO:0008999	bce:BC2263	1204612	AE016877	NC_004722	lcl|AE016877.1_cdsid_AAP09227.1	ACTGAGATTGGCTATGATATTTCAAAAACATTTTGGGGTAAAGGATATGCACCTGAAGCA	complement(2208767..2209297)
MBC2130_3	2.86498	2.86498	1.51852	up	D	D	D	D	D	D	I	BC_2288	Acyl-CoA dehydrogenase///Acyl-CoA dehydrogenase [Source:UniProtKB/TrEMBL;Acc:Q81DR7]///Acyl-CoA dehydrogenase	AAP09252		GO:0050660|GO:0003995|GO:0055114	bce:BC2288	1204637	AE016877	NC_004722	lcl|AE016877.1_cdsid_AAP09252.1	CGGACGTGTACGTCATGGAATCAGCGTTTTTACGTACGAGAAAAGCGGTAAGTAAAAATG	2230860..2232569
MBC1105_3	2.86407	2.86407	1.51807	up	N	D	D	D	D	D	E	BC_1237	tryptophan synthase subunit beta///Tryptophan synthase beta chain [Source:UniProtKB/Swiss-Prot;Acc:Q81GG5]///Tryptophan synthase beta chain	AAP08222	trpB	GO:0004834|GO:0030170	bce:BC1237	1203586	AE016877	NC_004722	lcl|AE016877.1_cdsid_AAP08222.1	AGATATTGGCCGCGTTTCCTATCATTCGATAACAGACGAAGAAGCATTAGAAGCATTTCA	1212177..1213370
MBC4957_1	2.86076	2.86076	1.5164	up	D	D	D	D	D	D		BC_5240	Putative uncharacterized protein [Source:UniProtKB/TrEMBL;Acc:Q815C4]///hypothetical protein	AAP12104			bce:BC5240	1207580	AE016877	NC_004722	lcl|AE016877.1_cdsid_AAP12104.1	AACCAGGCTCTCAAAAGCCATTTCCTATCGACATTCCATTTGAACAAAATATGTTGCCAA	5149109..5149411
MBC3664_1	2.85479	2.85479	1.51338	up	N	D	D	D	D	D	R	BC_3881	Phosphoglycolate phosphatase [Source:UniProtKB/TrEMBL;Acc:Q819S8]///phosphoglycolate phosphatase///Phosphoglycolate phosphatase	AAP10802		GO:0008967	bce:BC3881	1206226	AE016877	NC_004722	lcl|AE016877.1_cdsid_AAP10802.1	GTACAGCAGCTGGGATGCAAGGGATATGGTTAAATCGAGATAACTCACAACTCAAGTACG	3861429..3861587
MBC191_1	2.85362	2.85362	1.51279	up	N	D	D	D	D	D	S	BC_0233	hypothetical protein BC0233///hypothetical protein ///Putative uncharacterized protein [Source:UniProtKB/TrEMBL;Acc:Q81IW3]	AAP07302			bce:BC0233	1202586	AE016877	NC_004722	lcl|AE016877.1_cdsid_AAP07302.1	ACGGTGAATCGATTGAAGAGATTGAGGTTGCAAATATTCCTATAAATGCGAAGAGCAAAC	207252..207608
MBC4565_3	2.85358	2.85358	1.51277	up	D	D	D	D	D	D	T///K	BC_4801	Phage shock protein A///Phage shock protein A [Source:UniProtKB/TrEMBL;Acc:Q816M6]///Phage shock protein A	AAP11704			bce:BC4801	1207144	AE016877	NC_004722	lcl|AE016877.1_cdsid_AAP11704.1	TATGGAAGAGAAAGCTCTTCAATTAGAGGCTGAAGCGGAAGCAAGCGGTGAAGTTTATAA	complement(4727816..4728481)
MBC1841_1	2.8535	2.8535	1.51273	up	D	D	D	D	D	D	D	BC_1991	murein endopeptidase///putative murein endopeptidase ///Putative murein endopeptidase [Source:UniProtKB/TrEMBL;Acc:Q81EI5]	AAP08961			bce:BC1991	1204340	AE016877	NC_004722	lcl|AE016877.1_cdsid_AAP08961.1	GTAACAGGCACAGGAAATGGACAAGCTCACGCGTGGAATTTAGTGAACATTGAAAACAAA	1939584..1940744
MBC3029_3	2.85085	2.85085	1.51139	up	N	D	D	D	D	D	V	BC_3222	ABC transporter ATP-binding protein///ABC transporter ATP-binding protein ///ABC transporter ATP-binding protein [Source:UniProtKB/TrEMBL;Acc:Q81BE3]	AAP10164		GO:0016887|GO:0005524	bce:BC3222	1205569	AE016877	NC_004722	lcl|AE016877.1_cdsid_AAP10164.1	TCAATCGCGGGTGCATTATTATCACCGTCAAAAGGGGATATTTACATTCGTGAGCAAAAT	complement(3203998..3204669)
MBC1035_1	2.84538	2.84538	1.50862	up	D	D	D	D	D	D		BC_1164	Putative uncharacterized protein [Source:UniProtKB/TrEMBL;Acc:Q81GM8]///hypothetical protein	AAP08151			bce:BC1164	1203513	AE016877	NC_004722	lcl|AE016877.1_cdsid_AAP08151.1	TACTGAGCAACAAGATCTCGTGTATAGAGCAAAAAATGCTTTGCAATCCGCTTACGCAAA	complement(1144441..1144638)
MBC887_3	2.84289	2.84289	1.50736	up	D	D	D	D	D	D		BC_1016	hypothetical protein ///Putative uncharacterized protein [Source:UniProtKB/TrEMBL;Acc:Q81H10]	AAP08003			bce:BC1016	1203365	AE016877	NC_004722	lcl|AE016877.1_cdsid_AAP08003.1	TGAAGGGGAGCGATCACATGTATTTCGGAAGCAAAGGTTGGTATGTAAAAGAACTTAAAA	complement(996102..996260)
MBC1841_2	2.84243	2.84243	1.50712	up	D	D	D	D	D	D	D	BC_1991	murein endopeptidase///putative murein endopeptidase ///Putative murein endopeptidase [Source:UniProtKB/TrEMBL;Acc:Q81EI5]	AAP08961			bce:BC1991	1204340	AE016877	NC_004722	lcl|AE016877.1_cdsid_AAP08961.1	ACGAACAGTTAAGTAAAGATCATGAATGGGATCGTAGCAAATATCCAGCGGCAACTACAA	1939584..1940744
MBC2713_2	2.8414	2.8414	1.5066	up	D	D	D	D	D	D	E	BC_2896	Aspartate aminotransferase ///Aspartate aminotransferase [Source:UniProtKB/TrEMBL;Acc:Q81C83]///aspartate aminotransferase	AAP09845		GO:0009058|GO:0030170|GO:0004069	bce:BC2896	1205244	AE016877	NC_004722	lcl|AE016877.1_cdsid_AAP09845.1	GCTGCACTAAGAAACGGTGCTACGTTTTGTGAGAAAAACCGTGAAATTTATCAAGAACGT	2855377..2856579
MBC5007_2	2.83992	2.83992	1.50585	up	D	D	D	D	D	D	S	BC_5290	hypothetical protein BC5290///hypothetical protein ///Putative uncharacterized protein [Source:UniProtKB/TrEMBL;Acc:Q814X7]	AAP12154			bce:BC5290	1207630	AE016877	NC_004722	lcl|AE016877.1_cdsid_AAP12154.1	CCGGAAAAGTGCTGCAGACGCGAGTATTACTCATCTTAATTACAATTGCAATTGGGACAT	complement(5200210..5200446)
MBC1815_2	2.8386	2.8386	1.50518	up	D	D	D	D	D	D	E	BC_1964	Homoserine dehydrogenase ///homoserine dehydrogenase///Homoserine dehydrogenase [Source:UniProtKB/TrEMBL;Acc:Q81EK6]	AAP08935		GO:0050661|GO:0004412|GO:0009097|GO:0009086|GO:0055114|GO:0009088	bce:BC1964	1204313	AE016877	NC_004722	lcl|AE016877.1_cdsid_AAP08935.1	GGACTAGATGCGGCGAGAAAGGTAGCAATTCTTGCAAACTTAGGTTTTTCGATGAATGTT	1911628..1912923
MBC1624_3	2.836	2.836	1.50386	up	D	D	D	D	D	D	G	BC_1768	Chitooligosaccharide deacetylase [Source:UniProtKB/TrEMBL;Acc:Q81F35]///chitooligosaccharide deacetylase///Chitooligosaccharide deacetylase	AAP08744		GO:0016810|GO:0005975	bce:BC1768	1204117	AE016877	NC_004722	lcl|AE016877.1_cdsid_AAP08744.1	TAATCCGCCAAACAGGATTTACAGACGAAATTGATTTTAGGCCCCCTAACGGTAAGAAGT	complement(1721591..1722295)
MBC8_3	2.83398	2.83398	1.50283	up	D	D	D	D	D	D	F	BC_0013	Inosine-5'-monophosphate dehydrogenase ///Inosine-5'-monophosphate dehydrogenase [Source:UniProtKB/TrEMBL;Acc:Q81JC8]///inosine 5'-monophosphate dehydrogenase	AAP07118		GO:0006177|GO:0003938|GO:0046872|GO:0055114	bce:BC0013	1202366	AE016877	NC_004722	lcl|AE016877.1_cdsid_AAP07118.1	TAGTTAAAGTTGGTATTGGACCAGGTTCTATTTGTACAACACGCGTTGTAGCCGGTGTTG	15349..16812
MBC2343_2	2.83272	2.83272	1.50219	up	N	N	N	D	D	D	S	BC_2511	hypothetical protein ///hypothetical protein BC2511///Putative uncharacterized protein [Source:UniProtKB/TrEMBL;Acc:Q81D68]	AAP09471			bce:BC2511	1204860	AE016877	NC_004722	lcl|AE016877.1_cdsid_AAP09471.1	TCGGTTTTATTACAACGAATGGGATGCAAACGACGGTGTTATTTTCCGTTCGAAAAGGTA	2482576..2483139
MBC2070_1	2.83262	2.83262	1.50214	up	N	N	N	N	D	D		BC_2226	Putative uncharacterized protein [Source:UniProtKB/TrEMBL;Acc:Q81DX0]///hypothetical protein	AAP09192			bce:BC2226	1204575	AE016877	NC_004722	lcl|AE016877.1_cdsid_AAP09192.1	ATACGCAGACCTAGCAATGGCCATGTTGACTTCCATTAGTGCCCTTTCAGAAGAATATAA	complement(2171897..2172574)
MBC3443_2	2.82553	2.82553	1.49852	up	D	D	D	D	D	D	E	BC_3652	Histidine ammonia-lyase ///histidine ammonia-lyase///Histidine ammonia-lyase [Source:UniProtKB/Swiss-Prot;Acc:Q81AC6]	AAP10581	deoD	GO:0005737|GO:0009058|GO:0006548|GO:0004397	bce:BC3652	1205997	AE016877	NC_004722	lcl|AE016877.1_cdsid_AAP10581.1	CTAGTTTCTGAAAATAAAACGTTAGCACATCCGGCGAGTGTTGATTCAATCCCGTCATCA	complement(3623637..3625157)
MBC5014_2	2.82493	2.82493	1.49822	up	N	N	N	D	D	D	C	BC_5297	NADH-quinone oxidoreductase subunit H [Source:UniProtKB/Swiss-Prot;Acc:Q814X0]///NADH dehydrogenase subunit H///NADH-quinone oxidoreductase chain H	AAP12161	nuoH	GO:0048038|GO:0005886|GO:0050136|GO:0016021|GO:0055114	bce:BC5297	1207637	AE016877	NC_004722	lcl|AE016877.1_cdsid_AAP12161.1	CTTATGAGATTCCGCTCGTAATGAGTGTAATTGGTATCGTTTTGCTAGCTGGTAGCCTGA	complement(5206836..5207837)
MBC2322_3	2.82435	2.82435	1.49792	up	N	D	D	D	D	D	I	BC_2487	enoyl-CoA hydratase///3-hydroxybutyryl-CoA dehydratase ///3-hydroxybutyryl-CoA dehydratase [Source:UniProtKB/TrEMBL;Acc:Q81D89]	AAP09447		GO:0003859	bce:BC2487	1204836	AE016877	NC_004722	lcl|AE016877.1_cdsid_AAP09447.1	ACAGCCAGTTATTGCTGCTATAAATGGAATTGCACTTGGTGGTGGTACGGAATTAAGTTT	2455578..2456366
MBC3734_3	2.82138	2.82138	1.4964	up	D	D	D	D	D	C	R	BC_3952	hypothetical protein BC3952///GTPase [Source:UniProtKB/TrEMBL;Acc:Q819M4]///GTPase	AAP10872		GO:0010181	bce:BC3952	1206297	AE016877	NC_004722	lcl|AE016877.1_cdsid_AAP10872.1	GGTGCAAGAAGTGCGTGATGTTATGTTTTATGGAGCGAAACTTGCAATTGAACCAACATA	complement(3934480..3935013)
MBC300_3	2.82019	2.82019	1.49579	up	D	D	D	D	D	D	R	BC_0374	amidohydrolase amhX///Amidohydrolase amhX ///Amidohydrolase amhX [Source:UniProtKB/TrEMBL;Acc:Q81IL2]	AAP07414		GO:0005515|GO:0016787	bce:BC0374	1202727	AE016877	NC_004722	lcl|AE016877.1_cdsid_AAP07414.1	GGGCCTCTCTATACGACAGGAAGCGATGATTTCCATTACTATACAGTGAAAAGACCACAT	355507..356622
MBC469_2	2.81918	2.81918	1.49528	up	D	D	D	D	D	D	R	BC_0565	ankyrin///Ankyrin ///Ankyrin [Source:UniProtKB/TrEMBL;Acc:Q81I54]	AAP07583			bce:BC0565	1202917	AE016877	NC_004722	lcl|AE016877.1_cdsid_AAP07583.1	TTCAGCTACTCTTGGAGACACAGAGACAGCTATGAAGTTGATTCAGGATGGAGCGAATAT	548377..549126
MBC2031_2	2.81611	2.81611	1.4937	up	D	D	D	D	D	D	R	BC_2187	Phosphoglycolate phosphatase [Source:UniProtKB/TrEMBL;Acc:Q81E09]///phosphoglycolate phosphatase///Phosphoglycolate phosphatase	AAP09153		GO:0008967	bce:BC2187	1204536	AE016877	NC_004722	lcl|AE016877.1_cdsid_AAP09153.1	AGAGAAAGATATGTTATATGTCGGTGATGAACAGCGAGACGTAGCAGCGTGTAAAAAGGC	2134165..2134806
MBC1085_2	2.81546	2.81546	1.49337	up	D	D	D	D	D	D	I	BC_1216	enoyl-(acyl-carrier-protein) reductase (fabL) (NADPH)///enoyl-(acyl carrier protein) reductase///Enoyl-[acyl-carrier-protein] reductase (FabL) (NADPH) [Source:UniProtKB/TrEMBL;Acc:Q81GI3]	AAP08201		GO:0005488|GO:0004318|GO:0006633|GO:0055114	bce:BC1216	1203565	AE016877	NC_004722	lcl|AE016877.1_cdsid_AAP08201.1	TTAACGTTAACATACCTTGGTGGCGAGCGCGTTGTGAAAAATTATAACGTTATGGGTGTT	1195214..1195984
MBC3500_3	2.81394	2.81394	1.49259	up	D	D	D	D	D	D	L	BC_3711	DNA integration/recombination/invertion protein [Source:UniProtKB/TrEMBL;Acc:Q81A75]///DNA integration/recombination/invertion protein///DNA integration/recombination/invertion protein	AAP10638		GO:0015074|GO:0006310|GO:0003677	bce:BC3711	1206056	AE016877	NC_004722	lcl|AE016877.1_cdsid_AAP10638.1	AGGCATTAACGGAAATTGCTATACAAAAAATGATTCGCCTCGAAGTGGCTAGAGCCAATT	3675704..3676669
MBC2442_1	2.81391	2.81391	1.49257	up	N	D	D	D	D	D	R	BC_2611	Virginiamycin A acetyltransferase ///virginiamycin A acetyltransferase///Virginiamycin A acetyltransferase [Source:UniProtKB/TrEMBL;Acc:Q81CX8]	AAP09570		GO:0008415	bce:BC2611	1204960	AE016877	NC_004722	lcl|AE016877.1_cdsid_AAP09570.1	ATCATTGCAGCTAAATCTGTTGTGACTAGAGACGTCGCACCATATACAATTGTTGGTGGA	2575249..2575905
MBC3420_1	2.81321	2.81321	1.49222	up	D	D	D	D	D	D	Q///I	BC_3628	Long-chain-fatty-acid--CoA ligase ///Long-chain-fatty-acid--CoA ligase [Source:UniProtKB/TrEMBL;Acc:Q81AE6]///acyl-CoA synthetase	AAP10558		GO:0004467	bce:BC3628	1205973	AE016877	NC_004722	lcl|AE016877.1_cdsid_AAP10558.1	TTTTGTAACAGCACTAGTCGATGCAGAAAGCGAAAGAAGGCCAAATTCAGTAGGAAAACC	complement(3600353..3601816)
MBC4410_2	2.81124	2.81124	1.4912	up	D	D	D	D	D	D	G	BC_4642	ATP-NAD kinase ///Probable inorganic polyphosphate/ATP-NAD kinase 2 [Source:UniProtKB/Swiss-Prot;Acc:Q817B5]///inorganic polyphosphate/ATP-NAD kinase	AAP11549	ppnK2	GO:0005737|GO:0003951|GO:0005524	bce:BC4642	1206987	AE016877	NC_004722	lcl|AE016877.1_cdsid_AAP11549.1	ATGGATAACGAAGCGCTTAGCATTAAACAAGTGGAAAAAGCTGTTGTACGCTTAAGCGAT	4582287..4583090
MBC472_1	2.81077	2.81077	1.49097	up	N	N	N	N	D	D	G	BC_0568	SN-glycerol-3-phosphate transport system permease protein ugpA ///SN-glycerol-3-phosphate transport system permease protein ugpA///SN-glycerol-3-phosphate transport system permease protein ugpA [Source:UniProtKB/TrEMBL;Acc:Q81I51]	AAP07586		GO:0005215|GO:0005886|GO:0016021	bce:BC0568	1202920	AE016877	NC_004722	lcl|AE016877.1_cdsid_AAP07586.1	TGTGTACTCGATTTACAAAGAGGCGTTTGTGAATCATCAATTTGGAACAGCAAGTGCACA	551255..552187
MBC3144_3	2.8044	2.8044	1.48769	up	N	N	N	D	D	D	F	BC_3339	phosphohydrolase (MutT/nudix family protein)///Phosphohydrolase (MutT/nudix family protein) ///Phosphohydrolase (MutT/nudix family protein) [Source:UniProtKB/TrEMBL;Acc:Q81B51]	AAP10279		GO:0016787	bce:BC3339	1205686	AE016877	NC_004722	lcl|AE016877.1_cdsid_AAP10279.1	AATGAAAAAGATGAAGTATTGCTGCAGCTCCGTACAGATTTTAACCGCTGGGGCATTATT	3301420..3301866
MBC2508_1	2.79633	2.79633	1.48353	up	N	N	N	D	D	D	R	BC_2684	Spermine/spermidine acetyltransferase [Source:UniProtKB/TrEMBL;Acc:Q81CR3]///spermine/spermidine acetyltransferase///Spermine/spermidine acetyltransferase	AAP09640		GO:0004145	bce:BC2684	1205033	AE016877	NC_004722	lcl|AE016877.1_cdsid_AAP09640.1	ACGATGGTGACCTTATGGTTGGTTTTGTTATGCATGCTGTTGTAATAGAGACATCGGATA	2669111..2669569
MBC4285_2	2.78954	2.78954	1.48003	up	N	D	D	D	D	D	M	BC_4514	D-alanyl-D-alanine carboxypeptidase ///D-alanyl-D-alanine carboxypeptidase///D-alanyl-D-alanine carboxypeptidase [Source:UniProtKB/TrEMBL;Acc:Q817M4]	AAP11424		GO:0006508|GO:0009002	bce:BC4514	1206859	AE016877	NC_004722	lcl|AE016877.1_cdsid_AAP11424.1	AAGGGCTTGATCTTACAGCTGTATCTGGTTATCGTTCATACAAACGCCAAAAATCGTTGC	4458868..4459647
MBC2795_3	2.78908	2.78908	1.47979	up	D	D	D	D	D	D	E	BC_2980	Arginine permease [Source:UniProtKB/TrEMBL;Acc:Q81C05]///arginine permease///Arginine permease	AAP09927		GO:0015171|GO:0016021	bce:BC2980	1205328	AE016877	NC_004722	lcl|AE016877.1_cdsid_AAP09927.1	TTCTGTCGCAAACTCAGGACTATACGCTGCTACTCGAATGCTTTGGTCTTTATCAAAAAA	2938827..2940251
MBC4949_3	2.78898	2.78898	1.47974	up	D	D	D	D	D	D	M	BC_5232	Phosphoglycerol transferase [Source:UniProtKB/TrEMBL;Acc:Q815D2]///Phosphoglycerol transferase ///phosphoglycerol transferase	AAP12096		GO:0008484|GO:0016740	bce:BC5232	1207572	AE016877	NC_004722	lcl|AE016877.1_cdsid_AAP12096.1	TCGGTCATGATGTATTCTCACCTGATAATAAAGGATTCGTTGTTCTTCGTGACGGTAGCT	5136096..5137991
MBC469_3	2.78375	2.78375	1.47703	up	D	D	D	D	D	D	R	BC_0565	ankyrin///Ankyrin ///Ankyrin [Source:UniProtKB/TrEMBL;Acc:Q81I54]	AAP07583			bce:BC0565	1202917	AE016877	NC_004722	lcl|AE016877.1_cdsid_AAP07583.1	CTGTCCTTGCAGCGACGTACCAAAATCATGTAGAGACAGTTAAAGCATTAATTGGTGCAG	548377..549126
MBC4293_2	2.78181	2.78181	1.47603	up	D	D	D	D	D	D	C	BC_4523	Electron transfer flavoprotein beta-subunit [Source:UniProtKB/TrEMBL;Acc:Q817L7]///Electron transfer flavoprotein beta-subunit ///electron transfer flavoprotein subunit beta	AAP11432		GO:0009055	bce:BC4523	1206868	AE016877	NC_004722	lcl|AE016877.1_cdsid_AAP11432.1	CAGGAAAAGTGTTACAAGGCGAGCTGCAAGATCAAGTAAAAGAACTTGTATCGTTGCTCC	complement(4467751..4468524)
MBC4608_3	2.78006	2.78006	1.47511	up	D	D	D	D	D	D	T	BC_4848	Sensor protein vanS ///sensor protein vanS///Sensor protein vanS [Source:UniProtKB/TrEMBL;Acc:Q816I3]	AAP11749		GO:0000160|GO:0018106|GO:0016021|GO:0005524|GO:0000155	bce:BC4848	1207190	AE016877	NC_004722	lcl|AE016877.1_cdsid_AAP11749.1	GGGACAGGCCTTGGACTATTTATTGCGAAAAATATTGTCGAGCAACATAACGGTACGATT	complement(4771537..4772643)
MBC1284_2	2.77225	2.77225	1.47106	up	D	D	D	D	D	D	S	BC_1420	Putative uncharacterized protein [Source:UniProtKB/TrEMBL;Acc:Q81FZ2]///hypothetical protein ///hypothetical protein BC1420	AAP08401			bce:BC1420	1203769	AE016877	NC_004722	lcl|AE016877.1_cdsid_AAP08401.1	GTGAGTGTACGGGAACATTTTGATGAAGTATCCGAGAAGATTGAAGCGATGCTTGCTGAT	1382222..1382365
MBC920_1	2.7717	2.7717	1.47077	up	D	D	D	D	D	D	F///G///R	BC_1049	bis(5'-nucleosyl)-tetraphosphatase (asymmetrical)///Bis(5'-nucleosyl)-tetraphosphatase (Asymmetrical) [Source:UniProtKB/TrEMBL;Acc:Q81GY0]///Bis(5'-nucleosyl)-tetraphosphatase (asymmetrical)	AAP08036		GO:0004081	bce:BC1049	1203398	AE016877	NC_004722	lcl|AE016877.1_cdsid_AAP08036.1	GACAAACTGTGTTCCACTTCCACCTTCATTTAATTCCACGCTACGGTGAAAAAGATGGTT	complement(1028207..1028641)
MBC2202_2	2.76794	2.76794	1.46881	up	D	D	D	D	D	D	E	BC_2363	Aspartate-semialdehyde dehydrogenase ///aspartate-semialdehyde dehydrogenase///Aspartate-semialdehyde dehydrogenase [Source:UniProtKB/TrEMBL;Acc:Q81DK0]	AAP09326		GO:0050661|GO:0005737|GO:0051287|GO:0004073|GO:0046983|GO:0009086|GO:0055114|GO:0009088	bce:BC2363	1204712	AE016877	NC_004722	lcl|AE016877.1_cdsid_AAP09326.1	CTCGTTGTTCCGGAAGTGAATGCGCACACTTTAAAACAGCATAAAGGTATCATTGCAGTT	2307991..2309034
MBC523_3	2.76511	2.76511	1.46734	up	D	D	D	D	D	D	H	BC_0620	ubiquinone/menaquinone biosynthesis methyltransferase UBIE///Ubiquinone/menaquinone biosynthesis methyltransferase UBIE [Source:UniProtKB/TrEMBL;Acc:Q81I06]///Ubiquinone/menaquinone biosynthesis methyltransferase UBIE	AAP07637		GO:0008168	bce:BC0620	1202972	AE016877	NC_004722	lcl|AE016877.1_cdsid_AAP07637.1	AGGGATGCTACTCTTACACCGGCATTGAAGGCTCCGAACTTATGTATGAAAAAGCTAAAA	complement(612564..613295)
MBC3714_3	2.76429	2.76429	1.46691	up	D	D	D	D	C	D	S	BC_3932	hypothetical Cytosolic Protein ///hypothetical protein BC3932///UPF0298 protein BC_3932 [Source:UniProtKB/Swiss-Prot;Acc:Q812V9]	AAP10852		GO:0005737	bce:BC3932	1206277	AE016877	NC_004722	lcl|AE016877.1_cdsid_AAP10852.1	TCGCCCGTATTTAAAAACGGAATTTGAAAATTCCCGTCCTGATCGAGCAAAAGAATACGA	complement(3914051..3914317)
MBC2941_1	2.76065	2.76065	1.46501	up	N	D	D	D	D	D	E	BC_3133	hydrolase///Putative hydrolase [Source:UniProtKB/TrEMBL;Acc:Q81BM0]///putative hydrolase	AAP10075		GO:0016787	bce:BC3133	1205480	AE016877	NC_004722	lcl|AE016877.1_cdsid_AAP10075.1	GATGAAACAGCGTTTGCTTTAAAACCATTTCGCGATTTAGCTGAAGGTCTTGCATCGAAG	complement(3103033..3104163)
MBC4762_1	2.75384	2.75384	1.46144	up	D	D	D	D	D	D	J	BC_5031	Methionyl-tRNA synthetase ///Methionyl-tRNA synthetase 2 [Source:UniProtKB/Swiss-Prot;Acc:Q815U6]///methionyl-tRNA synthetase	AAP11903	metG2	GO:0005737|GO:0006431|GO:0004825|GO:0005524|GO:0046872	bce:BC5031	1207373	AE016877	NC_004722	lcl|AE016877.1_cdsid_AAP11903.1	CACGGAAAGGATAATATTCCGTTTCATTCCGTCATTTGGCCAGCGGTATTACTTGGAATA	complement(4933002..4934636)
MBC3892_2	2.75289	2.75289	1.46095	up	D	D	D	D	D	D	H	BC_4112	6,7-dimethyl-8-ribityllumazine synthase ///"6,7-dimethyl-8-ribityllumazine synthase"///"6,7-dimethyl-8-ribityllumazine synthase [Source:UniProtKB/Swiss-Prot;Acc:Q818X5]"	AAP11031	rpsN	GO:0009349|GO:0004746|GO:0009231	bce:BC4112	1206457	AE016877	NC_004722	lcl|AE016877.1_cdsid_AAP11031.1	TTAAAGCGTCACGGTGTAGAAGAAAATGATATTGATGTTGCTTGGGTTCCTGGTGCATTT	4076294..4076755
MBC2659_2	2.74804	2.74804	1.4584	up	N	D	D	D	D	D	O	BC_2840	Sarcosine oxidase alpha subunit [Source:UniProtKB/TrEMBL;Acc:Q81CD2]///sarcosine oxidase alpha subunit///Sarcosine oxidase alpha subunit	AAP09791		GO:0008115|GO:0055114	bce:BC2840	1205188	AE016877	NC_004722	lcl|AE016877.1_cdsid_AAP09791.1	AGCTGGATTAACATTCTATCCAAACAACGGAATGAAAATAAACGGAACGCCACTTCACCT	2804101..2805336
MBC1036_2	2.74751	2.74751	1.45813	up	D	D	D	D	D	D	R	BC_1165	HAD superfamily hydrolase///Hydrolase (HAD superfamily) [Source:UniProtKB/TrEMBL;Acc:Q81GM7]///hydrolase (HAD superfamily)	AAP08152	filM	GO:0016787	bce:BC1165	1203514	AE016877	NC_004722	lcl|AE016877.1_cdsid_AAP08152.1	AGATAATGATTTTGAAATGATTGAATTTGCTGGTCACGGCATCGCAATGGGAAATGCCAT	complement(1144885..1145694)
MBC3892_3	2.74569	2.74569	1.45717	up	D	D	D	D	D	D	H	BC_4112	6,7-dimethyl-8-ribityllumazine synthase ///"6,7-dimethyl-8-ribityllumazine synthase"///"6,7-dimethyl-8-ribityllumazine synthase [Source:UniProtKB/Swiss-Prot;Acc:Q818X5]"	AAP11031	rpsN	GO:0009349|GO:0004746|GO:0009231	bce:BC4112	1206457	AE016877	NC_004722	lcl|AE016877.1_cdsid_AAP11031.1	ATTAACGACAGAAACAATTGAACAAGCGATTGAACGCGCAGGTACGAAAGCTGGTAATAA	4076294..4076755
MBC3787_1	2.737	2.737	1.4526	up	N	N	N	N	D	D		BC_4006	hypothetical Cytosolic Protein ///Hypothetical Cytosolic Protein [Source:UniProtKB/TrEMBL;Acc:Q812V0]	AAP10926			bce:BC4006	1206351	AE016877	NC_004722	lcl|AE016877.1_cdsid_AAP10926.1	AGTCGATCACGCCGCTCAAACAGATGCACTGCAAAAAGAAAAGATGGACTTATTAATGAA	3980803..3981555
MBC1823_1	2.73467	2.73467	1.45137	up	D	D	D	D	D	D	T///K	BC_1972	Alkaline phosphatase synthesis two-component response regulator phoP ///alkaline phosphatase synthesis transcriptional regulatory protein PhoP///Alkaline phosphatase synthesis two-component response regulator phoP [Source:UniProtKB/TrEMBL;Acc:Q81EJ8]	AAP08943		GO:0006355|GO:0000160|GO:0000156|GO:0003677|GO:0006350	bce:BC1972	1204321	AE016877	NC_004722	lcl|AE016877.1_cdsid_AAP08943.1	TATTATGTTAACCGCACGTGTACAAGATGAAGATAAGGTGCAAGGACTAGGAATGGGTGC	1920466..1921155
MBC3632_2	2.7275	2.7275	1.44758	up	C	D	C	D	C	D	Q///I	BC_3848	Acyl carrier protein ///acyl carrier protein///Acyl carrier protein [Source:UniProtKB/Swiss-Prot;Acc:Q819V7]	AAP10770	acpP	GO:0005737|GO:0048037|GO:0031177|GO:0000036|GO:0006633	bce:BC3848	1206193	AE016877	NC_004722	lcl|AE016877.1_cdsid_AAP10770.1	AAATCATCGTTGATCGTTTAGGAGTAGAAGAGACTGAGGTAGTACCAGCTGCAAGCTTCA	complement(3826807..3827049)
MBC3632_1	2.72626	2.72626	1.44693	up	C	D	D	D	D	D	Q///I	BC_3848	Acyl carrier protein ///acyl carrier protein///Acyl carrier protein [Source:UniProtKB/Swiss-Prot;Acc:Q819V7]	AAP10770	acpP	GO:0005737|GO:0048037|GO:0031177|GO:0000036|GO:0006633	bce:BC3848	1206193	AE016877	NC_004722	lcl|AE016877.1_cdsid_AAP10770.1	AATCATCGTTGATCGTTTAGGAGTAGAAGAGACTGAGGTAGTACCAGCTGCAAGCTTCAA	complement(3826807..3827049)
MBC5120_1	2.72471	2.72471	1.4461	up	D	D	D	D	D	D	E	BC_5405	homoserine O-succinyltransferase///Homoserine O-succinyltransferase [Source:UniProtKB/Swiss-Prot;Acc:Q814M3]///Homoserine O-succinyltransferase	AAP12267	metA	GO:0005737|GO:0019281|GO:0008899	bce:BC5405	1207745	AE016877	NC_004722	lcl|AE016877.1_cdsid_AAP12267.1	AGCAAGACACAGAGGCGCAATTACTTCGCTTAATTGGAAACACACCGTTACAATTAGATG	complement(5319552..5320472)
MBC4881_2	2.72342	2.72342	1.44542	up	D	D	D	D	D	C		BC_5160	TPR-repeat-containing protein [Source:UniProtKB/TrEMBL;Acc:Q815J0]///TPR-repeat-containing protein	AAP12025		GO:0005488	bce:BC5160	1207500	AE016877	NC_004722	lcl|AE016877.1_cdsid_AAP12025.1	AGCAACTAGCTGAAAAAATGTGGCAATATGTCGTGGAATTGCATCCTGATAAAAAGGGAA	complement(5057825..5059336)
MBC2128_3	2.72311	2.72311	1.44526	up	D	D	D	D	D	D	R	BC_2286	2-methylisocitrate dehydratase ///2-methylcitrate dehydratase///2-methylisocitrate dehydratase [Source:UniProtKB/TrEMBL;Acc:Q81DR9]	AAP09250		GO:0051537|GO:0047456|GO:0047547|GO:0019629	bce:BC2286	1204635	AE016877	NC_004722	lcl|AE016877.1_cdsid_AAP09250.1	CGTTGCAGACGATTATGAAGATGCAGTAGCAAACGATCCACGTGTAGATGAATTACGTAA	2228342..2229778
MBC3386_2	2.72233	2.72233	1.44484	up	D	D	D	D	D	D	V	BC_3591	ABC transporter ATP-binding protein///ABC transporter ATP-binding protein ///ABC transporter ATP-binding protein [Source:UniProtKB/TrEMBL;Acc:Q81AH7]	AAP10524		GO:0016887|GO:0005524	bce:BC3591	1205936	AE016877	NC_004722	lcl|AE016877.1_cdsid_AAP10524.1	CGAGATGAACTGATAGAGCGTCTGCAATTTGATGTGAAAACACCGATTCGCAAAATGTCT	complement(3567658..3568551)
MBC2489_2	2.72153	2.72153	1.44442	up	N	D	D	D	D	D	V	BC_2664	Penicillin-binding protein ///Penicillin-binding protein [Source:UniProtKB/TrEMBL;Acc:Q81CT2]///penicillin-binding protein	AAP09620			bce:BC2664	1205013	AE016877	NC_004722	lcl|AE016877.1_cdsid_AAP09620.1	GGACGAAACCAACCAAAATTGGAGAACAAACGCTTACTCTATACCAATAAAAGGAGGGGC	2648529..2649554
MBC4410_3	2.71876	2.71876	1.44295	up	D	D	D	D	D	D	G	BC_4642	ATP-NAD kinase ///Probable inorganic polyphosphate/ATP-NAD kinase 2 [Source:UniProtKB/Swiss-Prot;Acc:Q817B5]///inorganic polyphosphate/ATP-NAD kinase	AAP11549	ppnK2	GO:0005737|GO:0003951|GO:0005524	bce:BC4642	1206987	AE016877	NC_004722	lcl|AE016877.1_cdsid_AAP11549.1	CCCGCTTATCCCATGTTTCCAAGTAAGCGAACTAGCATCTTTAAACAACAACACTTACCG	4582287..4583090
MBC2757_1	2.71827	2.71827	1.44269	up	D	D	D	D	D	D	E	BC_2941	chorismate synthase///Chorismate synthase ///Chorismate synthase 2 [Source:UniProtKB/Swiss-Prot;Acc:Q81C42]	AAP09889	aroC2	GO:0004107|GO:0009073	bce:BC2941	1205289	AE016877	NC_004722	lcl|AE016877.1_cdsid_AAP09889.1	GGCATGGGAACTTGCAGATGCACTAGTCGAACAATTCGGAAAAGATCGTATGGAATTATT	complement(2900058..2901230)
MBC962_3	2.70889	2.70889	1.4377	up	D	D	D	D	D	D	P	BC_1091	Sulfate-binding protein///Sulfate-binding protein ///Sulfate-binding protein [Source:UniProtKB/TrEMBL;Acc:Q81GU4]	AAP08078		GO:0015419|GO:0030288	bce:BC1091	1203440	AE016877	NC_004722	lcl|AE016877.1_cdsid_AAP08078.1	GCCAAATTTATAAAAACGTAGAAGTATTAGATTCAGGAGCGCGCGGAGCAACGACAACAT	1076361..1076891
MBC1284_3	2.70825	2.70825	1.43736	up	D	D	D	D	D	D	S	BC_1420	Putative uncharacterized protein [Source:UniProtKB/TrEMBL;Acc:Q81FZ2]///hypothetical protein ///hypothetical protein BC1420	AAP08401			bce:BC1420	1203769	AE016877	NC_004722	lcl|AE016877.1_cdsid_AAP08401.1	AGTGTACGGGAACATTTTGATGAAGTATCCGAGAAGATTGAAGCGATGCTTGCTGATATG	1382222..1382365
MBC1045_3	2.69447	2.69447	1.43	up	D	D	D	D	D	D	Q///I	BC_1174	3-oxoacyl-(acyl carrier protein) synthase II///3-oxoacyl-[acyl-carrier-protein] synthase [Source:UniProtKB/TrEMBL;Acc:Q81GL9]///3-oxoacyl-(acyl-carrier-protein) synthase	AAP08161	flgG///flhB	GO:0006633|GO:0004315	bce:BC1174	1203523	AE016877	NC_004722	lcl|AE016877.1_cdsid_AAP08161.1	CGGTGAGCACGCGTATAAAGTAGCAATTAGCTCAACGAAATCAATGACAGGTCACTTATT	1153091..1154329
MBC4410_1	2.69198	2.69198	1.42867	up	D	D	D	D	D	D	G	BC_4642	ATP-NAD kinase ///Probable inorganic polyphosphate/ATP-NAD kinase 2 [Source:UniProtKB/Swiss-Prot;Acc:Q817B5]///inorganic polyphosphate/ATP-NAD kinase	AAP11549	ppnK2	GO:0005737|GO:0003951|GO:0005524	bce:BC4642	1206987	AE016877	NC_004722	lcl|AE016877.1_cdsid_AAP11549.1	TCGAAACATTTAGAGGGGACGGTTTAGTAGTTTCTACCCCAACAGGAAGTACTGCTTACA	4582287..4583090
MBC2883_2	2.69008	2.69008	1.42765	up	D	D	D	D	D	D	E	BC_3068	Kinase autophosphorylation inhibitor kipI ///kinase autophosphorylation inhibitor kipI///Kinase autophosphorylation inhibitor kipI [Source:UniProtKB/TrEMBL;Acc:Q81BS8]	AAP10015		GO:0006355|GO:0003700|GO:0016301|GO:0006457|GO:0003755	bce:BC3068	1205416	AE016877	NC_004722	lcl|AE016877.1_cdsid_AAP10015.1	CCTAGAAAAGAAACACCACGGTTACAAATCTCTCCTGGTTCAGTAGGTATTGGCGGAAAT	complement(3024849..3025562)
MBC1285_2	2.68867	2.68867	1.4269	up	D	D	D	D	D	D	E///H	BC_1421	phosphoadenosine phosphosulfate reductase///Phosphoadenosine phosphosulfate reductase [Source:UniProtKB/Swiss-Prot;Acc:Q81FZ1]///Phosphoadenosine phosphosulfate reductase	AAP08402	cysH	GO:0019344|GO:0005737|GO:0004604|GO:0019379|GO:0016740|GO:0055114	bce:BC1421	1203770	AE016877	NC_004722	lcl|AE016877.1_cdsid_AAP08402.1	TAGAAAAACAGCCAGAACTTACACTTGATGAACAGGCGAAGTTGCATGGTGAAAAACTGT	1382453..1383157
MBC1841_3	2.68813	2.68813	1.4266	up	D	D	D	D	D	D	D	BC_1991	murein endopeptidase///putative murein endopeptidase ///Putative murein endopeptidase [Source:UniProtKB/TrEMBL;Acc:Q81EI5]	AAP08961			bce:BC1991	1204340	AE016877	NC_004722	lcl|AE016877.1_cdsid_AAP08961.1	CAGCATATGAAGCATTAGCGAATCGTTCTGCCGTTTGCCAAGGATATACATTATTAACGT	1939584..1940744
MBC1646_2	2.68549	2.68549	1.42518	up	N	N	D	D	D	D		BC_1792	hypothetical protein ///Putative uncharacterized protein [Source:UniProtKB/TrEMBL;Acc:Q81F15]	AAP08766			bce:BC1792	1204141	AE016877	NC_004722	lcl|AE016877.1_cdsid_AAP08766.1	CAATTGAAAACCCAGCAAAGGGACAATGTGGTGTTACAGCTCTTGTCGTTCAAGACATAT	1745185..1745544
MBC1255_1	2.68525	2.68525	1.42506	up	D	D	D	D	D	D	P	BC_1390	potassium uptake protein KtrB///Potassium uptake protein KtrB ///Potassium uptake protein KtrB [Source:UniProtKB/TrEMBL;Acc:Q81G21]	AAP08372		GO:0008324|GO:0016021	bce:BC1390	1203739	AE016877	NC_004722	lcl|AE016877.1_cdsid_AAP08372.1	GTACAATTAAAATGTCGACAGTAACGAGGGCCTTAGCGATTGCTGTTGCCAGTCAAATAC	1354522..1355865
MBC770_3	2.67399	2.67399	1.41899	up	D	D	D	D	D	D		BC_0897	hypothetical protein ///Putative uncharacterized protein [Source:UniProtKB/TrEMBL;Acc:Q81HB9]	AAP07884			bce:BC0897	1203246	AE016877	NC_004722	lcl|AE016877.1_cdsid_AAP07884.1	CAAACAGTACTATAAAGACGCACCGCTTTCACAAAAACTATTCGGAATGGGTTACGCTGG	complement(885019..886413)
MBC1255_3	2.66992	2.66992	1.4168	up	D	D	D	D	D	D	P	BC_1390	potassium uptake protein KtrB///Potassium uptake protein KtrB ///Potassium uptake protein KtrB [Source:UniProtKB/TrEMBL;Acc:Q81G21]	AAP08372		GO:0008324|GO:0016021	bce:BC1390	1203739	AE016877	NC_004722	lcl|AE016877.1_cdsid_AAP08372.1	TCTTTAAATGAAAAACTATGGGCTTCCTTCTTTCAAGGTATTACTCCGCGGACAGCTGGA	1354522..1355865
MBC407_3	2.66653	2.66653	1.41496	up	D	D	D	D	C	D	V	BC_0483	Penicillin-binding protein ///Penicillin-binding protein [Source:UniProtKB/TrEMBL;Acc:Q81IB1]///penicillin-binding protein	AAP07521			bce:BC0483	1202836	AE016877	NC_004722	lcl|AE016877.1_cdsid_AAP07521.1	AGAGAGTTACGATCAAATGTTTACGGGTGGAAAAAAGGATTACGGGTTTGGATGGTACGT	472862..474133
MBC3891_1	2.6664	2.6664	1.41489	up	D	D	D	D	D	D	H	BC_4111	Riboflavin biosynthesis protein ribBA [Source:UniProtKB/Swiss-Prot;Acc:Q818X6]///GTP cyclohydrolase II ///"bifunctional 3,4-dihydroxy-2-butanone 4-phosphate synthase/GTP cyclohydrolase II protein"	AAP11030	ribBA	GO:0003935|GO:0005525|GO:0046872|GO:0008686|GO:0009231	bce:BC4111	1206456	AE016877	NC_004722	lcl|AE016877.1_cdsid_AAP11030.1	CGAGCGTGTACCGTTGCAAATGCCAGCAAAAGAAGAGAATAAATCGTATTTACAAACGAA	4075082..4076275
MBC3385_2	2.66424	2.66424	1.41373	up	D	D	D	D	D	D		BC_3590	ABC transporter permease protein ///ABC transporter permease protein [Source:UniProtKB/TrEMBL;Acc:Q81AH8]	AAP10523		GO:0016020	bce:BC3590	1205935	AE016877	NC_004722	lcl|AE016877.1_cdsid_AAP10523.1	TTTGGATATTCCCGTCAATGGTATCAGCGAAAGGGCTAAATGAATTAATAGCTGCCATGC	complement(3566860..3567615)
MBC3634_2	2.66415	2.66415	1.41367	up	D	D	D	D	D	D	I	BC_3850	acyl-carrier-protein S-malonyltransferase///Malonyl-CoA-(acyl-carrier-protein) transacylase///Malonyl-CoA-[acyl-carrier-protein] transacylase [Source:UniProtKB/TrEMBL;Acc:Q819V5]	AAP10772		GO:0005488|GO:0006633|GO:0004314	bce:BC3850	1206195	AE016877	NC_004722	lcl|AE016877.1_cdsid_AAP10772.1	TGAAGCCGGCAGCTGAGAAGTTCCAAAGTGTTTTAAATGAAATTACAATTCATGACACGA	complement(3827850..3828794)
MBC5083_1	2.66157	2.66157	1.41228	up	N	D	D	D	D	D	G	BC_5368	Transcriptional regulator pfoR [Source:UniProtKB/TrEMBL;Acc:Q814Q4]///Transcriptional regulator pfoR ///transcriptional regulator pfoR	AAP12230			bce:BC5368	1207708	AE016877	NC_004722	lcl|AE016877.1_cdsid_AAP12230.1	CCACTGAGTTCTATGGCACTAACTGCAATGCTTGGATTAACAGGTTTACCAATGGCAATT	5285763..5286800
MBC942_2	2.65927	2.65927	1.41103	up	D	D	D	D	D	D	S	BC_1071	Putative uncharacterized protein [Source:UniProtKB/TrEMBL;Acc:Q81GW3]///hypothetical protein ///hypothetical protein BC1071	AAP08058			bce:BC1071	1203420	AE016877	NC_004722	lcl|AE016877.1_cdsid_AAP08058.1	CTACTACGGCATTGGCGATCTCTTTCAAACATTTGCTAATAATGCCGTTGAGAATGGACA	complement(1056002..1057354)
MBC2007_2	2.65829	2.65829	1.4105	up	N	D	D	D	D	D	U///N	BC_2163	TPR-repeat-containing protein [Source:UniProtKB/TrEMBL;Acc:Q81E31]///TPR repeat-containing protein///TPR-repeat-containing protein	AAP09129		GO:0005488	bce:BC2163	1204512	AE016877	NC_004722	lcl|AE016877.1_cdsid_AAP09129.1	TCATCCAAATGAAACAGCAATTCTTCTTTCTTTAGCATCTTCATATCATGGTGCCGGCCA	2105868..2109575
MBC1821_3	2.65732	2.65732	1.40997	up	D	D	D	D	D	D		BC_1970	Putative uncharacterized protein [Source:UniProtKB/TrEMBL;Acc:Q81EK0]///hypothetical protein	AAP08941			bce:BC1970	1204319	AE016877	NC_004722	lcl|AE016877.1_cdsid_AAP08941.1	TCTAAATCATTAAAGGCAGTTGTAATCGATGCGGGAACAGGGGCTCATTCAGGTATAACT	1919205..1920002
MBC2912_3	2.65718	2.65718	1.40989	up	D	D	D	D	D	D		BC_3102	Hemolysin BL binding component [Source:UniProtKB/TrEMBL;Acc:Q81BP9]///Hemolysin BL binding component precursor	AAP10046		GO:0016020|GO:0009405	bce:BC3102	1205449	AE016877	NC_004722	lcl|AE016877.1_cdsid_AAP10046.1	GCTCTTGCAGTCAATTTTAAAAAATCAAGGTGCAGATGTTGATGCCGATCAAAAGCGTCT	complement(3062634..3063761)
MBC1255_2	2.65707	2.65707	1.40984	up	D	D	D	D	D	D	P	BC_1390	potassium uptake protein KtrB///Potassium uptake protein KtrB ///Potassium uptake protein KtrB [Source:UniProtKB/TrEMBL;Acc:Q81G21]	AAP08372		GO:0008324|GO:0016021	bce:BC1390	1203739	AE016877	NC_004722	lcl|AE016877.1_cdsid_AAP08372.1	TATTTGAGACAATATCAGCGTTTGGCACAGTCGGATTAACGATGGGAATTACTGCAAAGC	1354522..1355865
MBC4348_1	2.65487	2.65487	1.40864	up	D	D	D	D	D	D	L	BC_4580	Replication initiation and membrane attachment protein ///replication initiation and membrane attachment protein///Replication initiation and membrane attachment protein [Source:UniProtKB/TrEMBL;Acc:Q817H1]	AAP11487			bce:BC4580	1206925	AE016877	NC_004722	lcl|AE016877.1_cdsid_AAP11487.1	AGAGGAAATCTCACCAAAACAACTATTGAAAGAGATTTCTGGTGGTGCAGAGGCAACGAA	complement(4524879..4526288)
MBC3839_1	2.65487	2.65487	1.40864	up	D	D	D	D	D	D	S	BC_4059	hypothetical protein BC4059///hypothetical protein ///Putative uncharacterized protein [Source:UniProtKB/TrEMBL;Acc:Q819C7]	AAP10978	dnaG		bce:BC4059	1206404	AE016877	NC_004722	lcl|AE016877.1_cdsid_AAP10978.1	TAAACAAGCACACTTTGCGTGATCGCACAGAGGTCATTACTGAACGAAACGAACAATTAC	4031816..4032334
MBC3300_3	2.65012	2.65012	1.40606	up	D	D	D	D	D	D		BC_3503	Transporter, Sodium/bile acid symporter family [Source:UniProtKB/TrEMBL;Acc:Q813A4]///"Transporter, Sodium/bile acid symporter family "	AAP10437			bce:BC3503	1205848	AE016877	NC_004722	lcl|AE016877.1_cdsid_AAP10437.1	ATGGCATAACATTGCAGGGCCAATATTAGCAACCATCTGGTCAAAAAATGCAAAAAATGA	complement(3458761..3458916)
MBC741_2	2.64783	2.64783	1.40481	up	D	D	D	D	D	D	C	BC_0868	NADP-dependent glyceraldehyde-3-phosphate dehydrogenase ///NADP-dependent glyceraldehyde-3-phosphate dehydrogenase///NADP-dependent glyceraldehyde-3-phosphate dehydrogenase [Source:UniProtKB/TrEMBL;Acc:Q81HE6]	AAP07855		GO:0008886|GO:0055114	bce:BC0868	1203217	AE016877	NC_004722	lcl|AE016877.1_cdsid_AAP07855.1	TTACTCTGGTCAACGTTGTACAGCTATTAAACGTGTACTTGTACACGAAAACGTAGCGGA	complement(844851..846290)
MBC3054_3	2.643	2.643	1.40218	up	D	D	D	D	D	D	E///H	BC_3248	D-3-phosphoglycerate dehydrogenase///D-3-phosphoglycerate dehydrogenase ///D-3-phosphoglycerate dehydrogenase [Source:UniProtKB/TrEMBL;Acc:Q81BC1]	AAP10189		GO:0004617|GO:0051287|GO:0055114	bce:BC3248	1205595	AE016877	NC_004722	lcl|AE016877.1_cdsid_AAP10189.1	TCCAAATGTTGAGCTGCCGTATATCGGAAAGAAACGCATTACAATTATGCATCAAAACGT	complement(3227466..3228638)
MBC1467_3	2.64062	2.64062	1.40088	up	N	N	N	D	D	D		BC_1607	Fatty acid hydroxylase FAH1P ///Fatty acid hydroxylase FAH1P [Source:UniProtKB/TrEMBL;Acc:Q81FH9]	AAP08586		GO:0005506|GO:0005783|GO:0016491|GO:0006633|GO:0055114	bce:BC1607	1203956	AE016877	NC_004722	lcl|AE016877.1_cdsid_AAP08586.1	TATGCTGCTCGTTTACGAATGGAAACATTATATTGCTCATAGACCGATTCGTCCCGTCAC	1564198..1564818
MBC147_2	2.6372	2.6372	1.39901	up	C	D	D	D	C	D	G	BC_0188	phosphoglucosamine mutase///Phosphoglucosamine mutase [Source:UniProtKB/Swiss-Prot;Acc:Q81J03]///Phosphoglucosamine mutase	AAP07257	glmM	GO:0000287|GO:0005975|GO:0008966	bce:BC0188	1202541	AE016877	NC_004722	lcl|AE016877.1_cdsid_AAP07257.1	CTTAGCTGAATTGGTAAAAGAAAAAGGTGCGGATATCGGACTTGCTTTTGATGGCGATGG	161690..163036
MBC2129_3	2.63467	2.63467	1.39762	up	D	D	D	D	D	D	G	BC_2287	methylisocitrate lyase///Methylisocitrate lyase ///Methylisocitrate lyase [Source:UniProtKB/TrEMBL;Acc:Q81DR8]	AAP09251		GO:0046421	bce:BC2287	1204636	AE016877	NC_004722	lcl|AE016877.1_cdsid_AAP09251.1	CTAGCTTATACATTGTAGCACGTACTGATGCTCGTGGCGTTGAAGGATTAGATGAAGCAA	2229799..2230707
MBC3812_2	2.63295	2.63295	1.39668	up	D	D	D	D	D	D	J	BC_4032	Methylthioribose-1-phosphate isomerase 2 [Source:UniProtKB/Swiss-Prot;Acc:Q819F2]///Methylthioribose salvage protein ///methylthioribose-1-phosphate isomerase	AAP10951	mtnA2	GO:0009086|GO:0046523	bce:BC4032	1206377	AE016877	NC_004722	lcl|AE016877.1_cdsid_AAP10951.1	AAAGAGAAAGGTGTGCGTTTACATGCATATGCGTGTGAAACGAGACCAGTTTTACAAGGT	complement(4005513..4006574)
MBC3316_2	2.62946	2.62946	1.39476	up	D	D	D	D	D	D		BC_3519	Response regulator aspartate phosphatase inhibitor [Source:UniProtKB/TrEMBL;Acc:Q81AP2]///Response regulator aspartate phosphatase inhibitor	AAP10453			bce:BC3519	1205864	AE016877	NC_004722	lcl|AE016877.1_cdsid_AAP10453.1	CATTATCCTGCTCCTTCATATAGTGTTGGCGATTATGGTGGTGCACCACCACAAATTTAA	3476390..3476551
MBC1085_3	2.6274	2.6274	1.39364	up	D	D	D	D	D	C	I	BC_1216	enoyl-(acyl-carrier-protein) reductase (fabL) (NADPH)///enoyl-(acyl carrier protein) reductase///Enoyl-[acyl-carrier-protein] reductase (FabL) (NADPH) [Source:UniProtKB/TrEMBL;Acc:Q81GI3]	AAP08201		GO:0005488|GO:0004318|GO:0006633|GO:0055114	bce:BC1216	1203565	AE016877	NC_004722	lcl|AE016877.1_cdsid_AAP08201.1	TTCGTCGTACAACAACGCAAGAAGAAGTTGGCGATACAGCAGTATTCCTATTCAGTGATT	1195214..1195984
MBC1213_3	2.62728	2.62728	1.39357	up	N	N	D	D	D	D		BC_1348	Putative uncharacterized protein [Source:UniProtKB/TrEMBL;Acc:Q81G62]///hypothetical protein	AAP08330			bce:BC1348	1203697	AE016877	NC_004722	lcl|AE016877.1_cdsid_AAP08330.1	AAGGCAAGCAGCTTACGTATTACATCGTTATGCTCTCGTACATGGAAGTATTGCTCTTGT	1322213..1322815
MBC594_1	2.62663	2.62663	1.39321	up	D	D	D	D	D	D	P	BC_0694	Na+/H+ antiporter NapA [Source:UniProtKB/TrEMBL;Acc:Q81HT7]///Na+/H+ antiporter NapA///Na+/H+ antiporter NapA	AAP07708		GO:0005886|GO:0015299|GO:0005488|GO:0016021|GO:0003824|GO:0006813	bce:BC0694	1203045	AE016877	NC_004722	lcl|AE016877.1_cdsid_AAP07708.1	TACAACAGCAAACGAAACAGTCCGTGAAGTTGAACTACGGAGCAATAAATATAACGGCGT	complement(692614..694461)
MBC4921_2	2.62646	2.62646	1.39312	up	D	D	D	D	D	D	M	BC_5203	Undecaprenyl-phosphate alpha-N-acetylglucosaminephosphotransferase [Source:UniProtKB/TrEMBL;Acc:Q815F6]///undecaprenyl-phosphate alpha-N-acetylglucosaminephosphotransferase///Undecaprenyl-phosphate alpha-N-acetylglucosaminephosphotransferase	AAP12068		GO:0016021|GO:0008963	bce:BC5203	1207543	AE016877	NC_004722	lcl|AE016877.1_cdsid_AAP12068.1	GATAAATCGCATTTACATCACCGCTTACTTGCAATGGGATTCTCTCATCGCAAAACGGTA	5103109..5104182
MBC3515_3	2.62396	2.62396	1.39175	up	D	D	D	D	D	D	P	BC_3727	Formate transporter ///formate transporter///Formate transporter [Source:UniProtKB/TrEMBL;Acc:Q81A63]	AAP10653		GO:0005215|GO:0016020	bce:BC3727	1206072	AE016877	NC_004722	lcl|AE016877.1_cdsid_AAP10653.1	TCCCTATCGGTCTTATTCTCGTTATTCTTGCAGGCGGTGAACTAGTAACTGGTAACATGA	3692648..3693463
MBC1585_1	2.62296	2.62296	1.39119	up	N	D	D	D	D	D		BC_1729	Multi-TM2 domain protein ///Multi-TM2 domain protein [Source:UniProtKB/TrEMBL;Acc:Q81F71]	AAP08705			bce:BC1729	1204078	AE016877	NC_004722	lcl|AE016877.1_cdsid_AAP08705.1	GAGAGCGAACGATTTTATATCATTCTCCTATCCATCATCCCTGGACTTGGCCATTTCCAA	complement(1674695..1675765)
MBC3894_1	2.62033	2.62033	1.38975	up	N	D	D	D	D	D	H	BC_4114	Biotin synthase [Source:UniProtKB/Swiss-Prot;Acc:Q818X3]///Biotin synthase ///biotin synthase	AAP11033	bioB	GO:0051539|GO:0051537|GO:0004076|GO:0009102|GO:0046872	bce:BC4114	1206459	AE016877	NC_004722	lcl|AE016877.1_cdsid_AAP11033.1	GCGATTTTTGGCATGGGAGAAACAATTGAAGAGCGTGCTGAAATTGCATTTGAATTACAA	complement(4077281..4078279)
MBC3300_1	2.61783	2.61783	1.38837	up	D	D	D	D	D	D		BC_3503	Transporter, Sodium/bile acid symporter family [Source:UniProtKB/TrEMBL;Acc:Q813A4]///"Transporter, Sodium/bile acid symporter family "	AAP10437			bce:BC3503	1205848	AE016877	NC_004722	lcl|AE016877.1_cdsid_AAP10437.1	GCAGTATGGCATAACATTGCAGGGCCAATATTAGCAACCATCTGGTCAAAAAATGCAAAA	complement(3458761..3458916)
MBC705_1	2.61336	2.61336	1.3859	up	D	D	D	D	D	D	S	BC_0828	Alkaline phosphatase like protein ///Alkaline phosphatase like protein [Source:UniProtKB/TrEMBL;Acc:Q81HI0]///alkaline phosphatase like protein	AAP07819			bce:BC0828	1203179	AE016877	NC_004722	lcl|AE016877.1_cdsid_AAP07819.1	AAGTAGTTTTGCCCATGGTTGGTTATTGGGTGTACGAGGGAGATATGAATTTTTGGCTTG	809888..810493
MBC1085_1	2.61282	2.61282	1.38561	up	D	D	D	D	D	D	I	BC_1216	enoyl-(acyl-carrier-protein) reductase (fabL) (NADPH)///enoyl-(acyl carrier protein) reductase///Enoyl-[acyl-carrier-protein] reductase (FabL) (NADPH) [Source:UniProtKB/TrEMBL;Acc:Q81GI3]	AAP08201		GO:0005488|GO:0004318|GO:0006633|GO:0055114	bce:BC1216	1203565	AE016877	NC_004722	lcl|AE016877.1_cdsid_AAP08201.1	GGTGTTGCGAAAGCTTCATTAGAAGCGAGCGTGAAATATTTAGCGAACGATTTAGGTCAA	1195214..1195984
MBC3147_3	2.60987	2.60987	1.38398	up	D	D	D	D	D	D	R	BC_3342	hypothetical protein BC3342///hypothetical Membrane Spanning Protein ///Hypothetical Membrane Spanning Protein [Source:UniProtKB/TrEMBL;Acc:Q813B7]	AAP10282			bce:BC3342	1205689	AE016877	NC_004722	lcl|AE016877.1_cdsid_AAP10282.1	CGTATTTTGGCCATGAGATTGAACAAGCAGCACGTAGATTCGGGGAAAGTAATTTACTCG	complement(3304451..3305572)
MBC942_1	2.60884	2.60884	1.38341	up	D	D	D	D	D	D	S	BC_1071	Putative uncharacterized protein [Source:UniProtKB/TrEMBL;Acc:Q81GW3]///hypothetical protein ///hypothetical protein BC1071	AAP08058			bce:BC1071	1203420	AE016877	NC_004722	lcl|AE016877.1_cdsid_AAP08058.1	AGTCCCTATGAATGAGCCTATCGTTATCGCGCATAGTCAGCAAGGTTCTATACATACAGT	complement(1056002..1057354)
MBC1903_2	2.60871	2.60871	1.38334	up	D	D	D	D	D	D	J	BC_2054	Glutamyl-tRNA(Gln) amidotransferase subunit A [Source:UniProtKB/TrEMBL;Acc:Q81EC8]///amidase///Glutamyl-tRNA(Gln) amidotransferase subunit A	AAP09023		GO:0016884|GO:0016740	bce:BC2054	1204403	AE016877	NC_004722	lcl|AE016877.1_cdsid_AAP09023.1	TCACAAAAGTGACGGTAGGGCATATCGGGATTATACATCTTACCTTGATGCAAATGGTTT	1996212..1997687
MBC2772_3	2.60791	2.60791	1.38289	up	N	N	N	N	D	D		BC_2956	Putative uncharacterized protein [Source:UniProtKB/TrEMBL;Acc:Q81C28]///hypothetical protein	AAP09904			bce:BC2956	1205304	AE016877	NC_004722	lcl|AE016877.1_cdsid_AAP09904.1	CCAGGCGCTATAAAGATTCATTTCACAAACTTTCACGACTCAGTTGATTATGACGGACAA	2913737..2914021
MBC4749_1	2.6071	2.6071	1.38245	up	D	D	D	D	D	D	S	BC_5018	hypothetical protein BC5018///hypothetical Membrane Spanning Protein ///Hypothetical Membrane Spanning Protein [Source:UniProtKB/TrEMBL;Acc:Q812K8]	AAP11890		GO:0005886|GO:0016021	bce:BC5018	1207360	AE016877	NC_004722	lcl|AE016877.1_cdsid_AAP11890.1	ACCTTTTTAACAGCTTACTTTGTAGCCGTGTCATCGTTAGCGATGAACATTATCCCGGTA	4922099..4922992
MBC3316_1	2.60649	2.60649	1.38211	up	N	D	D	D	D	D		BC_3519	Response regulator aspartate phosphatase inhibitor [Source:UniProtKB/TrEMBL;Acc:Q81AP2]///Response regulator aspartate phosphatase inhibitor	AAP10453			bce:BC3519	1205864	AE016877	NC_004722	lcl|AE016877.1_cdsid_AAP10453.1	TCTAAAACAGATCAGCTTGCTACTCATGGGCATTATCCTGCTCCTTCATATAGTGTTGGC	3476390..3476551
MBC4333_2	2.60429	2.60429	1.38089	up	N	D	D	D	D	D		BC_4565	CAAX amino terminal protease family [Source:UniProtKB/TrEMBL;Acc:Q817I2]///CAAX amino terminal protease family	AAP11472		GO:0016020|GO:0008233	bce:BC4565	1206910	AE016877	NC_004722	lcl|AE016877.1_cdsid_AAP11472.1	CAAGACGCAACAAAGCAGCAATCTTCCGCACTAAGCTTAGACGTCTTTAAGCAATATCAA	4511602..4512360
MBC2883_1	2.60409	2.60409	1.38078	up	D	D	D	D	D	D	E	BC_3068	Kinase autophosphorylation inhibitor kipI ///kinase autophosphorylation inhibitor kipI///Kinase autophosphorylation inhibitor kipI [Source:UniProtKB/TrEMBL;Acc:Q81BS8]	AAP10015		GO:0006355|GO:0003700|GO:0016301|GO:0006457|GO:0003755	bce:BC3068	1205416	AE016877	NC_004722	lcl|AE016877.1_cdsid_AAP10015.1	GGAAATCAAACAGGTATATATCCGCTTGAAACACCAGGAGGATGGAATATTATCGGCCGA	complement(3024849..3025562)
MBC2561_2	2.60074	2.60074	1.37892	up	D	D	D	D	D	D	U	BC_2740	Protein translocase subunit SecY ///preprotein translocase subunit SecY///Protein translocase subunit SecY [Source:UniProtKB/TrEMBL;Acc:Q81CL5]	AAP09693		GO:0015450|GO:0016020	bce:BC2740	1205088	AE016877	NC_004722	lcl|AE016877.1_cdsid_AAP09693.1	TCGCACATCCAATTGGAATGACACTTTATGTCGGTCTTATCGTTGCTTTCACATACTTCT	2719337..2720641
MBC1653_2	2.59756	2.59756	1.37716	up	D	D	D	D	D	D	J	BC_1799	Ribosomal-protein-alanine acetyltransferase ///Ribosomal-protein-alanine acetyltransferase [Source:UniProtKB/TrEMBL;Acc:Q81F08]///ribosomal-protein-alanine acetyltransferase	AAP08773	tatA	GO:0008999	bce:BC1799	1204148	AE016877	NC_004722	lcl|AE016877.1_cdsid_AAP08773.1	CTTCTGAGCATAAACGAGCCAATATAAGTTATGCCTTTTTGCCTGAACACTGGGGACAAG	complement(1753240..1753770)
MBC2130_2	2.59727	2.59727	1.37699	up	D	D	D	D	D	D	I	BC_2288	Acyl-CoA dehydrogenase///Acyl-CoA dehydrogenase [Source:UniProtKB/TrEMBL;Acc:Q81DR7]///Acyl-CoA dehydrogenase	AAP09252		GO:0050660|GO:0003995|GO:0055114	bce:BC2288	1204637	AE016877	NC_004722	lcl|AE016877.1_cdsid_AAP09252.1	CAGCTTATCGTACGGCAGGTGTAATCGATGAAGCAATTCATGAGAGCGATGAAGATCTTA	2230860..2232569
MBC961_3	2.59691	2.59691	1.3768	up	D	D	D	D	D	D	P	BC_1090	Sulfate-binding protein///Sulfate-binding protein ///Sulfate-binding protein [Source:UniProtKB/TrEMBL;Acc:Q81GU5]	AAP08077		GO:0015419|GO:0030288	bce:BC1090	1203439	AE016877	NC_004722	lcl|AE016877.1_cdsid_AAP08077.1	AGCAGTTGTACTTTTATCAGGGTGTGGTTCGGCAACATCCACTAGTAATTCTGAAGGAAG	1075838..1076404
MBC2321_1	2.59612	2.59612	1.37636	up	N	N	N	D	D	D	E	BC_2486	hydroxymethylglutaryl-CoA lyase///Hydroxymethylglutaryl-CoA lyase ///Hydroxymethylglutaryl-CoA lyase [Source:UniProtKB/TrEMBL;Acc:Q81D90]	AAP09446		GO:0004419	bce:BC2486	1204835	AE016877	NC_004722	lcl|AE016877.1_cdsid_AAP09446.1	TAGAATACGGTATTACAACATTTGATAGTTCTTGTGGTGGACTTGGGGGCTGCCCTTATG	2454662..2455573
MBC283_3	2.59556	2.59556	1.37604	up	D	D	D	D	D	D	C	BC_0357	Succinate-semialdehyde dehydrogenase (NADP+) ///Succinate-semialdehyde dehydrogenase (NADP+) [Source:UniProtKB/TrEMBL;Acc:Q81IM7]///succinate-semialdehyde dehydrogenase	AAP07397		GO:0009013|GO:0055114	bce:BC0357	1202710	AE016877	NC_004722	lcl|AE016877.1_cdsid_AAP07397.1	ATCGGTCTAAACGATGGTCTTCCATCAGTTGCACAAGCACCATTTGGTGGATTTAAAGAA	336130..337581
MBC589_1	2.59552	2.59552	1.37602	up	D	D	D	D	D	D	R	BC_0689	guanine-hypoxanthine permease///Guanine-hypoxanthine permease [Source:UniProtKB/TrEMBL;Acc:Q81HU2]///Guanine-hypoxanthine permease	AAP07703		GO:0005215|GO:0016020|GO:0055085	bce:BC0689	1203040	AE016877	NC_004722	lcl|AE016877.1_cdsid_AAP07703.1	GGTATTGCTGCAGGTGGTAAAACTGGGTTAACAGGGATTGTAGTTGTTGGTCTAACAATT	689755..691047
MBC2561_3	2.59498	2.59498	1.37572	up	D	D	D	D	D	D	U	BC_2740	Protein translocase subunit SecY ///preprotein translocase subunit SecY///Protein translocase subunit SecY [Source:UniProtKB/TrEMBL;Acc:Q81CL5]	AAP09693		GO:0015450|GO:0016020	bce:BC2740	1205088	AE016877	NC_004722	lcl|AE016877.1_cdsid_AAP09693.1	TCACGAAAATTGCTACGTTACCACCTTCTGCTCAAATTGGTGGTACAAGCTTACTTATCA	2719337..2720641
MBC3217_2	2.59065	2.59065	1.37332	up	N	N	N	D	D	D		BC_3417	Putative uncharacterized protein [Source:UniProtKB/TrEMBL;Acc:Q81AY0]///hypothetical protein	AAP10353			bce:BC3417	1205762	AE016877	NC_004722	lcl|AE016877.1_cdsid_AAP10353.1	AAGAAAGCGGTGCTGACAGCTTACTTATCCATCATGATGATGCACAGCAATTACAACAAG	3379893..3380102
MBC919_3	2.58914	2.58914	1.37247	up	D	D	D	D	D	D	R	BC_1048	IG hypothetical 17707 ///IG hypothetical 17707 [Source:UniProtKB/TrEMBL;Acc:Q81GY1]///hypothetical protein BC1048	AAP08035			bce:BC1048	1203397	AE016877	NC_004722	lcl|AE016877.1_cdsid_AAP08035.1	GCCGTTCTTTTCTCAACTCCTTCTTCTGGTAAAGACATGCGCGGCAAGTTAAAAGAAAAA	complement(1027664..1028104)
MBC3315_3	2.58827	2.58827	1.37199	up	N	N	N	D	N	D		BC_3518	Response regulator aspartate phosphatase ///Response regulator aspartate phosphatase [Source:UniProtKB/TrEMBL;Acc:Q81AP3]	AAP10452	rpmB	GO:0005488	bce:BC3518	1205863	AE016877	NC_004722	lcl|AE016877.1_cdsid_AAP10452.1	TCACCTTTCAGAAGTAACAGAGAAAATCCCTACACACTTCAAGGCCATCTTCCTACAAGC	3475275..3476390
MBC3714_2	2.58763	2.58763	1.37163	up	D	D	D	D	D	D	S	BC_3932	hypothetical Cytosolic Protein ///hypothetical protein BC3932///UPF0298 protein BC_3932 [Source:UniProtKB/Swiss-Prot;Acc:Q812V9]	AAP10852		GO:0005737	bce:BC3932	1206277	AE016877	NC_004722	lcl|AE016877.1_cdsid_AAP10852.1	AGTCGTATCGCCCGTATTTAAAAACGGAATTTGAAAATTCCCGTCCTGATCGAGCAAAAG	complement(3914051..3914317)
MBC4782_1	2.5874	2.5874	1.37151	up	N	D	D	D	D	D	R	BC_5054	putative NAD-dependent dehydrogenase ///Putative NAD-dependent dehydrogenase [Source:UniProtKB/TrEMBL;Acc:Q815S8]///hypothetical protein BC5054	AAP11923		GO:0005488|GO:0003824	bce:BC5054	1207395	AE016877	NC_004722	lcl|AE016877.1_cdsid_AAP11923.1	TTGTAGACGAAGAGAAAACAACACGTGTATTTGAGACACCAGGTTTCCCGGAAGAATACC	4958244..4958882
MBC1678_1	2.58458	2.58458	1.36993	up	D	D	D	D	D	D	L	BC_1824	transposase///Transposase ///Transposase [Source:UniProtKB/TrEMBL;Acc:Q812G8]	AAP08798			bce:BC1824	1204173	AE016877	NC_004722	lcl|AE016877.1_cdsid_AAP08798.1	ACGGTTTATCAATGGAAGAAGCAATTTGAAGTAGGTGGCTTAGATGCCCTTGAACCAAAG	1781829..1782350
MBC1528_1	2.58342	2.58342	1.36928	up	D	D	D	D	D	D	R	BC_1672	Metal-dependent hydrolase related to alanyl-tRNA synthetase ///metal-dependent hydrolase related to alanyl-tRNA synthetase///Metal-dependent hydrolase related to alanyl-tRNA synthetase [Source:UniProtKB/TrEMBL;Acc:Q81FC2]	AAP08648		GO:0005737|GO:0016787|GO:0006419|GO:0004813|GO:0003676|GO:0005524	bce:BC1672	1204021	AE016877	NC_004722	lcl|AE016877.1_cdsid_AAP08648.1	GACGAACAAGCTTGTGGAGGCACACATGTGAAAAATACGAGTGAAATAGGAACACTTGTT	1624060..1624770
MBC594_2	2.58252	2.58252	1.36878	up	D	D	D	D	D	D	P	BC_0694	Na+/H+ antiporter NapA [Source:UniProtKB/TrEMBL;Acc:Q81HT7]///Na+/H+ antiporter NapA///Na+/H+ antiporter NapA	AAP07708		GO:0005886|GO:0015299|GO:0005488|GO:0016021|GO:0003824|GO:0006813	bce:BC0694	1203045	AE016877	NC_004722	lcl|AE016877.1_cdsid_AAP07708.1	TGCACTTCGTCGCCTTCCGTTTTTAGGTGATGTACTAGTCATTCAAATTTATCGTGGAAA	complement(692614..694461)
MBC2057_3	2.58077	2.58077	1.3678	up	D	D	D	D	D	D	Q	BC_2213	Pyrazinamidase [Source:UniProtKB/TrEMBL;Acc:Q81DY3]///pyrazinamidase///Pyrazinamidase	AAP09179		GO:0016787	bce:BC2213	1204562	AE016877	NC_004722	lcl|AE016877.1_cdsid_AAP09179.1	TATATGGACAAAACGCGATACAGTGCGTTTGCTGGAACGGATTTAGAGATGAAGCTAAGA	2157508..2158062
MBC4546_3	2.57985	2.57985	1.36729	up	N	D	D	D	D	D		BC_4782	Putative uncharacterized protein [Source:UniProtKB/TrEMBL;Acc:Q816P1]///hypothetical protein	AAP11685			bce:BC4782	1207125	AE016877	NC_004722	lcl|AE016877.1_cdsid_AAP11685.1	GATTTGGTCTAATAACGGATGGTTATGATGGCGTTGTTGCCCATGTCATGCCAAGTATAG	complement(4713405..4714529)
MBC3839_3	2.57612	2.57612	1.3652	up	D	D	D	D	D	D	S	BC_4059	hypothetical protein BC4059///hypothetical protein ///Putative uncharacterized protein [Source:UniProtKB/TrEMBL;Acc:Q819C7]	AAP10978	dnaG		bce:BC4059	1206404	AE016877	NC_004722	lcl|AE016877.1_cdsid_AAP10978.1	TGCTATCCCAGGTGAATATATTATAAACAAGCACACTTTGCGTGATCGCACAGAGGTCAT	4031816..4032334
MBC434_2	2.57595	2.57595	1.3651	up	D	D	D	D	D	D	S	BC_0510	Integral membrane protein [Source:UniProtKB/TrEMBL;Acc:Q81I87]///integral membrane protein///Integral membrane protein	AAP07548			bce:BC0510	1202863	AE016877	NC_004722	lcl|AE016877.1_cdsid_AAP07548.1	GCGCTATATGCCGGAAGAATTTCAGGAATCTATCCAAAACGAACTTGACTCATTAACGCA	complement(496765..497853)
MBC4128_3	2.56274	2.56274	1.35769	up	D	D	D	D	D	D	R	BC_4354	glyoxalase family protein///Glyoxalase family protein ///Glyoxalase family protein [Source:UniProtKB/TrEMBL;Acc:Q818B2]	AAP11267			bce:BC4354	1206699	AE016877	NC_004722	lcl|AE016877.1_cdsid_AAP11267.1	TGTTCTTCGTCATCTTGTAGAGATGGTATATCCACTACATGGCGGAGCCGATCATTACTT	complement(4295747..4296604)
MBC1471_3	2.56199	2.56199	1.35726	up	N	N	N	N	N	D		BC_1611	Putative uncharacterized protein [Source:UniProtKB/TrEMBL;Acc:Q81FH6]///hypothetical protein	AAP08590			bce:BC1611	1203960	AE016877	NC_004722	lcl|AE016877.1_cdsid_AAP08590.1	GGCGTACAAAAGAATAAATGAACCAGTTTGGGATGCTTATATTCCGCACTATGAGGCAGA	1568517..1568819
MBC704_3	2.55988	2.55988	1.35607	up	N	D	D	D	D	D	S	BC_0827	hypothetical protein BC0827///hypothetical protein ///Putative uncharacterized protein [Source:UniProtKB/TrEMBL;Acc:Q81HI1]	AAP07818			bce:BC0827	1203178	AE016877	NC_004722	lcl|AE016877.1_cdsid_AAP07818.1	GCGTTTTTAGTTGGTTATGTTACGATGCCGCTCGATTTAATTCCAGACTTCTTACCGTTT	809589..809870
MBC2488_3	2.55745	2.55745	1.35471	up	N	D	D	D	D	D	M	BC_2662	Division specific D,D-transpeptidase / Cell division protein ftsI [Source:UniProtKB/TrEMBL;Acc:Q813J4]///"Division specific D,D-transpeptidase / Cell division protein ftsI "///"division specific D,D-transpeptidase / cell division protein ftsI"	AAP09619		GO:0009273|GO:0008658|GO:0051301	bce:BC2662	1205011	AE016877	NC_004722	lcl|AE016877.1_cdsid_AAP09619.1	AGTGGATGGTTATCCAATTGGAGGTAAGACAGGAACAGCACAAATACCGAATCCTGAAAA	2644505..2646643
MBC4826_1	2.55448	2.55448	1.35303	up	D	D	D	D	D	D	S	BC_5100	hypothetical protein BC5100///Putative uncharacterized protein [Source:UniProtKB/TrEMBL;Acc:Q815P1]///hypothetical protein	AAP11969			bce:BC5100	1207441	AE016877	NC_004722	lcl|AE016877.1_cdsid_AAP11969.1	TTGATTGATTGGGAAGATCGCCGTGGGATTGTTTCTAAAATAGCTAAAGTGAATCAAGCA	complement(5002006..5002371)
MBC2183_1	2.55338	2.55338	1.35241	up	D	D	D	D	D	D	L	BC_2343	transposase///Transposase [Source:UniProtKB/TrEMBL;Acc:Q81DL8]///Transposase	AAP09306			bce:BC2343	1204692	AE016877	NC_004722	lcl|AE016877.1_cdsid_AAP09306.1	ACGGTTTATCAATGGAAGAAGCAATTTGAAGTAGGTGGCTTAGATGCCCTTGAACCAAAG	complement(2292399..2292920)
MBC776_3	2.55054	2.55054	1.35081	up	N	D	D	D	D	D	L	BC_0903	methyltransferase///Methyltransferase [Source:UniProtKB/TrEMBL;Acc:Q81HB3]///Methyltransferase	AAP07890		GO:0008168	bce:BC0903	1203252	AE016877	NC_004722	lcl|AE016877.1_cdsid_AAP07890.1	ACGACATGATCCATGAAGCAGGGTTTGAAATTACAGATCGCTGTATTACCAGAAAAGGAT	891735..892688
MBC5038_1	2.54777	2.54777	1.34924	up	D	D	D	D	D	D	R	BC_5322	Nitrilotriacetate monooxygenase component B ///nitrilotriacetate monooxygenase component B///Nitrilotriacetate monooxygenase component B [Source:UniProtKB/TrEMBL;Acc:Q814U7]	AAP12185		GO:0004497|GO:0010181|GO:0055114	bce:BC5322	1207662	AE016877	NC_004722	lcl|AE016877.1_cdsid_AAP12185.1	CGTCCTGTCGCATTCGTTACTTCTGTAACAAAAGAAGGTGTACTAAACGGAGCACCATAT	5229476..5230087
MBC2580_2	2.54335	2.54335	1.34673	up	D	D	D	D	D	D	E	BC_2759	Kynureninase [Source:UniProtKB/Swiss-Prot;Acc:Q81CK0]///kynureninase///L-kynurenine hydrolase	AAP09712	kynU	GO:0005737|GO:0006569|GO:0030170|GO:0030429|GO:0009435	bce:BC2759	1205107	AE016877	NC_004722	lcl|AE016877.1_cdsid_AAP09712.1	AGGATCTATTCCGCATCATTTCAAAGATTGGGATGTCGATTTTGCTGTTTGGTGCAATTA	complement(2736071..2737357)
MBC282_3	2.54197	2.54197	1.34595	up	D	D	D	D	D	D	T///K	BC_0356	sigma-54-dependent transcriptional activator///Sigma-54-dependent transcriptional activator [Source:UniProtKB/TrEMBL;Acc:Q81IM8]///Sigma-54-dependent transcriptional activator	AAP07396		GO:0005622|GO:0017111|GO:0006355|GO:0000160|GO:0005524|GO:0003677|GO:0000155|GO:0008134|GO:0006350	bce:BC0356	1202709	AE016877	NC_004722	lcl|AE016877.1_cdsid_AAP07396.1	TGCAGTTGAACAATCGGGGCAAAGCCTTTATAAAATGCTGGAAGAGGTAGAGAGAAATAT	334770..336137
MBC3116_2	2.54121	2.54121	1.34552	up	D	D	D	D	D	D		BC_3311	Putative uncharacterized protein [Source:UniProtKB/TrEMBL;Acc:Q81B76]///hypothetical protein	AAP10251			bce:BC3311	1205658	AE016877	NC_004722	lcl|AE016877.1_cdsid_AAP10251.1	GATGTATATGCAAGTTTCACCAGCTGTAGTTCCTTTACAAATGCAGCAGCCACTAACAGC	complement(3277663..3277911)
MBC1987_3	2.54114	2.54114	1.34548	up	D	D	D	D	D	D	S	BC_2142	Stage V sporulation protein S ///stage V sporulation protein S///Stage V sporulation protein S [Source:UniProtKB/TrEMBL;Acc:Q81E49]	AAP09109			bce:BC2142	1204491	AE016877	NC_004722	lcl|AE016877.1_cdsid_AAP09109.1	GTTCGTCGCTCCAAGTGGTATTGACTTAGCCTTCGTACCAGCATTTCAAGAGATTTCTAT	2088806..2089081
MBC858_3	2.53807	2.53807	1.34373	up	D	D	D	D	D	D		BC_0986	Response regulator aspartate phosphatase ///Response regulator aspartate phosphatase [Source:UniProtKB/TrEMBL;Acc:Q81H39]	AAP07973	secE	GO:0005488	bce:BC0986	1203335	AE016877	NC_004722	lcl|AE016877.1_cdsid_AAP07973.1	TCTTTGAAAGGCATGCTGGATATGAGGTGAAAGTTGCTTCTTGTGAAAACACACTAGGGA	971287..972396
MBC1330_1	2.53775	2.53775	1.34355	up	D	D	D	D	D	D		BC_1467	Putative uncharacterized protein [Source:UniProtKB/TrEMBL;Acc:Q81FV1]///hypothetical protein	AAP08447			bce:BC1467	1203816	AE016877	NC_004722	lcl|AE016877.1_cdsid_AAP08447.1	GAAGAAGGACAGGATGCATGTTTTGTTTTGTTGAATAGCCAGCCATTTCGAAAAACAGCA	1425844..1426335
MBC858_2	2.53651	2.53651	1.34284	up	D	D	D	D	D	D		BC_0986	Response regulator aspartate phosphatase ///Response regulator aspartate phosphatase [Source:UniProtKB/TrEMBL;Acc:Q81H39]	AAP07973	secE	GO:0005488	bce:BC0986	1203335	AE016877	NC_004722	lcl|AE016877.1_cdsid_AAP07973.1	ATCTTTGAAAGGCATGCTGGATATGAGGTGAAAGTTGCTTCTTGTGAAAACACACTAGGG	971287..972396
MBC808_3	2.53119	2.53119	1.33981	up	D	D	D	D	D	D	T	BC_0936	two-component sensor kinase citS///Two-component sensor kinase citS [Source:UniProtKB/TrEMBL;Acc:Q81H85]///Two-component sensor kinase citS	AAP07923		GO:0000160|GO:0018106|GO:0005524|GO:0000155	bce:BC0936	1203285	AE016877	NC_004722	lcl|AE016877.1_cdsid_AAP07923.1	AGTGCGCTTCATCCGTTACCAGACCATATAAAAGTTTCACACCTTATTACGATCCTTGGA	917779..919395
MBC506_2	2.53048	2.53048	1.33941	up	D	D	D	D	D	D	E	BC_0602	Bacillolysin [Source:UniProtKB/TrEMBL;Acc:Q81I21]///Bacillolysin ///bacillolysin	AAP07620		GO:0006508|GO:0005576|GO:0008270|GO:0004222	bce:BC0602	1202954	AE016877	NC_004722	lcl|AE016877.1_cdsid_AAP07620.1	AGTGATCCAGCGAAATACGGTGATCCAGACCATTATTCTAAGCGTTACACTGGTACTAGT	592663..594363
MBC566_1	2.5248	2.5248	1.33617	up	D	D	D	D	D	D	S	BC_0666	immune inhibitor A precursor///Immune inhibitor A precursor ///Immune inhibitor A [Source:UniProtKB/TrEMBL;Acc:Q81HW5]	AAP07680		GO:0006508|GO:0008233	bce:BC0666	1203017	AE016877	NC_004722	lcl|AE016877.1_cdsid_AAP07680.1	AAGTTCCAAACCTTGGACTTAAATTCCAAGTTGTTGGACAGGCAGAAGATAAATCGGCAG	662377..664776
MBC2772_2	2.52213	2.52213	1.33464	up	N	N	N	N	N	D		BC_2956	Putative uncharacterized protein [Source:UniProtKB/TrEMBL;Acc:Q81C28]///hypothetical protein	AAP09904			bce:BC2956	1205304	AE016877	NC_004722	lcl|AE016877.1_cdsid_AAP09904.1	TCTCCAGGCGCTATAAAGATTCATTTCACAAACTTTCACGACTCAGTTGATTATGACGGA	2913737..2914021
MBC4803_1	2.52101	2.52101	1.334	up	D	D	D	D	D	D	R	BC_5076	Short chain dehydrogenase [Source:UniProtKB/TrEMBL;Acc:Q815Q8]///Short chain dehydrogenase ///Short chain dehydrogenase	AAP11945		GO:0005488|GO:0016491|GO:0055114	bce:BC5076	1207417	AE016877	NC_004722	lcl|AE016877.1_cdsid_AAP11945.1	CGGAGAGGCTATTGTTATCCCTGCGGATATTTCTAAAGCAAAAGAGGTCGAGCAACTAAT	complement(4983112..4983894)
MBC3839_2	2.51998	2.51998	1.33341	up	D	D	D	D	D	D	S	BC_4059	hypothetical protein BC4059///hypothetical protein ///Putative uncharacterized protein [Source:UniProtKB/TrEMBL;Acc:Q819C7]	AAP10978	dnaG		bce:BC4059	1206404	AE016877	NC_004722	lcl|AE016877.1_cdsid_AAP10978.1	ATGCTATCCCAGGTGAATATATTATAAACAAGCACACTTTGCGTGATCGCACAGAGGTCA	4031816..4032334
MBC4565_2	2.5191	2.5191	1.33291	up	D	D	D	D	D	D	T///K	BC_4801	Phage shock protein A///Phage shock protein A [Source:UniProtKB/TrEMBL;Acc:Q816M6]///Phage shock protein A	AAP11704			bce:BC4801	1207144	AE016877	NC_004722	lcl|AE016877.1_cdsid_AAP11704.1	AATGAGTATAAAGCAAGCTACGAGCAAAATAAAGCTGCTGCTGATAACCTGCGCCTAAAG	complement(4727816..4728481)
MBC998_3	2.5154	2.5154	1.33079	up	D	D	D	D	D	D	C	BC_1127	Malate synthase ///malate synthase///Malate synthase [Source:UniProtKB/TrEMBL;Acc:Q81GR0]	AAP08114		GO:0006099|GO:0004474|GO:0006097|GO:0008415	bce:BC1127	1203476	AE016877	NC_004722	lcl|AE016877.1_cdsid_AAP08114.1	GATTTACTAGAGGTACCGGTGGGAACGATTACAGAAGAGGGCCTTCGCATGAATATTAGC	1108649..1110211
MBC2128_2	2.51332	2.51332	1.32959	up	D	D	D	D	D	D	R	BC_2286	2-methylisocitrate dehydratase ///2-methylcitrate dehydratase///2-methylisocitrate dehydratase [Source:UniProtKB/TrEMBL;Acc:Q81DR9]	AAP09250		GO:0051537|GO:0047456|GO:0047547|GO:0019629	bce:BC2286	1204635	AE016877	NC_004722	lcl|AE016877.1_cdsid_AAP09250.1	CCGTAGAGACGAAGCAATTCCAAAAGTTGTTCAAAAATTCACTGCAAATATGGCAGGTCA	2228342..2229778
MBC956_3	2.50717	2.50717	1.32606	up	D	D	D	D	D	D	R	BC_1085	Metal-dependent hydrolase ///metal-dependent hydrolase///Metal-dependent hydrolase [Source:UniProtKB/TrEMBL;Acc:Q81GV0]	AAP08072		GO:0016787	bce:BC1085	1203434	AE016877	NC_004722	lcl|AE016877.1_cdsid_AAP08072.1	GTTTGAACACGATGGTTTTCGTTTACTTGTAGACTGTGGTAGTGGTGTACTAGCACAGCT	1071324..1072058
MBC4309_2	2.50641	2.50641	1.32562	up	N	N	N	D	D	D	S	BC_4540	Putative uncharacterized protein [Source:UniProtKB/TrEMBL;Acc:Q817K2]///hypothetical protein BC4540///hypothetical protein	AAP11448			bce:BC4540	1206885	AE016877	NC_004722	lcl|AE016877.1_cdsid_AAP11448.1	TGTAAAAGATATTTTAACAAACTCCCCTTCCCATCCGCATGGCATTAAAGTGCGATTGCA	4484155..4484349
MBC3393_1	2.50519	2.50519	1.32492	up	N	D	D	D	D	D		BC_3598	Putative uncharacterized protein [Source:UniProtKB/TrEMBL;Acc:Q81AH0]///hypothetical protein	AAP10531			bce:BC3598	1205943	AE016877	NC_004722	lcl|AE016877.1_cdsid_AAP10531.1	CCCCAAAAACAGCCTTTAAAAAATCTCATGATGAACACCTCGTTCATCGGCCCTACTTAT	3576698..3576913
MBC691_1	2.50426	2.50426	1.32438	up	D	D	D	D	D	C	V	BC_0814	ABC transporter permease protein ///ABC transporter permease protein [Source:UniProtKB/TrEMBL;Acc:Q81HJ3]///ABC transporter permease protein	AAP07805		GO:0005886|GO:0016021	bce:BC0814	1203165	AE016877	NC_004722	lcl|AE016877.1_cdsid_AAP07805.1	TCCTTACTTGTTGGTGGTATCGGTGTAATGAACATCATGCTCGTATCTGTAACAGAACGT	complement(798640..799833)
MBC2055_1	2.5041	2.5041	1.32429	up	D	D	D	D	D	D		BC_2211	Putative uncharacterized protein [Source:UniProtKB/TrEMBL;Acc:Q81DY5]///hypothetical protein	AAP09177			bce:BC2211	1204560	AE016877	NC_004722	lcl|AE016877.1_cdsid_AAP09177.1	CCACAGGAAAAAGAGGACGCTCAATCAAAACAGGAAGAACAAGTTGTAAACGCAAGTGAT	2156591..2157079
MBC3332_1	2.50167	2.50167	1.32289	up	D	D	D	D	D	D		BC_3535	IG hypothetical 17116 [Source:UniProtKB/TrEMBL;Acc:Q81AM7]///IG hypothetical 17116	AAP10469			bce:BC3535	1205880	AE016877	NC_004722	lcl|AE016877.1_cdsid_AAP10469.1	GCAACTGCTCAAATCGTCGAGCATGCTCCTGAAGTCGAATTAAAACTAAAAGCAGATCAT	3502971..3504062
MBC368_1	2.49739	2.49739	1.32042	up	D	D	D	D	D	D	T	BC_0442	Tellurium resistance protein terD [Source:UniProtKB/TrEMBL;Acc:Q81IE6]///Tellurium resistance protein terD ///tellurium resistance protein terD	AAP07482		GO:0006950	bce:BC0442	1202795	AE016877	NC_004722	lcl|AE016877.1_cdsid_AAP07482.1	ACAGGTGAAGGCGCTGGTGATGACGAAACAATTTTCGTAGAATTACATAAAGTTCCAAGC	430766..431362
MBC3332_2	2.49713	2.49713	1.32027	up	D	D	D	D	D	D		BC_3535	IG hypothetical 17116 [Source:UniProtKB/TrEMBL;Acc:Q81AM7]///IG hypothetical 17116	AAP10469			bce:BC3535	1205880	AE016877	NC_004722	lcl|AE016877.1_cdsid_AAP10469.1	GCCCGCTACTTTGAAGACTTCTTAAAATTCGTCGAATACGAACGCTCTATGCCTGAAATT	3502971..3504062
MBC2619_1	2.49535	2.49535	1.31924	up	D	D	D	D	D	D	S	BC_2798	Chitin binding protein [Source:UniProtKB/TrEMBL;Acc:Q81CG6]///chitin binding protein///Chitin binding protein	AAP09751		GO:0019028|GO:0005975|GO:0030246|GO:0005576|GO:0004553	bce:BC2798	1205146	AE016877	NC_004722	lcl|AE016877.1_cdsid_AAP09751.1	AGCGCCAAGTATTCCAAATGGACTTCAGACGCAAAAAGTAACAGCAAATAGTGTAGAACT	complement(2764742..2766109)
MBC3116_1	2.49527	2.49527	1.31919	up	D	D	D	D	D	D		BC_3311	Putative uncharacterized protein [Source:UniProtKB/TrEMBL;Acc:Q81B76]///hypothetical protein	AAP10251			bce:BC3311	1205658	AE016877	NC_004722	lcl|AE016877.1_cdsid_AAP10251.1	CGATGTATATGCAAGTTTCACCAGCTGTAGTTCCTTTACAAATGCAGCAGCCACTAACAG	complement(3277663..3277911)
MBC4580_3	2.49471	2.49471	1.31887	up	D	D	D	D	D	D		BC_4819	hypothetical protein ///Putative uncharacterized protein [Source:UniProtKB/TrEMBL;Acc:Q816L0]	AAP11720			bce:BC4819	1207161	AE016877	NC_004722	lcl|AE016877.1_cdsid_AAP11720.1	CAATGTTTTCGGAACACCCAGCCTTCCATACAACGAGCGTATTATGGAATACACAACAAA	4741527..4742474
MBC8_2	2.49439	2.49439	1.31869	up	D	D	D	D	D	D	F	BC_0013	Inosine-5'-monophosphate dehydrogenase ///Inosine-5'-monophosphate dehydrogenase [Source:UniProtKB/TrEMBL;Acc:Q81JC8]///inosine 5'-monophosphate dehydrogenase	AAP07118		GO:0006177|GO:0003938|GO:0046872|GO:0055114	bce:BC0013	1202366	AE016877	NC_004722	lcl|AE016877.1_cdsid_AAP07118.1	TTAACTGCAGTTTATGATTGTGCAACAGAAGCCCGTAAACACGGTATTCCAGTTATTGCT	15349..16812
MBC2622_3	2.48779	2.48779	1.31486	up	N	N	N	N	D	D	F	BC_2801	DNA topology modulation protein ///DNA topology modulation protein [Source:UniProtKB/TrEMBL;Acc:Q81CG4]///topology modulation protein	AAP09754			bce:BC2801	1205149	AE016877	NC_004722	lcl|AE016877.1_cdsid_AAP09754.1	TGCATCATCTTGATGCATTATTTTGGAAACCGAATTGGGAAGGTGTTCCGAGAGAAGAAC	complement(2768679..2769182)
MBC3799_3	2.48661	2.48661	1.31418	up	N	D	N	D	D	D		BC_4019	hypothetical protein ///Putative uncharacterized protein [Source:UniProtKB/TrEMBL;Acc:Q819G4]	AAP10938			bce:BC4019	1206364	AE016877	NC_004722	lcl|AE016877.1_cdsid_AAP10938.1	ATGGATAATCCTATTCGTCGCCTTCCTATTAACTGGTTGTGCAGGAAACACAAGTCACTT	3996164..3996595
MBC5083_2	2.48612	2.48612	1.3139	up	D	D	D	D	D	D	G	BC_5368	Transcriptional regulator pfoR [Source:UniProtKB/TrEMBL;Acc:Q814Q4]///Transcriptional regulator pfoR ///transcriptional regulator pfoR	AAP12230			bce:BC5368	1207708	AE016877	NC_004722	lcl|AE016877.1_cdsid_AAP12230.1	CCGCTCGTTAACGCCACACTTGGTAAAATAGGTTCTATGATTTCAGTTGCAACTACAGAA	5285763..5286800
MBC956_2	2.48604	2.48604	1.31385	up	D	D	D	D	D	D	R	BC_1085	Metal-dependent hydrolase ///metal-dependent hydrolase///Metal-dependent hydrolase [Source:UniProtKB/TrEMBL;Acc:Q81GV0]	AAP08072		GO:0016787	bce:BC1085	1203434	AE016877	NC_004722	lcl|AE016877.1_cdsid_AAP08072.1	TGTATGCACATCAAGAGGCTGCAAAAGCAGGGCATATGAATAGTACAGAAGTAGCAAGTA	1071324..1072058
MBC3116_3	2.48517	2.48517	1.31335	up	D	D	D	D	D	D		BC_3311	Putative uncharacterized protein [Source:UniProtKB/TrEMBL;Acc:Q81B76]///hypothetical protein	AAP10251			bce:BC3311	1205658	AE016877	NC_004722	lcl|AE016877.1_cdsid_AAP10251.1	ATAGATCCGATGTATATGCAAGTTTCACCAGCTGTAGTTCCTTTACAAATGCAGCAGCCA	complement(3277663..3277911)
MBC2094_2	2.48374	2.48374	1.31251	up	D	D	D	D	D	D		BC_2252	hypothetical Cytosolic Protein ///Hypothetical Cytosolic Protein [Source:UniProtKB/TrEMBL;Acc:Q813M4]	AAP09216			bce:BC2252	1204601	AE016877	NC_004722	lcl|AE016877.1_cdsid_AAP09216.1	TACCAGATGGTACGAAAGCCATTGAAATCCAAGAGACACCATGTATTTCTTGTTCCTCGT	2202436..2202708
MBC1840_3	2.48119	2.48119	1.31103	up	N	N	N	N	D	D	S	BC_1990	hypothetical Cytosolic Protein ///Hypothetical Cytosolic Protein [Source:UniProtKB/TrEMBL;Acc:Q813P4]///cytoplasmic protein	AAP08960			bce:BC1990	1204339	AE016877	NC_004722	lcl|AE016877.1_cdsid_AAP08960.1	TATTTCCTTGTATAAAAGTTGTGCCAAAGCAGCAGGGAACTGTTGCGATAGGTAGTTCGA	1938681..1939433
MBC4285_3	2.47404	2.47404	1.30687	up	D	D	D	D	D	D	M	BC_4514	D-alanyl-D-alanine carboxypeptidase ///D-alanyl-D-alanine carboxypeptidase///D-alanyl-D-alanine carboxypeptidase [Source:UniProtKB/TrEMBL;Acc:Q817M4]	AAP11424		GO:0006508|GO:0009002	bce:BC4514	1206859	AE016877	NC_004722	lcl|AE016877.1_cdsid_AAP11424.1	GGGTCGCGGAACATGCTCATGAATTCGGCTTTGTCATTCGTTACTTAGAAGATAAAACAG	4458868..4459647
MBC2031_3	2.47281	2.47281	1.30615	up	D	D	D	D	D	D	R	BC_2187	Phosphoglycolate phosphatase [Source:UniProtKB/TrEMBL;Acc:Q81E09]///phosphoglycolate phosphatase///Phosphoglycolate phosphatase	AAP09153		GO:0008967	bce:BC2187	1204536	AE016877	NC_004722	lcl|AE016877.1_cdsid_AAP09153.1	TAGCAGCGTGTAAAAAGGCTGGAGTGAACGTAATTTGGGTATCTTGGGGATATGATGTTA	2134165..2134806
MBC566_2	2.46912	2.46912	1.304	up	D	D	D	D	D	D	S	BC_0666	immune inhibitor A precursor///Immune inhibitor A precursor ///Immune inhibitor A [Source:UniProtKB/TrEMBL;Acc:Q81HW5]	AAP07680		GO:0006508|GO:0008233	bce:BC0666	1203017	AE016877	NC_004722	lcl|AE016877.1_cdsid_AAP07680.1	CATCCAGAAGCGCTAGTTGGTAATTTAAACGGAAAACCAGCATACGGTAATACAGGCATG	662377..664776
MBC2660_3	2.46848	2.46848	1.30362	up	D	D	D	D	D	D		BC_2841	hypothetical protein ///Putative uncharacterized protein [Source:UniProtKB/TrEMBL;Acc:Q81CD1]	AAP09792			bce:BC2841	1205189	AE016877	NC_004722	lcl|AE016877.1_cdsid_AAP09792.1	GGGTCCAGAAGAAGTATTAGTTGAACTCATGTATGATGACGACTACGGTTTCTCTGCGGA	complement(2805361..2805669)
MBC1285_3	2.46743	2.46743	1.30301	up	C	D	D	D	C	C	E///H	BC_1421	phosphoadenosine phosphosulfate reductase///Phosphoadenosine phosphosulfate reductase [Source:UniProtKB/Swiss-Prot;Acc:Q81FZ1]///Phosphoadenosine phosphosulfate reductase	AAP08402	cysH	GO:0019344|GO:0005737|GO:0004604|GO:0019379|GO:0016740|GO:0055114	bce:BC1421	1203770	AE016877	NC_004722	lcl|AE016877.1_cdsid_AAP08402.1	CGTGGAAAAAGCATGGATATCGGGCTTAAGAAGGGAACAATCAGAAACACGTAAGCATAC	1382453..1383157
MBC4269_3	2.46729	2.46729	1.30293	up	N	D	D	D	D	D	R	BC_4497	tetracycline resistence protein TETA(L)/TETK///Tetracycline resistence protein TETA(L)/TETK [Source:UniProtKB/TrEMBL;Acc:Q7BYB8]///Tetracycline resistence protein TETA(L)/TETK	AAP11408	rpsD	GO:0016021|GO:0015520|GO:0046677	bce:BC4497	1206842	AE016877	NC_004722	lcl|AE016877.1_cdsid_AAP11408.1	TGGTATTGGACCTTTAGTAGGTGGGGCAATTACAAATACGTTAGGGTGGCCGTATTTATT	complement(4442873..4444198)
MBC4051_1	2.46523	2.46523	1.30172	up	D	D	D	D	D	D	I	BC_4276	1-hydroxy-2-methyl-2-(E)-butenyl 4-diphosphate synthase ///4-hydroxy-3-methylbut-2-en-1-yl diphosphate synthase [Source:UniProtKB/Swiss-Prot;Acc:Q818H8]///4-hydroxy-3-methylbut-2-en-1-yl diphosphate synthase	AAP11190	cbiO	GO:0051539|GO:0005506|GO:0046429|GO:0016114|GO:0055114	bce:BC4276	1206621	AE016877	NC_004722	lcl|AE016877.1_cdsid_AAP11190.1	AATCCGTATCGGTGTAAACGCTGGTTCATTAGAGCGACACATTTTAGAAAAGTACGGGTA	4221841..4222953
MBC1036_1	2.46468	2.46468	1.3014	up	D	D	D	D	D	D	R	BC_1165	HAD superfamily hydrolase///Hydrolase (HAD superfamily) [Source:UniProtKB/TrEMBL;Acc:Q81GM7]///hydrolase (HAD superfamily)	AAP08152	filM	GO:0016787	bce:BC1165	1203514	AE016877	NC_004722	lcl|AE016877.1_cdsid_AAP08152.1	GGAAATGCCATCCCTGAATTAAAATCACTCGCAAACCATACGACGTTAACGAACGAAGAA	complement(1144885..1145694)
MBC1079_1	2.46438	2.46438	1.30122	up	N	N	N	N	D	D		BC_1210	Putative uncharacterized protein [Source:UniProtKB/TrEMBL;Acc:Q81GI9]///hypothetical protein	AAP08195	dnaA		bce:BC1210	1203559	AE016877	NC_004722	lcl|AE016877.1_cdsid_AAP08195.1	ACTTCAATTATTTGAGGAACATGAAAACCTTGGGATGATTGGGATGGTTGGAGCGCAATA	1190564..1191250
MBC4762_3	2.45789	2.45789	1.29742	up	D	D	D	D	D	D	J	BC_5031	Methionyl-tRNA synthetase ///Methionyl-tRNA synthetase 2 [Source:UniProtKB/Swiss-Prot;Acc:Q815U6]///methionyl-tRNA synthetase	AAP11903	metG2	GO:0005737|GO:0006431|GO:0004825|GO:0005524|GO:0046872	bce:BC5031	1207373	AE016877	NC_004722	lcl|AE016877.1_cdsid_AAP11903.1	GCAAAATACGTTGCCAAGTAGAATTGATAGCGTACAGCCATTATTTGAGCGAATCGATGT	complement(4933002..4934636)
MBC3054_2	2.4571	2.4571	1.29696	up	D	D	D	D	D	D	E///H	BC_3248	D-3-phosphoglycerate dehydrogenase///D-3-phosphoglycerate dehydrogenase ///D-3-phosphoglycerate dehydrogenase [Source:UniProtKB/TrEMBL;Acc:Q81BC1]	AAP10189		GO:0004617|GO:0051287|GO:0055114	bce:BC3248	1205595	AE016877	NC_004722	lcl|AE016877.1_cdsid_AAP10189.1	CCCGAATATGGTAGGGCAAATTACAGGATGCTTAGCGGAACATCATATTAATATTGCCGA	complement(3227466..3228638)
MBC3791_2	2.45619	2.45619	1.29642	up	D	D	D	D	D	D	K	BC_4010	Transcriptional regulator, LacI family [Source:UniProtKB/TrEMBL;Acc:Q819H1]///LacI family transcription regulator///"Transcriptional regulator, LacI family "	AAP10930	murG	GO:0005622|GO:0006355|GO:0003700|GO:0003677|GO:0006350	bce:BC4010	1206355	AE016877	NC_004722	lcl|AE016877.1_cdsid_AAP10930.1	CGGCAATTATGGCAACGGATGACTTAATTGGACTTGGTGTGTTAAGTGCTCTTTCTAAAA	complement(3984679..3985701)
MBC3251_3	2.45304	2.45304	1.29457	up	D	D	D	D	D	D	R	BC_3453	N-acyl homoserine lactone hydrolase ///N-acyl homoserine lactone hydrolase///N-acyl homoserine lactone hydrolase [Source:UniProtKB/TrEMBL;Acc:Q81AV3]	AAP10388		GO:0016787	bce:BC3453	1205798	AE016877	NC_004722	lcl|AE016877.1_cdsid_AAP10388.1	GTGCTTTTACAAATACACCGATTATTGTGCAGCGAACGGAATATGAGGCAGCACTTCATA	complement(3409487..3410239)
MBC1666_1	2.45026	2.45026	1.29294	up	D	D	D	D	D	D	E	BC_1812	Aminopeptidase [Source:UniProtKB/TrEMBL;Acc:Q81EZ6]///Aminopeptidase ///aminopeptidase	AAP08786		GO:0004177|GO:0006508	bce:BC1812	1204161	AE016877	NC_004722	lcl|AE016877.1_cdsid_AAP08786.1	GGGCAAATATTTCAGTAACACATGAGGACTTTATGATTGGCAGCAGTGAGATGGACATCG	1769440..1770669
MBC770_1	2.44982	2.44982	1.29268	up	D	D	D	D	D	D		BC_0897	hypothetical protein ///Putative uncharacterized protein [Source:UniProtKB/TrEMBL;Acc:Q81HB9]	AAP07884			bce:BC0897	1203246	AE016877	NC_004722	lcl|AE016877.1_cdsid_AAP07884.1	CTTGCGATGTATGCAAGTATTATGGTCGGAACGAAAGTCGGATATGGCGCAATTGTTATT	complement(885019..886413)
MBC1666_2	2.4443	2.4443	1.28942	up	D	D	D	D	D	D	E	BC_1812	Aminopeptidase [Source:UniProtKB/TrEMBL;Acc:Q81EZ6]///Aminopeptidase ///aminopeptidase	AAP08786		GO:0004177|GO:0006508	bce:BC1812	1204161	AE016877	NC_004722	lcl|AE016877.1_cdsid_AAP08786.1	TGCGGTCCTACTGAACGATAAAAAATATATGAAGCTTCACTATACAGCGCCAGGTACTGA	1769440..1770669
MBC4340_2	2.44183	2.44183	1.28796	up	D	D	D	D	D	D	S	BC_4572	Hypothetical Cytosolic Protein [Source:UniProtKB/TrEMBL;Acc:Q812P7]///hypothetical Cytosolic Protein ///cytoplasmic protein	AAP11479	moaC		bce:BC4572	1206917	AE016877	NC_004722	lcl|AE016877.1_cdsid_AAP11479.1	TGCAAATGAAACACGTTGTTTTAAATATTGGAGCAACAAACCAGCATCAGAACGTGAAGT	complement(4517869..4518360)
MBC154_2	2.44055	2.44055	1.2872	up	D	D	D	D	D	D	Q///R///I	BC_0195	3-oxoacyl-[acyl-carrier protein] reductase [Source:UniProtKB/TrEMBL;Acc:Q81IZ8]///3-ketoacyl-(acyl-carrier-protein) reductase///3-oxoacyl-(acyl-carrier protein) reductase	AAP07264		GO:0005488|GO:0004316|GO:0055114	bce:BC0195	1202548	AE016877	NC_004722	lcl|AE016877.1_cdsid_AAP07264.1	GTCCTATGGTAGGAGAACTAGCGTATGCAACAACGAAGGGAGCTATTGATGCTCTTACTA	170738..171541
MBC3714_1	2.43963	2.43963	1.28666	up	D	D	D	D	D	D	S	BC_3932	hypothetical Cytosolic Protein ///hypothetical protein BC3932///UPF0298 protein BC_3932 [Source:UniProtKB/Swiss-Prot;Acc:Q812V9]	AAP10852		GO:0005737	bce:BC3932	1206277	AE016877	NC_004722	lcl|AE016877.1_cdsid_AAP10852.1	GTCGTATCGCCCGTATTTAAAAACGGAATTTGAAAATTCCCGTCCTGATCGAGCAAAAGA	complement(3914051..3914317)
MBC4120_1	2.4393	2.4393	1.28647	up	D	D	D	D	D	D		BC_4346	hypothetical Membrane Spanning Protein ///Hypothetical Membrane Spanning Protein [Source:UniProtKB/TrEMBL;Acc:Q812S6]	AAP11259			bce:BC4346	1206691	AE016877	NC_004722	lcl|AE016877.1_cdsid_AAP11259.1	AGGATTCGATGCAACAGGTTATTTGCAAGGTGCAATTGAAAAATCTAAAGGTGCACAACC	complement(4285805..4286305)
MBC3799_1	2.439	2.439	1.28629	up	D	D	D	D	D	D		BC_4019	hypothetical protein ///Putative uncharacterized protein [Source:UniProtKB/TrEMBL;Acc:Q819G4]	AAP10938			bce:BC4019	1206364	AE016877	NC_004722	lcl|AE016877.1_cdsid_AAP10938.1	TTGAACTTTTCCCCTCGCAAGATGCTGTATATGCCACACAATACATCCCTGCAAAAATTA	3996164..3996595
MBC5012_3	2.43891	2.43891	1.28624	up	N	N	N	N	D	N	C	BC_5295	NADH-quinone oxidoreductase chain J [Source:UniProtKB/TrEMBL;Acc:Q814X2]///NADH dehydrogenase subunit J///NADH-quinone oxidoreductase chain J	AAP12159		GO:0008137|GO:0055114	bce:BC5295	1207635	AE016877	NC_004722	lcl|AE016877.1_cdsid_AAP12159.1	AGCTCTCGTTCTGACATTTCTCAGCATTGCAGGTTTGTATTTTCTTTTGTCAGCCGAATT	complement(5205870..5206394)
MBC2580_3	2.4368	2.4368	1.28499	up	C	D	D	D	C	C	E	BC_2759	Kynureninase [Source:UniProtKB/Swiss-Prot;Acc:Q81CK0]///kynureninase///L-kynurenine hydrolase	AAP09712	kynU	GO:0005737|GO:0006569|GO:0030170|GO:0030429|GO:0009435	bce:BC2759	1205107	AE016877	NC_004722	lcl|AE016877.1_cdsid_AAP09712.1	GGACCGGGTAGTGTTGCAGGCCTTTATGTAAATAGTAAACATTTTAATAGACTGCCAGGA	complement(2736071..2737357)
MBC3896_2	2.43429	2.43429	1.2835	up	D	D	D	D	D	D	R	BC_4116	BioH protein///BioH protein ///BioH protein [Source:UniProtKB/TrEMBL;Acc:Q818X1]	AAP11035			bce:BC4116	1206461	AE016877	NC_004722	lcl|AE016877.1_cdsid_AAP11035.1	GATGGAATGCTTTGCATGTAGAACGGCTGAAAAGGAATTTGGCGAGAAGGAAAGAAGATA	complement(4079056..4079796)
MBC4340_1	2.43073	2.43073	1.28139	up	D	D	D	D	D	D	S	BC_4572	Hypothetical Cytosolic Protein [Source:UniProtKB/TrEMBL;Acc:Q812P7]///hypothetical Cytosolic Protein ///cytoplasmic protein	AAP11479	moaC		bce:BC4572	1206917	AE016877	NC_004722	lcl|AE016877.1_cdsid_AAP11479.1	ACTTGCAAATGAAACACGTTGTTTTAAATATTGGAGCAACAAACCAGCATCAGAACGTGA	complement(4517869..4518360)
MBC3960_2	2.4289	2.4289	1.2803	up	D	D	D	D	D	D	I	BC_4184	Biotin carboxyl carrier protein of acetyl-CoA carboxylase [Source:UniProtKB/TrEMBL;Acc:Q818R2]///acetyl-CoA carboxylase biotin carboxyl carrier protein subunit///Biotin carboxyl carrier protein of acetyl-CoA carboxylase	AAP11099		GO:0009317|GO:0006633|GO:0003989	bce:BC4184	1206529	AE016877	NC_004722	lcl|AE016877.1_cdsid_AAP11099.1	GGTAGGTACATTCTATTCTTCTTCTTCGCCTGATACCCCTCCATATGTAAGTGTTGGGGA	complement(4146510..4146998)
MBC4442_1	2.42349	2.42349	1.27709	up	D	D	D	D	D	D	E	BC_4674	bifunctional 3-deoxy-7-phosphoheptulonate synthase/chorismate mutase///Chorismate mutase ///Chorismate mutase [Source:UniProtKB/TrEMBL;Acc:Q816Y5]	AAP11581		GO:0016832|GO:0009073|GO:0004106	bce:BC4674	1207019	AE016877	NC_004722	lcl|AE016877.1_cdsid_AAP11581.1	ATGAAAGAGCGACGCGTAATACGCTTGATATTTCCGCTGTGCCGATTTTAAAGAAAGAAA	complement(4613202..4614275)
MBC599_1	2.4206	2.4206	1.27537	up	D	D	D	D	D	D	E	BC_0699	arginine permease///Arginine permease ///Arginine permease [Source:UniProtKB/TrEMBL;Acc:Q81HT2]	AAP07713		GO:0015171|GO:0016021	bce:BC0699	1203050	AE016877	NC_004722	lcl|AE016877.1_cdsid_AAP07713.1	TCTTTCTAGTTTTAACATCTATTGCAGCAATGGCTGCCGTTGTCGTTTGGATGTCAATCG	complement(698715..700130)
MBC2756_1	2.41826	2.41826	1.27397	up	D	D	D	D	D	D	E	BC_2940	Histidinol-phosphate aminotransferase 2 [Source:UniProtKB/Swiss-Prot;Acc:Q81C43]///Histidinol-phosphate aminotransferase ///histidinol-phosphate aminotransferase	AAP09888	hisC2	GO:0004400|GO:0030170|GO:0000105	bce:BC2940	1205288	AE016877	NC_004722	lcl|AE016877.1_cdsid_AAP09888.1	AAGCTTGTGCACATGCAGGATTTATTATTCGTCCGTTCCCGAATGGTATCCGTATTACAG	complement(2898939..2900039)
MBC3712_1	2.41754	2.41754	1.27354	up	D	D	D	D	D	D	L	BC_3930	methyltransferase///Methyltransferase [Source:UniProtKB/TrEMBL;Acc:Q819P0]///Methyltransferase	AAP10850	truA	GO:0008168|GO:0003676	bce:BC3930	1206275	AE016877	NC_004722	lcl|AE016877.1_cdsid_AAP10850.1	ATGATAGGTCCTTATTTTGATGGTGGTATCGCCCTTGATTTATTTGGTGGTAGTGGTGGT	complement(3912542..3913108)
MBC2055_2	2.41058	2.41058	1.26938	up	D	D	D	D	D	D		BC_2211	Putative uncharacterized protein [Source:UniProtKB/TrEMBL;Acc:Q81DY5]///hypothetical protein	AAP09177			bce:BC2211	1204560	AE016877	NC_004722	lcl|AE016877.1_cdsid_AAP09177.1	ACGCAAGTGATGAGAATATGGTTGTATTTCCTGAAGGAGCAATGTCAATTGGAGAAGGGA	2156591..2157079
MBC4036_1	2.40702	2.40702	1.26725	up	D	D	D	D	D	D	G///K	BC_4260	glucokinase///Glucokinase ///Glucokinase [Source:UniProtKB/TrEMBL;Acc:Q818J2]	AAP11175		GO:0004340|GO:0005737|GO:0006096	bce:BC4260	1206605	AE016877	NC_004722	lcl|AE016877.1_cdsid_AAP11175.1	AGGCGTGTCTAAAGCTGGAGATGCGTTATTAGAACCAATTCAACGCTATTTCGAGCAATA	complement(4205914..4206897)
MBC1036_3	2.40637	2.40637	1.26686	up	D	D	D	D	D	D	R	BC_1165	HAD superfamily hydrolase///Hydrolase (HAD superfamily) [Source:UniProtKB/TrEMBL;Acc:Q81GM7]///hydrolase (HAD superfamily)	AAP08152	filM	GO:0016787	bce:BC1165	1203514	AE016877	NC_004722	lcl|AE016877.1_cdsid_AAP08152.1	TAGAAAATGGGGCGCACCTTGGCCGATTATTGAAATTGTGAAAAGCGGATTAAATAAAGC	complement(1144885..1145694)
MBC4773_3	2.4009	2.4009	1.26358	up	D	D	D	D	D	D	E	BC_5043	Sodium/proton-dependent alanine carrier protein ///Sodium/proton-dependent alanine carrier protein [Source:UniProtKB/TrEMBL;Acc:Q815T5]///Sodium/proton-dependent alanine carrier protein	AAP11914	clpP	GO:0016020|GO:0005283	bce:BC5043	1207385	AE016877	NC_004722	lcl|AE016877.1_cdsid_AAP11914.1	CGCCAATGGCAATCGTTTATATCGGCGTGGCTATTTTTGTCGTTATTAACAACTTCAGTA	4946854..4948287
MBC2580_1	2.40073	2.40073	1.26347	up	D	D	D	C	D	C	E	BC_2759	Kynureninase [Source:UniProtKB/Swiss-Prot;Acc:Q81CK0]///kynureninase///L-kynurenine hydrolase	AAP09712	kynU	GO:0005737|GO:0006569|GO:0030170|GO:0030429|GO:0009435	bce:BC2759	1205107	AE016877	NC_004722	lcl|AE016877.1_cdsid_AAP09712.1	ATTGGAAATCCATTAGAGGATGAAAAACGAGGCGGGCACATTTATTTAGAGCATGCAGAA	complement(2736071..2737357)
MBC4881_1	2.39973	2.39973	1.26287	up	D	D	D	D	D	D		BC_5160	TPR-repeat-containing protein [Source:UniProtKB/TrEMBL;Acc:Q815J0]///TPR-repeat-containing protein	AAP12025		GO:0005488	bce:BC5160	1207500	AE016877	NC_004722	lcl|AE016877.1_cdsid_AAP12025.1	TACATTGTACGCGGCGAACAAGGAAATAAAATGACACAGTCGGAGCTTGGAGATGTATAT	complement(5057825..5059336)
MBC3960_3	2.39896	2.39896	1.26241	up	D	D	D	D	D	D	I	BC_4184	Biotin carboxyl carrier protein of acetyl-CoA carboxylase [Source:UniProtKB/TrEMBL;Acc:Q818R2]///acetyl-CoA carboxylase biotin carboxyl carrier protein subunit///Biotin carboxyl carrier protein of acetyl-CoA carboxylase	AAP11099		GO:0009317|GO:0006633|GO:0003989	bce:BC4184	1206529	AE016877	NC_004722	lcl|AE016877.1_cdsid_AAP11099.1	TGGTAGGTACATTCTATTCTTCTTCTTCGCCTGATACCCCTCCATATGTAAGTGTTGGGG	complement(4146510..4146998)
MBC3299_2	2.39841	2.39841	1.26208	up	N	D	D	D	D	D		BC_3502	IG hypothetical 17676 ///IG hypothetical 17676 [Source:UniProtKB/TrEMBL;Acc:Q81AQ7]	AAP10436	rimM///trmD		bce:BC3502	1205847	AE016877	NC_004722	lcl|AE016877.1_cdsid_AAP10436.1	CCTTTTAGCGCCGGATCTATCAATGTTAGCATATGGGATTAATAATCACGTTGGTGCGAA	complement(3458401..3458748)
MBC3824_3	2.39562	2.39562	1.2604	up	N	N	N	D	N	D	T	BC_4044	Sensory box/GGDEF family protein [Source:UniProtKB/TrEMBL;Acc:Q819E1]///sensory box/GGDEF family protein///Sensory box/GGDEF family protein	AAP10963		GO:0016849|GO:0009190	bce:BC4044	1206389	AE016877	NC_004722	lcl|AE016877.1_cdsid_AAP10963.1	TGGCGATTTGGCATTAATACAACTTGCAGAGCTTATGAAATCTAAAGTGGAGCAGCAACA	complement(4016433..4017728)
MBC957_2	2.3956	2.3956	1.26039	up	D	D	D	D	D	D	H	BC_1086	Lipoate-protein ligase A [Source:UniProtKB/TrEMBL;Acc:Q81GU9]///Lipoate-protein ligase A ///lipoate-protein ligase A	AAP08073		GO:0005737|GO:0009249|GO:0016874|GO:0005524|GO:0016740	bce:BC1086	1203435	AE016877	NC_004722	lcl|AE016877.1_cdsid_AAP08073.1	AAATTGGGATTGGAACTACGGAAAATCACCGAAGTTCAACTTACAACATTCACACCGCTT	1072068..1073057
MBC4651_2	2.39403	2.39403	1.25944	up	D	D	D	D	C	D	G	BC_4919	Phosphoglucomutase [Source:UniProtKB/TrEMBL;Acc:Q816E4]///Phosphoglucomutase ///phosphoglucomutase	AAP11792		GO:0000287|GO:0005975|GO:0004614	bce:BC4919	1207261	AE016877	NC_004722	lcl|AE016877.1_cdsid_AAP11792.1	ATGAATTCCAATTCGGTTATGAGGAAAGCTATGGTTATTTAATCCGCCCATTCTGCCGTG	complement(4829141..4830865)
MBC3219_1	2.39393	2.39393	1.25938	up	D	D	D	D	D	D	Q///I	BC_3419	Long-chain-fatty-acid--CoA ligase ///Long-chain-fatty-acid--CoA ligase [Source:UniProtKB/TrEMBL;Acc:Q81AX8]///long-chain-fatty-acid--CoA ligase	AAP10355		GO:0004467	bce:BC3419	1205764	AE016877	NC_004722	lcl|AE016877.1_cdsid_AAP10355.1	CTATATGGTGCAAGGTTATGGTAGTACAGAAGGTTGGGTTGTAACCTCATGGCATCCAAT	complement(3381318..3382811)
MBC5083_3	2.39251	2.39251	1.25852	up	N	D	D	D	D	D	G	BC_5368	Transcriptional regulator pfoR [Source:UniProtKB/TrEMBL;Acc:Q814Q4]///Transcriptional regulator pfoR ///transcriptional regulator pfoR	AAP12230			bce:BC5368	1207708	AE016877	NC_004722	lcl|AE016877.1_cdsid_AAP12230.1	AATCGAGCCTTTAACACAAGCCGATGTTGTTTCAGCAAATCCGATTCCAATTTATGCGAC	5285763..5286800
MBC2019_1	2.39203	2.39203	1.25823	up	N	N	N	D	D	D	E///G	BC_2175	D-beta-hydroxybutyrate permease [Source:UniProtKB/TrEMBL;Acc:Q81E21]///D-beta-hydroxybutyrate permease///D-beta-hydroxybutyrate permease	AAP09141		GO:0015137|GO:0016021	bce:BC2175	1204524	AE016877	NC_004722	lcl|AE016877.1_cdsid_AAP09141.1	ACTTCCAGGTTTCGCAATTATGAGAGATGGCATCTCTGCTACTTTCACAAATCCGTTAGT	2124415..2125854
MBC191_3	2.39085	2.39085	1.25752	up	N	D	D	D	D	D	S	BC_0233	hypothetical protein BC0233///hypothetical protein ///Putative uncharacterized protein [Source:UniProtKB/TrEMBL;Acc:Q81IW3]	AAP07302			bce:BC0233	1202586	AE016877	NC_004722	lcl|AE016877.1_cdsid_AAP07302.1	TTGGTGATGAGTGGTATGAATATGAATTTATTGCATTCGATGAACGTGGTAGAGAGCAGA	207252..207608
MBC4805_1	2.38972	2.38972	1.25684	up	D	D	D	D	D	D	J	BC_5078	50S ribosomal protein L11///LSU ribosomal protein L11P ///50S ribosomal protein L11-2/L11-3 [Source:UniProtKB/Swiss-Prot;Acc:Q812H1]	AAP11947	rplK3///rplK2///rplK	GO:0003735|GO:0005840|GO:0019843|GO:0006412	bce:BC5078	1207419	AE016877	NC_004722	lcl|AE016877.1_cdsid_AAP11947.1	AAGCAGCAATGAGAACAATTGAAGGTACCGCGAGAAGCATGGGTATTACAGTTCAAAAAT	complement(4984409..4984834)
MBC2951_2	2.38657	2.38657	1.25494	up	N	N	N	N	D	D	S	BC_3143	Hypothetical Cytosolic Protein [Source:UniProtKB/TrEMBL;Acc:Q813F2]///hypothetical Cytosolic Protein ///cytoplasmic protein	AAP10085			bce:BC3143	1205490	AE016877	NC_004722	lcl|AE016877.1_cdsid_AAP10085.1	ACTGGAGAAAAAGTGAAAAGTTTTCATACGGATATAAGTTCGCGTACAGGTGAGCGAGTA	complement(3116195..3116320)
MBC4056_3	2.38519	2.38519	1.2541	up	N	N	N	N	D	D		BC_4281	IG hypothetical 17696 ///IG hypothetical 17696 [Source:UniProtKB/TrEMBL;Acc:Q818H4]	AAP11195	clpX		bce:BC4281	1206626	AE016877	NC_004722	lcl|AE016877.1_cdsid_AAP11195.1	ATAACAACGAGCGACTAGAGCTTTTAAAACAAATCGCAAAAGTAACTTCCCCTGCCACTG	4226271..4226525
MBC590_3	2.38491	2.38491	1.25394	up	N	N	D	D	D	D	K	BC_0690	PbsX family transcriptional regulator///"Transcriptional regulator, PBSX family "///"Transcriptional regulator, PBSX family [Source:UniProtKB/TrEMBL;Acc:Q81HU1]"	AAP07704		GO:0043565	bce:BC0690	1203041	AE016877	NC_004722	lcl|AE016877.1_cdsid_AAP07704.1	TCGCGCGTGTTCAGTTAGATTTAACACAGCAACAATTAGCAGAAAAAGTAGGCGTTACAA	691179..691379
MBC1689_1	2.38479	2.38479	1.25386	up	N	N	N	D	D	D	I	BC_1835	FMN-dependent NADH-azoreductase 1 [Source:UniProtKB/Swiss-Prot;Acc:Q81EX6]///azoreductase///FMN-dependent NADH-azoreductase	AAP08809	azoR1	GO:0050662|GO:0016491|GO:0009055|GO:0055114	bce:BC1835	1204184	AE016877	NC_004722	lcl|AE016877.1_cdsid_AAP08809.1	TGCTCGTGGTTCAGATTACTCTTCAGAGCAAATGGCTCCTATGGAAATGGCAGTTAATTA	1794427..1795053
MBC3892_1	2.38425	2.38425	1.25353	up	D	D	D	D	D	D	H	BC_4112	6,7-dimethyl-8-ribityllumazine synthase ///"6,7-dimethyl-8-ribityllumazine synthase"///"6,7-dimethyl-8-ribityllumazine synthase [Source:UniProtKB/Swiss-Prot;Acc:Q818X5]"	AAP11031	rpsN	GO:0009349|GO:0004746|GO:0009231	bce:BC4112	1206457	AE016877	NC_004722	lcl|AE016877.1_cdsid_AAP11031.1	GGGTTCCTGGTGCATTTGAAATTCCTTTAATCGCTAAAAAGATGGCTAGTAGCGGAAAGT	4076294..4076755
MBC2619_2	2.38272	2.38272	1.25261	up	D	D	D	D	D	D	S	BC_2798	Chitin binding protein [Source:UniProtKB/TrEMBL;Acc:Q81CG6]///chitin binding protein///Chitin binding protein	AAP09751		GO:0019028|GO:0005975|GO:0030246|GO:0005576|GO:0004553	bce:BC2798	1205146	AE016877	NC_004722	lcl|AE016877.1_cdsid_AAP09751.1	CAATTGACGCAGCTGGCAATGTATCGAAGGAAAGTACAGCGCTTACAGTAAAAACAACAG	complement(2764742..2766109)
MBC4554_2	2.38263	2.38263	1.25256	up	N	D	D	D	D	D	S	BC_4790	hypothetical Cytosolic Protein ///UPF0161 protein BC_4790 [Source:UniProtKB/Swiss-Prot;Acc:Q812M8]///hypothetical protein BC4790	AAP11693	dapF		bce:BC4790	1207133	AE016877	NC_004722	lcl|AE016877.1_cdsid_AAP11693.1	ATATTAAAATGTCACCCTTTCCACCCGGGAGGATTTGATCCTGTCCCAGATAAAAAGGAT	4718842..4719078
MBC2660_1	2.37605	2.37605	1.24857	up	D	D	D	D	D	D		BC_2841	hypothetical protein ///Putative uncharacterized protein [Source:UniProtKB/TrEMBL;Acc:Q81CD1]	AAP09792			bce:BC2841	1205189	AE016877	NC_004722	lcl|AE016877.1_cdsid_AAP09792.1	CTACGGTTTCTCTGCGGAAGTAGAGGTAAATGGTCGCCAGCAAATTTTAATTCAAGCAAA	complement(2805361..2805669)
MBC2913_2	2.37414	2.37414	1.24741	up	D	D	D	D	D	D		BC_3103	Hemolysin BL lytic component L1 [Source:UniProtKB/TrEMBL;Acc:Q7BYC6]///Hemolysin BL lytic component L1	AAP10047		GO:0016020|GO:0009405	bce:BC3103	1205450	AE016877	NC_004722	lcl|AE016877.1_cdsid_AAP10047.1	TGATGTATTAGCATGGTCAATTGGTGGTGGATTGGGAGCAGCTATTTTAGTTATTGCAGC	complement(3063798..3065018)
MBC4441_3	2.37203	2.37203	1.24612	up	D	D	D	D	D	D		BC_4673	hypothetical protein ///Putative uncharacterized protein [Source:UniProtKB/TrEMBL;Acc:Q816Y6]	AAP11580			bce:BC4673	1207018	AE016877	NC_004722	lcl|AE016877.1_cdsid_AAP11580.1	TATGAGCCTGCGTTTTTATCGTATCATTAGTAAAAGGAAGAACTCGGGACGATTGGTGGC	complement(4612757..4612933)
MBC1472_2	2.36965	2.36965	1.24467	up	D	D	D	D	D	D	P	BC_1612	Na+/H+ antiporter NapA (inosine-dependent germination)///Na+/H+ antiporter NapA (Inosine-dependent germination) [Source:UniProtKB/TrEMBL;Acc:Q81FH5]///Na+/H+ antiporter NapA (inosine-dependent germination)	AAP08591		GO:0015299|GO:0016021	bce:BC1612	1203961	AE016877	NC_004722	lcl|AE016877.1_cdsid_AAP08591.1	TATTATTTTAATCGGATGGAAAGGTGTTCCTGCGATTATGCGCTGGTTATCACCACTGCG	complement(1568882..1570045)
MBC3801_1	2.36635	2.36635	1.24266	up	D	D	D	D	D	D		BC_4021	hypothetical protein ///Putative uncharacterized protein [Source:UniProtKB/TrEMBL;Acc:Q819G2]	AAP10940			bce:BC4021	1206366	AE016877	NC_004722	lcl|AE016877.1_cdsid_AAP10940.1	AACGCATTTGCCTAAACCGTTTGCTGGTTATTATTCATATGCAATAGATGAGAGGTGGGG	complement(3997424..3998152)
MBC3454_2	2.36626	2.36626	1.24261	up	D	D	D	D	D	D	R	BC_3663	Transporter, Drug/Metabolite Exporter family ///drug/metabolite exporter family protein///"Transporter, Drug/Metabolite Exporter family [Source:UniProtKB/TrEMBL;Acc:Q812Z0]"	AAP10592		GO:0016020	bce:BC3663	1206008	AE016877	NC_004722	lcl|AE016877.1_cdsid_AAP10592.1	GGGACATTTTTATCAAGTGGTTTACTTGAACAATCAGCAGGTGCTTTCGATACGACTGGG	3630946..3631854
MBC4782_2	2.36573	2.36573	1.24229	up	N	N	N	N	D	D	R	BC_5054	putative NAD-dependent dehydrogenase ///Putative NAD-dependent dehydrogenase [Source:UniProtKB/TrEMBL;Acc:Q815S8]///hypothetical protein BC5054	AAP11923		GO:0005488|GO:0003824	bce:BC5054	1207395	AE016877	NC_004722	lcl|AE016877.1_cdsid_AAP11923.1	AGCTGGTAAAGACAACCTGCTTGTGAACGCAAAAGGTGATAGCTACGTAAGTTATGAAGA	4958244..4958882
MBC3292_3	2.36342	2.36342	1.24088	up	N	N	D	D	D	D		BC_3494	hypothetical protein ///Putative uncharacterized protein [Source:UniProtKB/TrEMBL;Acc:Q81AR3]	AAP10429	sucC		bce:BC3494	1205839	AE016877	NC_004722	lcl|AE016877.1_cdsid_AAP10429.1	TTTTTGGGAGACATGGGAAATGTCAGTTTGTCATTCCTTCAAAACGCTTCACTTTCAAGA	3449789..3450298
MBC1106_2	2.36305	2.36305	1.24065	up	N	D	D	D	D	D	E	BC_1238	Tryptophan synthase alpha chain ///Tryptophan synthase alpha chain [Source:UniProtKB/Swiss-Prot;Acc:Q81GG4]///tryptophan synthase subunit alpha	AAP08223	trpA	GO:0004834	bce:BC1238	1203587	AE016877	NC_004722	lcl|AE016877.1_cdsid_AAP08223.1	GCGACGGAGTTGTCGTTGGAAGTAAGGTCATTGAGCTTTTAGAAAATGAAAAGCGAGAAG	1213374..1214150
MBC4949_2	2.36253	2.36253	1.24033	up	D	D	D	D	D	D	M	BC_5232	Phosphoglycerol transferase [Source:UniProtKB/TrEMBL;Acc:Q815D2]///Phosphoglycerol transferase ///phosphoglycerol transferase	AAP12096		GO:0008484|GO:0016740	bce:BC5232	1207572	AE016877	NC_004722	lcl|AE016877.1_cdsid_AAP12096.1	ACCGTGCAATGGCACAGTTCTTAGGAAAAGAAGAAATCACTGCATTTGACCATATGAACT	5136096..5137991
MBC1566_1	2.36192	2.36192	1.23996	up	N	N	N	D	D	D	K	BC_1710	MerR family transcriptional regulator///"Transcriptional regulator, MerR family [Source:UniProtKB/TrEMBL;Acc:Q81F87]"///"Transcriptional regulator, MerR family "	AAP08686		GO:0006355|GO:0003700|GO:0000166|GO:0003677	bce:BC1710	1204059	AE016877	NC_004722	lcl|AE016877.1_cdsid_AAP08686.1	AGGTTAGCATTAATGAAACAACAGGAGACCAATGTCTTACAGCTCATGCAAGACACTGAA	complement(1659138..1659518)
MBC2913_3	2.36183	2.36183	1.2399	up	D	D	D	D	D	D		BC_3103	Hemolysin BL lytic component L1 [Source:UniProtKB/TrEMBL;Acc:Q7BYC6]///Hemolysin BL lytic component L1	AAP10047		GO:0016020|GO:0009405	bce:BC3103	1205450	AE016877	NC_004722	lcl|AE016877.1_cdsid_AAP10047.1	TGAAAGCAGATCGTGCTAATCAAGCAGTTCTTTCGCTTACTAACGCGAAAGAAACATTGG	complement(3063798..3065018)
MBC4555_1	2.36171	2.36171	1.23983	up	D	D	D	D	D	D	P	BC_4791	Carbonic anhydrase [Source:UniProtKB/TrEMBL;Acc:Q816N4]///carbonic anhydrase///Carbonic anhydrase	AAP11694		GO:0015976|GO:0008270|GO:0004089	bce:BC4791	1207134	AE016877	NC_004722	lcl|AE016877.1_cdsid_AAP11694.1	TATCGATACTTCGCAACCATCCGTTACTTCCAGAAGAAGTACCTGTTCACGGTCTTGTTA	complement(4719075..4719638)
MBC4579_1	2.36062	2.36062	1.23916	up	D	D	D	D	D	D		BC_4818	hypothetical protein ///Putative uncharacterized protein [Source:UniProtKB/TrEMBL;Acc:Q816L1]	AAP11719			bce:BC4818	1207160	AE016877	NC_004722	lcl|AE016877.1_cdsid_AAP11719.1	AGAGTTCGGTTTAGAAGGTAATTGGGAACTAGCGTATGAAACGGAAGAATGGAAACATGT	complement(4740665..4741345)
MBC3632_3	2.35957	2.35957	1.23853	up	D	D	D	D	D	D	Q///I	BC_3848	Acyl carrier protein ///acyl carrier protein///Acyl carrier protein [Source:UniProtKB/Swiss-Prot;Acc:Q819V7]	AAP10770	acpP	GO:0005737|GO:0048037|GO:0031177|GO:0000036|GO:0006633	bce:BC3848	1206193	AE016877	NC_004722	lcl|AE016877.1_cdsid_AAP10770.1	GTTGATCGTTTAGGAGTAGAAGAGACTGAGGTAGTACCAGCTGCAAGCTTCAAGGAAGAT	complement(3826807..3827049)
MBC4036_3	2.35898	2.35898	1.23816	up	D	D	D	D	D	D	G///K	BC_4260	glucokinase///Glucokinase ///Glucokinase [Source:UniProtKB/TrEMBL;Acc:Q818J2]	AAP11175		GO:0004340|GO:0005737|GO:0006096	bce:BC4260	1206605	AE016877	NC_004722	lcl|AE016877.1_cdsid_AAP11175.1	TTATTGATAATGATGCAAACTTAGCAGCGCTTGGTGAAATGTGGAAAGGTGCTGGTGAAG	complement(4205914..4206897)
MBC3025_2	2.35719	2.35719	1.23707	up	N	D	D	D	D	D	V	BC_3218	Penicillin-binding protein ///Penicillin-binding protein [Source:UniProtKB/TrEMBL;Acc:Q81BE7]///penicillin-binding protein	AAP10160			bce:BC3218	1205565	AE016877	NC_004722	lcl|AE016877.1_cdsid_AAP10160.1	GAATGGTGTCATCAAAAGTGAACGTGTTGAGGAAATGCAAAAGCCGATATTAGGGGAGAA	complement(3199256..3200758)
MBC3715_3	2.35235	2.35235	1.2341	up	D	D	D	D	D	D	S	BC_3933	hypothetical protein BC3933///Putative uncharacterized protein [Source:UniProtKB/TrEMBL;Acc:Q819N8]///hypothetical protein	AAP10853			bce:BC3933	1206278	AE016877	NC_004722	lcl|AE016877.1_cdsid_AAP10853.1	TATGGAACTTCAGACGCTCATTCAGCAATTTACAGCGATGAAAGAACGGTATGAGGAAGT	complement(3914444..3914905)
MBC4337_2	2.34693	2.34693	1.23077	up	D	D	D	D	D	D	V	BC_4569	multidrug resistance protein A///Multidrug resistance protein A ///Multidrug resistance protein A [Source:UniProtKB/TrEMBL;Acc:Q817I0]	AAP11476		GO:0009306|GO:0016020|GO:0008565	bce:BC4569	1206914	AE016877	NC_004722	lcl|AE016877.1_cdsid_AAP11476.1	AGTAGAACAAGTTGGCTTAACAACAGCGAATACATTCTCTATGTTGCCATCAAGCAACGC	complement(4515104..4515739)
MBC4609_3	2.34604	2.34604	1.23023	up	D	D	D	D	D	D	T///K	BC_4849	Two-component response regulator vanR ///two-component response regulator vanR///Two-component response regulator vanR [Source:UniProtKB/TrEMBL;Acc:Q816I2]	AAP11750		GO:0006355|GO:0000160|GO:0000156|GO:0003677|GO:0006350	bce:BC4849	1207191	AE016877	NC_004722	lcl|AE016877.1_cdsid_AAP11750.1	CACGTGTAAATGCACAACTGCGTAGGTTTTTTACGTTAAATCAACCGAAAGTAGCGGAGA	complement(4772636..4773334)
MBC434_1	2.34385	2.34385	1.22888	up	D	D	D	D	D	D	S	BC_0510	Integral membrane protein [Source:UniProtKB/TrEMBL;Acc:Q81I87]///integral membrane protein///Integral membrane protein	AAP07548			bce:BC0510	1202863	AE016877	NC_004722	lcl|AE016877.1_cdsid_AAP07548.1	CGCAAAAATTCGTAAGCTCGTTTTATTCAGACAAATGTTAGCGACAACAAGCCGTGCTTT	complement(496765..497853)
MBC3347_1	2.34263	2.34263	1.22813	up	D	D	D	D	D	D	V	BC_3551	D-alanyl-D-alanine carboxypeptidase///D-alanyl-D-alanine carboxypeptidase ///D-alanyl-D-alanine carboxypeptidase [Source:UniProtKB/TrEMBL;Acc:Q81AL2]	AAP10485	pyrC	GO:0009002	bce:BC3551	1205896	AE016877	NC_004722	lcl|AE016877.1_cdsid_AAP10485.1	AATCGCTATTATGTGCCGAATACAGATGGTGGTGCGCAAGATAGATGGCAAAAGTATTTG	complement(3521293..3522402)
MBC2656_3	2.3391	2.3391	1.22595	up	D	D	D	D	D	D	T///K	BC_2837	sigma-54-dependent transcriptional activator///Sigma-54-dependent transcriptional activator [Source:UniProtKB/TrEMBL;Acc:Q81CD5]///Sigma-54-dependent transcriptional activator	AAP09788		GO:0005622|GO:0017111|GO:0006355|GO:0003700|GO:0004871|GO:0005524|GO:0003677|GO:0008134|GO:0006350	bce:BC2837	1205185	AE016877	NC_004722	lcl|AE016877.1_cdsid_AAP09788.1	TGCGCAAAACAACTTGGCGTAACAAGGGCTACTTTATATAACCGTTTAAAGAAACTTGGA	2801985..2803394
MBC1285_1	2.33701	2.33701	1.22467	up	D	D	D	D	D	D	E///H	BC_1421	phosphoadenosine phosphosulfate reductase///Phosphoadenosine phosphosulfate reductase [Source:UniProtKB/Swiss-Prot;Acc:Q81FZ1]///Phosphoadenosine phosphosulfate reductase	AAP08402	cysH	GO:0019344|GO:0005737|GO:0004604|GO:0019379|GO:0016740|GO:0055114	bce:BC1421	1203770	AE016877	NC_004722	lcl|AE016877.1_cdsid_AAP08402.1	CCACTCATTCATTGGACGTGGAAAGAAGTTTGGCGATATGTATACAAACATAGCTTGCCG	1382453..1383157
MBC2132_1	2.33685	2.33685	1.22456	up	D	D	D	D	D	D	C	BC_2290	methylmalonate-semialdehyde dehydrogenase (acylating)///Methylmalonate semialdehyde dehydrogenase [acylating] [Source:UniProtKB/Swiss-Prot;Acc:Q81DR5]///Methylmalonate-semialdehyde dehydrogenase (acylating)	AAP09254	iolA	GO:0018478|GO:0006573|GO:0004491|GO:0055114	bce:BC2290	1204639	AE016877	NC_004722	lcl|AE016877.1_cdsid_AAP09254.1	GCACCAATGGCATTCTTCGCATTTGCAGGAAATAAAGCTTCATTCTTTGGTGATTTAAGT	2233499..2234959
MBC2093_1	2.33363	2.33363	1.22258	up	D	D	D	D	D	D	E	BC_2251	lysine 2,3-aminomutase///"Lysine 2,3-aminomutase "///"Lysine 2,3-aminomutase [Source:UniProtKB/TrEMBL;Acc:Q81DV0]"	AAP09215		GO:0050066	bce:BC2251	1204600	AE016877	NC_004722	lcl|AE016877.1_cdsid_AAP09215.1	CGACGTATCCAGAACCAGAGAGCTATATTCCAGGAAGAGCGGAAGGATACTTTAAAGAGA	2201018..2202439
MBC2619_3	2.33287	2.33287	1.22211	up	D	D	D	D	D	D	S	BC_2798	Chitin binding protein [Source:UniProtKB/TrEMBL;Acc:Q81CG6]///chitin binding protein///Chitin binding protein	AAP09751		GO:0019028|GO:0005975|GO:0030246|GO:0005576|GO:0004553	bce:BC2798	1205146	AE016877	NC_004722	lcl|AE016877.1_cdsid_AAP09751.1	CAGCGTCAAGTGTGGATTTAATGTGGAGTCCATCTGACGATAATATTGGTGTAGACCATT	complement(2764742..2766109)
MBC4051_2	2.33112	2.33112	1.22102	up	D	D	D	D	D	D	I	BC_4276	1-hydroxy-2-methyl-2-(E)-butenyl 4-diphosphate synthase ///4-hydroxy-3-methylbut-2-en-1-yl diphosphate synthase [Source:UniProtKB/Swiss-Prot;Acc:Q818H8]///4-hydroxy-3-methylbut-2-en-1-yl diphosphate synthase	AAP11190	cbiO	GO:0051539|GO:0005506|GO:0046429|GO:0016114|GO:0055114	bce:BC4276	1206621	AE016877	NC_004722	lcl|AE016877.1_cdsid_AAP11190.1	TGCGTCTAATGCAGCAACACTTATCTCTTGTCCAACTTGTGGTCGTATTGAAATCGATTT	4221841..4222953
MBC4128_1	2.32988	2.32988	1.22026	up	D	D	D	D	D	D	R	BC_4354	glyoxalase family protein///Glyoxalase family protein ///Glyoxalase family protein [Source:UniProtKB/TrEMBL;Acc:Q818B2]	AAP11267			bce:BC4354	1206699	AE016877	NC_004722	lcl|AE016877.1_cdsid_AAP11267.1	TGAAGGGGTACCACCGCAAATGCCAGGTTCTGTTGGTTTAAAATATTTCACAATTGTACT	complement(4295747..4296604)
MBC362_2	2.32947	2.32947	1.22	up	D	D	D	D	D	D	R	BC_0436	Permease [Source:UniProtKB/TrEMBL;Acc:Q81IF2]///permease///Permease	AAP07476			bce:BC0436	1202789	AE016877	NC_004722	lcl|AE016877.1_cdsid_AAP07476.1	ATTGACGGAGTCGACACAATTATTACTATGTCTACCGCTTACGGAACCGATCTCGGTATT	complement(423488..424771)
MBC147_3	2.32942	2.32942	1.21997	up	D	C	D	C	C	D	G	BC_0188	phosphoglucosamine mutase///Phosphoglucosamine mutase [Source:UniProtKB/Swiss-Prot;Acc:Q81J03]///Phosphoglucosamine mutase	AAP07257	glmM	GO:0000287|GO:0005975|GO:0008966	bce:BC0188	1202541	AE016877	NC_004722	lcl|AE016877.1_cdsid_AAP07257.1	AGCGTGGAGGTTACAACCTAGGTGGAGAACAATCAGGCCATATTATCTTACTTGATTACA	161690..163036
MBC2891_1	2.32883	2.32883	1.21961	up	N	D	D	D	D	D	S	BC_3077	hypothetical Membrane Spanning Protein ///Hypothetical Membrane Spanning Protein [Source:UniProtKB/TrEMBL;Acc:Q813F3]///hypothetical protein BC3077	AAP10023		GO:0001882	bce:BC3077	1205425	AE016877	NC_004722	lcl|AE016877.1_cdsid_AAP10023.1	GCTGCTAAAGCGGCATCCGTTGGTATTGCAGAAATGTTTTTACCGTCATTATTAGTTGTA	complement(3032644..3033972)
MBC4679_3	2.32456	2.32456	1.21696	up	D	D	D	D	D	D		BC_4948	Internalin G ///Internalin G [Source:UniProtKB/TrEMBL;Acc:Q816C0]	AAP11820			bce:BC4948	1207290	AE016877	NC_004722	lcl|AE016877.1_cdsid_AAP11820.1	TGACTGGGAGAAGAAGGCCAGTCCTTAATTCAAAAACGGATACTGTGAAGATGCAAAAGT	complement(4864180..4864983)
MBC1081_3	2.32246	2.32246	1.21565	up	N	D	D	D	D	D	M	BC_1212	Glucose-1-phosphate thymidylyltransferase [Source:UniProtKB/TrEMBL;Acc:Q81GI7]///Glucose-1-phosphate thymidylyltransferase ///glucose-1-phosphate thymidylyltransferase	AAP08197		GO:0008879|GO:0009058	bce:BC1212	1203561	AE016877	NC_004722	lcl|AE016877.1_cdsid_AAP08197.1	TCGCTTCAAAAGGCGAATACGTTAGCGCGTGATATTAATTTTGGGAAACAGTTTAACGGA	1191960..1192697
MBC3721_3	2.32186	2.32186	1.21528	up	D	D	D	D	D	D	R	BC_3939	Formamidase [Source:UniProtKB/Swiss-Prot;Acc:P59701]///Amidase ///formamidase	AAP10859	amiF	GO:0006807|GO:0004328	bce:BC3939	1206284	AE016877	NC_004722	lcl|AE016877.1_cdsid_AAP10859.1	GTAAATTAGCTGTTTGTATTTGTCATGATGGCATGTTCCCTGAAGTAGCTCGTGAAGCGG	complement(3918193..3919191)
MBC4881_3	2.31893	2.31893	1.21346	up	D	D	D	D	D	C		BC_5160	TPR-repeat-containing protein [Source:UniProtKB/TrEMBL;Acc:Q815J0]///TPR-repeat-containing protein	AAP12025		GO:0005488	bce:BC5160	1207500	AE016877	NC_004722	lcl|AE016877.1_cdsid_AAP12025.1	CCGTGGAATGCGCTGAATTTAGCAGATGAAGGACAAAACGTGTTATTTGAAGAATTACGA	complement(5057825..5059336)
MBC3295_2	2.3189	2.3189	1.21344	up	D	D	D	D	D	D	R///C	BC_3498	Quinone oxidoreductase [Source:UniProtKB/TrEMBL;Acc:Q81AR0]///Quinone oxidoreductase ///quinone oxidoreductase	AAP10432	rbgA	GO:0008270|GO:0003960|GO:0055114	bce:BC3498	1205843	AE016877	NC_004722	lcl|AE016877.1_cdsid_AAP10432.1	AAGCTGCTTCGATTCCACTCGTTGGCTTAACATCATATCAAGCATTACATGACATCATGC	3454176..3455165
MBC238_1	2.31698	2.31698	1.21225	up	D	D	D	D	D	D	E	BC_0303	Alpha/beta hydrolase [Source:UniProtKB/TrEMBL;Acc:Q81IR9]///Alpha/beta hydrolase ///Alpha/beta hydrolase	AAP07352		GO:0016787	bce:BC0303	1202656	AE016877	NC_004722	lcl|AE016877.1_cdsid_AAP07352.1	CTAATGCTGAAATAGCTCTATTTGGTGTTTCAATGGGCGGGGCAACTGTAATGATGACTT	270798..271757
MBC890_1	2.31494	2.31494	1.21098	up	D	D	D	D	D	D	L	BC_1019	phosphoesterase///phosphoesterase ///Phosphoesterase [Source:UniProtKB/TrEMBL;Acc:Q81H07]	AAP08006		GO:0016787	bce:BC1019	1203368	AE016877	NC_004722	lcl|AE016877.1_cdsid_AAP08006.1	GCACCGTTTCAAATTCGTGAGTTGAAAGAAAAACAGTTTGATTATTGGGCTCTTGGCCAT	997181..998422
MBC283_2	2.31438	2.31438	1.21062	up	D	D	D	D	D	D	C	BC_0357	Succinate-semialdehyde dehydrogenase (NADP+) ///Succinate-semialdehyde dehydrogenase (NADP+) [Source:UniProtKB/TrEMBL;Acc:Q81IM7]///succinate-semialdehyde dehydrogenase	AAP07397		GO:0009013|GO:0055114	bce:BC0357	1202710	AE016877	NC_004722	lcl|AE016877.1_cdsid_AAP07397.1	CGGAACGACTGTCGGGCCACTTATTGATGAGAATGCAGTTTCAAAAGTACAAGAACATAT	336130..337581
MBC4120_3	2.31426	2.31426	1.21055	up	N	D	D	D	D	D		BC_4346	hypothetical Membrane Spanning Protein ///Hypothetical Membrane Spanning Protein [Source:UniProtKB/TrEMBL;Acc:Q812S6]	AAP11259			bce:BC4346	1206691	AE016877	NC_004722	lcl|AE016877.1_cdsid_AAP11259.1	TGGAATCGGTAAACTACAAGGAAAAGGATTCGATGCAACAGGTTATTTGCAAGGTGCAAT	complement(4285805..4286305)
MBC4773_2	2.31032	2.31032	1.2081	up	D	D	D	D	D	D	E	BC_5043	Sodium/proton-dependent alanine carrier protein ///Sodium/proton-dependent alanine carrier protein [Source:UniProtKB/TrEMBL;Acc:Q815T5]///Sodium/proton-dependent alanine carrier protein	AAP11914	clpP	GO:0016020|GO:0005283	bce:BC5043	1207385	AE016877	NC_004722	lcl|AE016877.1_cdsid_AAP11914.1	TCACCCTGTAAAACAAGGGCTTGTTCAAGCATTAGGCGTTTTCGTAGATACATTCTTAGT	4946854..4948287
MBC645_3	2.30814	2.30814	1.20673	up	N	N	N	D	D	D	G	BC_0768	methylthioribose-binding protein///Methylthioribose-binding protein ///Methylthioribose-binding protein [Source:UniProtKB/TrEMBL;Acc:Q81HN6]	AAP07759			bce:BC0768	1203119	AE016877	NC_004722	lcl|AE016877.1_cdsid_AAP07759.1	TTAAAAACGTTAGCGGAAGATTTGAATGGACAAGGAAATATCGCAGTTGTATGGGTCGGC	complement(753941..755053)
MBC2561_1	2.3078	2.3078	1.20652	up	D	D	D	D	D	D	U	BC_2740	Protein translocase subunit SecY ///preprotein translocase subunit SecY///Protein translocase subunit SecY [Source:UniProtKB/TrEMBL;Acc:Q81CL5]	AAP09693		GO:0015450|GO:0016020	bce:BC2740	1205088	AE016877	NC_004722	lcl|AE016877.1_cdsid_AAP09693.1	CAATTGCGCAGCTCTTCCCTGATTCAAGCGTATCAAAATGGTTAGTTGCAAATCTTGATT	2719337..2720641
MBC4651_1	2.30309	2.30309	1.20357	up	D	D	D	D	D	D	G	BC_4919	Phosphoglucomutase [Source:UniProtKB/TrEMBL;Acc:Q816E4]///Phosphoglucomutase ///phosphoglucomutase	AAP11792		GO:0000287|GO:0005975|GO:0004614	bce:BC4919	1207261	AE016877	NC_004722	lcl|AE016877.1_cdsid_AAP11792.1	AACGTTAAAAGGAAAAGATGGAGCTGAAAAAATCCAAGAGATGATGGCAACGTTCCGTGA	complement(4829141..4830865)
MBC658_3	2.30305	2.30305	1.20355	up	D	D	D	D	D	D		BC_0781	hypothetical protein ///Putative uncharacterized protein [Source:UniProtKB/TrEMBL;Acc:Q81HM3]	AAP07772			bce:BC0781	1203132	AE016877	NC_004722	lcl|AE016877.1_cdsid_AAP07772.1	CAACGACTTGCGTCAATTGCCTAGAAATCGCAGTTGAATCTGCTTCCATGAAACAAAAAG	complement(765656..766168)
MBC2867_2	2.29982	2.29982	1.20152	up	N	N	N	D	D	D	E	BC_3052	lysine-specific permease///Lysine-specific permease ///Lysine-specific permease [Source:UniProtKB/TrEMBL;Acc:Q81BU4]	AAP09999		GO:0015171|GO:0016021	bce:BC3052	1205400	AE016877	NC_004722	lcl|AE016877.1_cdsid_AAP09999.1	AGTCCATTTACACTTATTTTCGAAAAAGCGGGCGTTGCCTTTGCTGCTTCTGTTATGAAC	3009978..3011453
MBC2436_3	2.29951	2.29951	1.20133	up	N	D	D	D	D	D		BC_2605	Putative uncharacterized protein [Source:UniProtKB/TrEMBL;Acc:Q81CY2]///hypothetical protein	AAP09564			bce:BC2605	1204954	AE016877	NC_004722	lcl|AE016877.1_cdsid_AAP09564.1	TCCTACTAATATATCTTCTGTAGTTGAAAAAATTGGTGTACCGGCTAAGTTTATGGAAGC	2569829..2570032
MBC858_1	2.29943	2.29943	1.20127	up	D	D	D	D	D	D		BC_0986	Response regulator aspartate phosphatase ///Response regulator aspartate phosphatase [Source:UniProtKB/TrEMBL;Acc:Q81H39]	AAP07973	secE	GO:0005488	bce:BC0986	1203335	AE016877	NC_004722	lcl|AE016877.1_cdsid_AAP07973.1	CTTTGAAAGGCATGCTGGATATGAGGTGAAAGTTGCTTCTTGTGAAAACACACTAGGGAC	971287..972396
MBC1689_2	2.29898	2.29898	1.201	up	N	N	N	N	N	D	I	BC_1835	FMN-dependent NADH-azoreductase 1 [Source:UniProtKB/Swiss-Prot;Acc:Q81EX6]///azoreductase///FMN-dependent NADH-azoreductase	AAP08809	azoR1	GO:0050662|GO:0016491|GO:0009055|GO:0055114	bce:BC1835	1204184	AE016877	NC_004722	lcl|AE016877.1_cdsid_AAP08809.1	ATCTCAAGCTGGAAAAACGTTTAAATATACAGCGAATGGCCCAGAAGGTTTAGTTGGTGG	1794427..1795053
MBC8_1	2.29716	2.29716	1.19985	up	D	D	D	D	D	D	F	BC_0013	Inosine-5'-monophosphate dehydrogenase ///Inosine-5'-monophosphate dehydrogenase [Source:UniProtKB/TrEMBL;Acc:Q81JC8]///inosine 5'-monophosphate dehydrogenase	AAP07118		GO:0006177|GO:0003938|GO:0046872|GO:0055114	bce:BC0013	1202366	AE016877	NC_004722	lcl|AE016877.1_cdsid_AAP07118.1	GGAGCACAGGATTTAGAATTCTTACGCGAAAATGCACAATTCATTCGTATGTCAGGTGCT	15349..16812
MBC3791_3	2.29671	2.29671	1.19957	up	D	D	D	D	D	D	K	BC_4010	Transcriptional regulator, LacI family [Source:UniProtKB/TrEMBL;Acc:Q819H1]///LacI family transcription regulator///"Transcriptional regulator, LacI family "	AAP10930	murG	GO:0005622|GO:0006355|GO:0003700|GO:0003677|GO:0006350	bce:BC4010	1206355	AE016877	NC_004722	lcl|AE016877.1_cdsid_AAP10930.1	GGAAATTGCGAGCCCTCCACTTTCGACAGTTGATGTGAATATTTATCAGCTAGGATATGA	complement(3984679..3985701)
MBC1672_2	2.29462	2.29462	1.19825	up	D	D	D	D	D	D	K	BC_1818	TetR family transcriptional regulator///"Transcriptional regulator, TetR family "///"Transcriptional regulator, TetR family [Source:UniProtKB/TrEMBL;Acc:Q81EZ0]"	AAP08792		GO:0016566|GO:0006355|GO:0003700|GO:0003677|GO:0006350	bce:BC1818	1204167	AE016877	NC_004722	lcl|AE016877.1_cdsid_AAP08792.1	ATCAAGATGCAGCTAATAATCCTCCTATTGCTGGAGGCTGTCCATTACTTAATAGCGCAA	1775811..1776401
MBC1673_3	2.29429	2.29429	1.19805	up	D	D	D	D	D	D	K	BC_1819	Deoxyribonucleoside regulator [Source:UniProtKB/TrEMBL;Acc:Q81EY9]///Deoxyribonucleoside regulator ///deoxyribonucleoside regulator	AAP08793		GO:0016987|GO:0006352|GO:0006355|GO:0003700|GO:0030528|GO:0030246|GO:0003677	bce:BC1819	1204168	AE016877	NC_004722	lcl|AE016877.1_cdsid_AAP08793.1	GCGAATGAGACGATAGCTTTATTTGCAGATGCTTTTCAAACGACGCCAAGAAATCTACCT	1776772..1777719
MBC4442_3	2.29281	2.29281	1.19712	up	D	D	D	D	D	D	E	BC_4674	bifunctional 3-deoxy-7-phosphoheptulonate synthase/chorismate mutase///Chorismate mutase ///Chorismate mutase [Source:UniProtKB/TrEMBL;Acc:Q816Y5]	AAP11581		GO:0016832|GO:0009073|GO:0004106	bce:BC4674	1207019	AE016877	NC_004722	lcl|AE016877.1_cdsid_AAP11581.1	GATCCAGCTGTAGCTTTATCTGATGCAGCGCAACAAATGAATATACCGCAGTTCAATGAT	complement(4613202..4614275)
MBC678_1	2.28979	2.28979	1.19521	up	D	D	D	D	D	D	K	BC_0801	Transcriptional regulator, LytR family [Source:UniProtKB/TrEMBL;Acc:Q81HK5]///LytR family transcriptional regulator///"Transcriptional regulator, LytR family "	AAP07792			bce:BC0801	1203152	AE016877	NC_004722	lcl|AE016877.1_cdsid_AAP07792.1	ATAGCGATGCAATGCGTGGACAACGTCAACAACTCGTTATCGAGGCTATTTTAAAGAAAC	complement(783074..784309)
MBC776_2	2.28816	2.28816	1.19419	up	D	D	D	D	D	D	L	BC_0903	methyltransferase///Methyltransferase [Source:UniProtKB/TrEMBL;Acc:Q81HB3]///Methyltransferase	AAP07890		GO:0008168	bce:BC0903	1203252	AE016877	NC_004722	lcl|AE016877.1_cdsid_AAP07890.1	ATTCGACATCTCTTAGCACACGTGTTGCGAGATCAGTTGCAAATATCGCTGTACCAAATC	891735..892688
MBC957_1	2.28798	2.28798	1.19408	up	D	D	D	D	D	D	H	BC_1086	Lipoate-protein ligase A [Source:UniProtKB/TrEMBL;Acc:Q81GU9]///Lipoate-protein ligase A ///lipoate-protein ligase A	AAP08073		GO:0005737|GO:0009249|GO:0016874|GO:0005524|GO:0016740	bce:BC1086	1203435	AE016877	NC_004722	lcl|AE016877.1_cdsid_AAP08073.1	GTCTAACAGGCGTTCAGTTCGATAAAGATGCATTCACTGCAGCTTTAGAAGGCGTAGATA	1072068..1073057
MBC4555_2	2.28677	2.28677	1.19331	up	D	D	D	D	D	D	P	BC_4791	Carbonic anhydrase [Source:UniProtKB/TrEMBL;Acc:Q816N4]///carbonic anhydrase///Carbonic anhydrase	AAP11694		GO:0015976|GO:0008270|GO:0004089	bce:BC4791	1207134	AE016877	NC_004722	lcl|AE016877.1_cdsid_AAP11694.1	CAACCATCCGTTACTTCCAGAAGAAGTACCTGTTCACGGTCTTGTTATCGATCCTGAAAC	complement(4719075..4719638)
MBC2912_2	2.28598	2.28598	1.19282	up	D	D	D	D	D	D		BC_3102	Hemolysin BL binding component [Source:UniProtKB/TrEMBL;Acc:Q81BP9]///Hemolysin BL binding component precursor	AAP10046		GO:0016020|GO:0009405	bce:BC3102	1205449	AE016877	NC_004722	lcl|AE016877.1_cdsid_AAP10046.1	CTTATATGTCCACGCAGTGGCATGATTTAGATTCTCAATATTCGGGCGTTCTAGGGCATA	complement(3062634..3063761)
MBC3977_2	2.28585	2.28585	1.19273	up	D	D	D	D	D	D	R	BC_4201	hypothetical Membrane Spanning Protein ///hypothetical protein BC4201///Hypothetical Membrane Spanning Protein [Source:UniProtKB/TrEMBL;Acc:Q812U0]	AAP11116	tgt///yajC		bce:BC4201	1206546	AE016877	NC_004722	lcl|AE016877.1_cdsid_AAP11116.1	AGTTCCTGCACTATTAGCTGAATTAACGAGACCGATTTTCCCATCTCATACTGGGCAAAT	4157267..4158187
MBC810_2	2.28574	2.28574	1.19266	up	D	D	D	D	D	D	S	BC_0938	Tricarboxylate-binding protein [Source:UniProtKB/TrEMBL;Acc:Q81H83]///Tricarboxylate-binding protein ///tricarboxylate-binding protein	AAP07925		GO:0030288	bce:BC0938	1203287	AE016877	NC_004722	lcl|AE016877.1_cdsid_AAP07925.1	TGGGAAGTCGTTGTCGTATCAAAAGACTCGAACATAGAAAACGCAAACCAACTAATGGAA	920096..921076
MBC3258_1	2.2831	2.2831	1.19099	up	D	D	D	D	D	D	Q///R///I	BC_3460	Short chain dehydrogenase ///Short chain dehydrogenase///Short chain dehydrogenase [Source:UniProtKB/TrEMBL;Acc:Q81AU6]	AAP10395	spoVFB	GO:0005488|GO:0016491|GO:0055114	bce:BC3460	1205805	AE016877	NC_004722	lcl|AE016877.1_cdsid_AAP10395.1	GTGATGATGCTAGTTTTGTTAACGGCACAACACTTCTTGTTGATGGAGGCTATACTGCAC	3416153..3416896
MBC4095_2	2.28241	2.28241	1.19056	up	D	D	D	D	D	D	L	BC_4321	DNA polymerase III, delta subunit [Source:UniProtKB/TrEMBL;Acc:Q818E0]///"DNA polymerase III, delta subunit "///DNA polymerase III subunit delta	AAP11234		GO:0006260|GO:0009360|GO:0003887|GO:0003677	bce:BC4321	1206666	AE016877	NC_004722	lcl|AE016877.1_cdsid_AAP11234.1	TTATGGACAAAATCAAATTGCGTCTCATATTGGTGTACATCCGTATCGCGTGAAGTTGGC	complement(4263443..4264453)
MBC5113_2	2.2761	2.2761	1.18656	up	D	D	D	D	D	D	L	BC_5398	uracil-DNA glycosylase///Uracil-DNA glycosylase [Source:UniProtKB/Swiss-Prot;Acc:Q814M9]///Uracil-DNA glycosylase	AAP12260	ung	GO:0004844|GO:0005737|GO:0006284	bce:BC5398	1207738	AE016877	NC_004722	lcl|AE016877.1_cdsid_AAP12260.1	TCCGAATCATCATATTATCGAATCTGTACATCCAAGCCCATTATCGGCAAGACGTGGTTT	complement(5312895..5313572)
MBC962_2	2.27462	2.27462	1.18563	up	D	D	D	D	D	D	P	BC_1091	Sulfate-binding protein///Sulfate-binding protein ///Sulfate-binding protein [Source:UniProtKB/TrEMBL;Acc:Q81GU4]	AAP08078		GO:0015419|GO:0030288	bce:BC1091	1203440	AE016877	NC_004722	lcl|AE016877.1_cdsid_AAP08078.1	TGTAACCCCTTCTATTAGTGTACTTGCAGAACCACCAGTAGCGGTTGTAGATAAAGTCGT	1076361..1076891
MBC4293_1	2.26851	2.26851	1.18174	up	D	D	D	D	D	D	C	BC_4523	Electron transfer flavoprotein beta-subunit [Source:UniProtKB/TrEMBL;Acc:Q817L7]///Electron transfer flavoprotein beta-subunit ///electron transfer flavoprotein subunit beta	AAP11432		GO:0009055	bce:BC4523	1206868	AE016877	NC_004722	lcl|AE016877.1_cdsid_AAP11432.1	TGAAGAAGCAATTCAAGTAAGAGACGCACAAGGTGGAGAAGTTACAGTTGTAACAGTCGG	complement(4467751..4468524)
MBC4808_2	2.2674	2.2674	1.18104	up	N	N	N	D	D	D		BC_5081	NADH oxidase (NOXASE) ///NADH oxidase (NOXASE) [Source:UniProtKB/TrEMBL;Acc:Q815Q4]	AAP11950		GO:0003954|GO:0055114	bce:BC5081	1207422	AE016877	NC_004722	lcl|AE016877.1_cdsid_AAP11950.1	TATGCATCAAATACAATTGAATGCTGCAGGTTTGAACCTAGGGAGCCATCCAATGTTAGG	complement(4986506..4988074)
MBC4921_1	2.26651	2.26651	1.18048	up	D	D	D	D	D	D	M	BC_5203	Undecaprenyl-phosphate alpha-N-acetylglucosaminephosphotransferase [Source:UniProtKB/TrEMBL;Acc:Q815F6]///undecaprenyl-phosphate alpha-N-acetylglucosaminephosphotransferase///Undecaprenyl-phosphate alpha-N-acetylglucosaminephosphotransferase	AAP12068		GO:0016021|GO:0008963	bce:BC5203	1207543	AE016877	NC_004722	lcl|AE016877.1_cdsid_AAP12068.1	TGGATTATCTGCTGGGATTTCATCTATCGTACTTGCAACGCTAGCATATATGGCCTTCAC	5103109..5104182
MBC1473_3	2.26457	2.26457	1.17924	up	N	N	N	D	D	D	R	BC_1613	Zn-dependent hydrolase///Zn-dependent hydrolase [Source:UniProtKB/TrEMBL;Acc:Q81FH4]///Zn-dependent hydrolase	AAP08592		GO:0003723|GO:0016788|GO:0046872	bce:BC1613	1203962	AE016877	NC_004722	lcl|AE016877.1_cdsid_AAP08592.1	TTACGGATCAGGTAGTTCTACTGGAGTGCATGTATCCGGTCATGCATATCAAGAAGAGTT	1570377..1572050
MBC4462_3	2.2629	2.2629	1.17818	up	D	D	D	D	D	D	S	BC_4694	hypothetical protein BC4694///hypothetical protein ///Putative uncharacterized protein [Source:UniProtKB/TrEMBL;Acc:Q816W8]	AAP11601		GO:0006508|GO:0005576|GO:0008270|GO:0008237	bce:BC4694	1207039	AE016877	NC_004722	lcl|AE016877.1_cdsid_AAP11601.1	TTGGGTTCGCAGCTGGTTATCTCGTTGCAAACAAAGTACAAGAACAATCCCATATTTCTT	4632835..4633146
MBC1083_2	2.26041	2.26041	1.17659	up	D	D	D	D	D	D	M	BC_1214	dTDP-glucose 4,6-dehydratase///"dTDP-glucose 4,6-dehydratase [Source:UniProtKB/TrEMBL;Acc:Q81GI5]"///"dTDP-glucose 4,6-dehydratase "	AAP08199		GO:0050662|GO:0008460|GO:0009225	bce:BC1214	1203563	AE016877	NC_004722	lcl|AE016877.1_cdsid_AAP08199.1	TAGGGCACGATCGTCGTTATGCGATTGATGCAGAGAAAATGAAGAATGAATTTGATTGGG	1193267..1194238
MBC5036_2	2.25867	2.25867	1.17547	up	D	D	D	D	D	D	G	BC_5320	PTS system, glucose-specific IIA component///Glucose-specific phosphotransferase enzyme IIA component [Source:UniProtKB/Swiss-Prot;Acc:Q814U8]///"PTS system, glucose-specific IIA component "	AAP12183	crr	GO:0005737|GO:0016020|GO:0016301|GO:0005351|GO:0009401	bce:BC5320	1207660	AE016877	NC_004722	lcl|AE016877.1_cdsid_AAP12183.1	GTATGATGGGTGACGGTGTTGCAATTGATCCTACTGAAGGTGTAGTTGTATCTCCAGTTG	complement(5228047..5228544)
MBC4546_2	2.25836	2.25836	1.17527	up	N	D	D	D	D	D		BC_4782	Putative uncharacterized protein [Source:UniProtKB/TrEMBL;Acc:Q816P1]///hypothetical protein	AAP11685			bce:BC4782	1207125	AE016877	NC_004722	lcl|AE016877.1_cdsid_AAP11685.1	GCTTTCTTCTATCAGTTCCCTGAGCTTGTAAAAATGAGAGCGGAAGTGCTGTCAGGATTA	complement(4713405..4714529)
MBC729_3	2.25803	2.25803	1.17507	up	N	D	D	D	D	D	K	BC_0856	Transcriptional regulator, MarR family ///MarR family transcriptional regulator///"Transcriptional regulator, MarR family [Source:UniProtKB/TrEMBL;Acc:Q81HF8]"	AAP07843			bce:BC0856	1203205	AE016877	NC_004722	lcl|AE016877.1_cdsid_AAP07843.1	GAAGTTCCGCCTCGTGTAGAGTACACATTAACGGATAAAGGAAAGCAATTAGAGGGGATT	complement(831370..831708)
MBC4883_3	2.25758	2.25758	1.17478	up	D	D	D	D	D	D	R	BC_5162	pyrophosphatase PpaX///Pyrophosphatase ppaX [Source:UniProtKB/Swiss-Prot;Acc:Q815I8]///Phosphoglycolate phosphatase	AAP12027	ppaX	GO:0008967|GO:0004427	bce:BC5162	1207502	AE016877	NC_004722	lcl|AE016877.1_cdsid_AAP12027.1	ACCAGAAGAAGCATTGATGGTTGGGGATAATCATCATGATATTGTCGGTGGTCAAAATGC	complement(5060022..5060672)
MBC2093_3	2.2528	2.2528	1.17172	up	D	D	D	D	D	D	E	BC_2251	lysine 2,3-aminomutase///"Lysine 2,3-aminomutase "///"Lysine 2,3-aminomutase [Source:UniProtKB/TrEMBL;Acc:Q81DV0]"	AAP09215		GO:0050066	bce:BC2251	1204600	AE016877	NC_004722	lcl|AE016877.1_cdsid_AAP09215.1	TATTGAAGGTTTACGTGGACACACATCTGGTTATGCTGTTCCGACATTCGTTGTTGATGC	2201018..2202439
MBC3148_1	2.25023	2.25023	1.17007	up	D	D	D	D	D	D		BC_3343	Integral membrane protein ///Integral membrane protein [Source:UniProtKB/TrEMBL;Acc:Q81B48]	AAP10283		GO:0016021	bce:BC3343	1205690	AE016877	NC_004722	lcl|AE016877.1_cdsid_AAP10283.1	CCCAGGTGGTATGTTCGGAAATATTATCGCAGGTTTATTAGGTGCTTCGTTAGGTGGTAG	complement(3305636..3305884)
MBC3843_1	2.24421	2.24421	1.16621	up	D	D	D	D	D	D	R	BC_4063	Hydrolase (HAD superfamily) [Source:UniProtKB/TrEMBL;Acc:Q819C3]///HAD superfamily hydrolase///hydrolase (HAD superfamily)	AAP10982	recO	GO:0016787	bce:BC4063	1206408	AE016877	NC_004722	lcl|AE016877.1_cdsid_AAP10982.1	GAAGAGAAAATTGTGACGTTAGATCAAGAGCTACGAGATACGTTTCAAGGCGAAGCGGAA	complement(4034707..4035492)
MBC4040_1	2.2439	2.2439	1.16601	up	N	D	D	D	D	D	M///J	BC_4264	Phosphoglucomutase [Source:UniProtKB/TrEMBL;Acc:Q818I9]///Phosphoglucomutase ///phosphoglucomutase	AAP11179		GO:0009058|GO:0005975|GO:0004614|GO:0016779	bce:BC4264	1206609	AE016877	NC_004722	lcl|AE016877.1_cdsid_AAP11179.1	AGCATTGCAAGGAAAAACGTTTCTCAGCATAGTAGAGCAATCACCTCCGCTCTATTTACT	complement(4208124..4210478)
MBC4716_2	2.24302	2.24302	1.16544	up	D	D	D	D	D	D	P	BC_4985	ABC transporter substrate-binding protein///ABC transporter substrate-binding protein ///ABC transporter substrate-binding protein [Source:UniProtKB/TrEMBL;Acc:Q815Y9]	AAP11857			bce:BC4985	1207327	AE016877	NC_004722	lcl|AE016877.1_cdsid_AAP11857.1	TGCTTGTGGCGGGAAAGATAAAGATGAAAAGAAACTTGTTGTTGGTGCTTCTAACGTACC	complement(4891771..4892583)
MBC4681_2	2.24276	2.24276	1.16528	up	D	D	D	D	D	D		BC_4950	Nucleotidyltransferase [Source:UniProtKB/TrEMBL;Acc:Q816B8]///Nucleotidyltransferase	AAP11822		GO:0016779	bce:BC4950	1207292	AE016877	NC_004722	lcl|AE016877.1_cdsid_AAP11822.1	GACGTTGAAAAATCAAGGCATTACAGTTACAGGAAAAGAAGCAGAAGATCTTCCGCTGCA	complement(4865785..4866579)
MBC1528_2	2.24125	2.24125	1.1643	up	D	D	D	D	D	D	R	BC_1672	Metal-dependent hydrolase related to alanyl-tRNA synthetase ///metal-dependent hydrolase related to alanyl-tRNA synthetase///Metal-dependent hydrolase related to alanyl-tRNA synthetase [Source:UniProtKB/TrEMBL;Acc:Q81FC2]	AAP08648		GO:0005737|GO:0016787|GO:0006419|GO:0004813|GO:0003676|GO:0005524	bce:BC1672	1204021	AE016877	NC_004722	lcl|AE016877.1_cdsid_AAP08648.1	CCACTCGTTATATGAGCCGCGAAGAAGCAGAAAATGCTGTAGGAATGATTAAAACAGCAA	1624060..1624770
MBC3715_2	2.24091	2.24091	1.16408	up	D	D	D	D	D	D	S	BC_3933	hypothetical protein BC3933///Putative uncharacterized protein [Source:UniProtKB/TrEMBL;Acc:Q819N8]///hypothetical protein	AAP10853			bce:BC3933	1206278	AE016877	NC_004722	lcl|AE016877.1_cdsid_AAP10853.1	ATGGAACTTCAGACGCTCATTCAGCAATTTACAGCGATGAAAGAACGGTATGAGGAAGTA	complement(3914444..3914905)
MBC566_3	2.23808	2.23808	1.16226	up	D	D	D	D	D	D	S	BC_0666	immune inhibitor A precursor///Immune inhibitor A precursor ///Immune inhibitor A [Source:UniProtKB/TrEMBL;Acc:Q81HW5]	AAP07680		GO:0006508|GO:0008233	bce:BC0666	1203017	AE016877	NC_004722	lcl|AE016877.1_cdsid_AAP07680.1	ACGGTAATACAGGCATGCAAATTGCAGATGCAGCATTTTCATTTGATAAAACACCAGCAT	662377..664776
MBC1765_3	2.23703	2.23703	1.16159	up	D	D	D	D	D	D		BC_1913	Phage protein [Source:UniProtKB/TrEMBL;Acc:Q81EQ3]///Phage protein	AAP08885			bce:BC1913	1204262	AE016877	NC_004722	lcl|AE016877.1_cdsid_AAP08885.1	TTCGTTAGGCTTTATATATGCAGCGTTTGAAAAACAAGAAATCCAGTGTCCCAACTGCAG	complement(1859009..1859335)
MBC4402_1	2.23677	2.23677	1.16142	up	D	D	D	D	D	D		BC_4634	Protein ecsC [Source:UniProtKB/TrEMBL;Acc:Q817C3]///Protein ecsC	AAP11541			bce:BC4634	1206979	AE016877	NC_004722	lcl|AE016877.1_cdsid_AAP11541.1	CGTTCTTTTACGAAGGAGACGAAGCAGTGCTACAAACAGCTTCTACTGAGGTTGTGTTAA	complement(4575587..4576420)
MBC678_3	2.23577	2.23577	1.16077	up	D	D	D	D	D	D	K	BC_0801	Transcriptional regulator, LytR family [Source:UniProtKB/TrEMBL;Acc:Q81HK5]///LytR family transcriptional regulator///"Transcriptional regulator, LytR family "	AAP07792			bce:BC0801	1203152	AE016877	NC_004722	lcl|AE016877.1_cdsid_AAP07792.1	AAGGTGTTCAAAAGTTAAATGGCGAAGAAGCTCTTGCTCTTGCTAGAACAAGACACATCG	complement(783074..784309)
MBC4805_2	2.23397	2.23397	1.15961	up	C	C	D	D	D	D	J	BC_5078	50S ribosomal protein L11///LSU ribosomal protein L11P ///50S ribosomal protein L11-2/L11-3 [Source:UniProtKB/Swiss-Prot;Acc:Q812H1]	AAP11947	rplK3///rplK2///rplK	GO:0003735|GO:0005840|GO:0019843|GO:0006412	bce:BC5078	1207419	AE016877	NC_004722	lcl|AE016877.1_cdsid_AAP11947.1	AAGGGAAATTGCAGAATACAAGTTTCCAGACATGAATGCAGCATCAGTAGAAGCAGCAAT	complement(4984409..4984834)
MBC2030_3	2.23364	2.23364	1.1594	up	D	D	D	D	D	D		BC_2186	Putative uncharacterized protein [Source:UniProtKB/TrEMBL;Acc:Q81E10]///hypothetical protein	AAP09152			bce:BC2186	1204535	AE016877	NC_004722	lcl|AE016877.1_cdsid_AAP09152.1	AAGAGGCAATTGCTGAGCTTGCTAGTGATGTACCAGAAGATTCACTACAATCATTAGCGA	2133477..2134064
MBC4402_2	2.23206	2.23206	1.15838	up	D	D	D	D	D	D		BC_4634	Protein ecsC [Source:UniProtKB/TrEMBL;Acc:Q817C3]///Protein ecsC	AAP11541			bce:BC4634	1206979	AE016877	NC_004722	lcl|AE016877.1_cdsid_AAP11541.1	GGAAGACTTCAGCAATATGCCTGGTACAATTTATTGCAAGAGCTGGAGCAAGAAGATTCG	complement(4575587..4576420)
MBC634_1	2.23127	2.23127	1.15786	up	N	N	N	N	N	D	G	BC_0757	bicyclomycin resistance protein///Bicyclomycin resistance protein [Source:UniProtKB/TrEMBL;Acc:Q81HP7]///Bicyclomycin resistance protein	AAP07748		GO:0016021|GO:0015520|GO:0046677	bce:BC0757	1203108	AE016877	NC_004722	lcl|AE016877.1_cdsid_AAP07748.1	CACCTGCAATGGCTCCTCTCATAGGTGGTTATCTTGGCAGTATAAATGGTCACTTATCTG	complement(744475..745656)
MBC2643_2	2.22993	2.22993	1.157	up	N	N	N	N	N	D		BC_2824	hypothetical Cytosolic Protein ///Hypothetical Cytosolic Protein [Source:UniProtKB/TrEMBL;Acc:Q813H5]	AAP09775			bce:BC2824	1205172	AE016877	NC_004722	lcl|AE016877.1_cdsid_AAP09775.1	CCGTTCGGAAAAGCATGTCAGGCGTACGCAACTATGTTTTTCGAAAACTGGGTTATATTA	complement(2789376..2789825)
MBC886_2	2.22925	2.22925	1.15656	up	D	D	D	D	D	D	M	BC_1015	Choloylglycine hydrolase ///Choloylglycine hydrolase [Source:UniProtKB/TrEMBL;Acc:Q81H11]///choloylglycine hydrolase	AAP08002		GO:0045302	bce:BC1015	1203364	AE016877	NC_004722	lcl|AE016877.1_cdsid_AAP08002.1	TGATAGCATTGCCTTTATAGATGTGCCATTACCAATTTTAGGGGTTACTCCACCGCTACA	994994..995980
MBC3960_1	2.22624	2.22624	1.15461	up	D	D	D	D	D	D	I	BC_4184	Biotin carboxyl carrier protein of acetyl-CoA carboxylase [Source:UniProtKB/TrEMBL;Acc:Q818R2]///acetyl-CoA carboxylase biotin carboxyl carrier protein subunit///Biotin carboxyl carrier protein of acetyl-CoA carboxylase	AAP11099		GO:0009317|GO:0006633|GO:0003989	bce:BC4184	1206529	AE016877	NC_004722	lcl|AE016877.1_cdsid_AAP11099.1	TCACATCACCGATGGTAGGTACATTCTATTCTTCTTCTTCGCCTGATACCCCTCCATATG	complement(4146510..4146998)
MBC3924_1	2.22586	2.22586	1.15436	up	D	D	D	D	D	D	S	BC_4147	integral membrane protein///Integral membrane protein [Source:UniProtKB/TrEMBL;Acc:Q818U4]///Integral membrane protein	AAP11063			bce:BC4147	1206492	AE016877	NC_004722	lcl|AE016877.1_cdsid_AAP11063.1	CATTGGTAATGCTATTAGCCCTGAGAGTACTGGCGTTATTTCCTTAAGGCAGCTTCAAGA	complement(4112324..4113292)
MBC704_2	2.22552	2.22552	1.15415	up	N	D	D	D	D	D	S	BC_0827	hypothetical protein BC0827///hypothetical protein ///Putative uncharacterized protein [Source:UniProtKB/TrEMBL;Acc:Q81HI1]	AAP07818			bce:BC0827	1203178	AE016877	NC_004722	lcl|AE016877.1_cdsid_AAP07818.1	TTGCGTTTTTAGTTGGTTATGTTACGATGCCGCTCGATTTAATTCCAGACTTCTTACCGT	809589..809870
MBC4883_1	2.22543	2.22543	1.15408	up	D	D	D	D	C	D	R	BC_5162	pyrophosphatase PpaX///Pyrophosphatase ppaX [Source:UniProtKB/Swiss-Prot;Acc:Q815I8]///Phosphoglycolate phosphatase	AAP12027	ppaX	GO:0008967|GO:0004427	bce:BC5162	1207502	AE016877	NC_004722	lcl|AE016877.1_cdsid_AAP12027.1	GTTGTCGTGACAATTGATGATGTAGAGCATGTGAAACCACATCCAGAGCCACTTCAAAAA	complement(5060022..5060672)
MBC2911_2	2.2248	2.2248	1.15367	up	D	D	D	D	D	D		BC_3101	Hemolysin BL binding component precursor ///Hemolysin BL binding component [Source:UniProtKB/TrEMBL;Acc:Q7BYC7]	AAP10045		GO:0016020|GO:0009405	bce:BC3101	1205448	AE016877	NC_004722	lcl|AE016877.1_cdsid_AAP10045.1	GTGAAAATCCCCTTTATTCCAACCTTGATTGCTGGTGGCATAATGATAGGTGATGCAAGA	complement(3060858..3062258)
MBC4802_3	2.22279	2.22279	1.15237	up	D	D	D	D	D	D	J	BC_5075	50S ribosomal protein L11///LSU ribosomal protein L11P ///50S ribosomal protein L11-2/L11-3 [Source:UniProtKB/Swiss-Prot;Acc:Q812H1]	AAP11944	rplX	GO:0003735|GO:0005840|GO:0019843|GO:0006412	bce:BC5075	1207416	AE016877	NC_004722	lcl|AE016877.1_cdsid_AAP11944.1	GAAGCAGCAATGAGAACAATTGAAGGTACCGCGAGAAGCATGGGTATTACAGTTCAAAAA	complement(4982430..4982855)
MBC1006_1	2.22122	2.22122	1.15135	up	D	D	D	D	D	D	S	BC_1135	Alkaline phosphatase like protein ///Alkaline phosphatase like protein [Source:UniProtKB/TrEMBL;Acc:Q81GQ2]///alkaline phosphatase like protein	AAP08122	flgB		bce:BC1135	1203484	AE016877	NC_004722	lcl|AE016877.1_cdsid_AAP08122.1	TGGTATTGGTTTACCGATGATAGAGGCGTTGATTCCAGCATTACCGCTTATCGTATTTGT	1115649..1116242
MBC3716_3	2.22073	2.22073	1.15104	up	D	D	D	D	D	D	G	BC_3934	Phosphoglycerate mutase ///Phosphoglycerate mutase [Source:UniProtKB/TrEMBL;Acc:Q819N7]///phosphoglycerate mutase	AAP10854		GO:0004619	bce:BC3934	1206279	AE016877	NC_004722	lcl|AE016877.1_cdsid_AAP10854.1	GCTCGTTGCTTTGCTGCTTTAGAAGATGTTGCGACAACTCATTTTGGCAAACGTATTATT	complement(3915011..3915583)
MBC4883_2	2.21781	2.21781	1.14914	up	D	D	D	D	D	D	R	BC_5162	pyrophosphatase PpaX///Pyrophosphatase ppaX [Source:UniProtKB/Swiss-Prot;Acc:Q815I8]///Phosphoglycolate phosphatase	AAP12027	ppaX	GO:0008967|GO:0004427	bce:BC5162	1207502	AE016877	NC_004722	lcl|AE016877.1_cdsid_AAP12027.1	GATGCAAAACCAGAAGAAGCATTGATGGTTGGGGATAATCATCATGATATTGTCGGTGGT	complement(5060022..5060672)
MBC3219_3	2.21328	2.21328	1.14618	up	D	D	D	D	D	D	Q///I	BC_3419	Long-chain-fatty-acid--CoA ligase ///Long-chain-fatty-acid--CoA ligase [Source:UniProtKB/TrEMBL;Acc:Q81AX8]///long-chain-fatty-acid--CoA ligase	AAP10355		GO:0004467	bce:BC3419	1205764	AE016877	NC_004722	lcl|AE016877.1_cdsid_AAP10355.1	TGGTTTAATATGGGCGATGCTGGCATGATAGATGATGATGGATTCCTGCATATTATGGGA	complement(3381318..3382811)
MBC688_2	2.20896	2.20896	1.14337	up	D	D	D	D	D	D	S	BC_0811	outer surface protein///Outer surface protein [Source:UniProtKB/TrEMBL;Acc:Q81HJ5]///outer surface protein	AAP07802		GO:0006457|GO:0003755	bce:BC0811	1203162	AE016877	NC_004722	lcl|AE016877.1_cdsid_AAP07802.1	CGCTGTAGTGAACGCTTTAAAAAGCATGGTATTCGCAGTGCAGCCTTTATTACATCACAT	794630..795715
MBC4340_3	2.2036	2.2036	1.13986	up	D	D	D	D	D	D	S	BC_4572	Hypothetical Cytosolic Protein [Source:UniProtKB/TrEMBL;Acc:Q812P7]///hypothetical Cytosolic Protein ///cytoplasmic protein	AAP11479	moaC		bce:BC4572	1206917	AE016877	NC_004722	lcl|AE016877.1_cdsid_AAP11479.1	ACGAGCTATCTTCGACTTGGACAAGCACTTGAATTTGAACAAGAAGAGATTGAAAAAGCA	complement(4517869..4518360)
MBC1566_3	2.20219	2.20219	1.13894	up	N	D	D	D	D	D	K	BC_1710	MerR family transcriptional regulator///"Transcriptional regulator, MerR family [Source:UniProtKB/TrEMBL;Acc:Q81F87]"///"Transcriptional regulator, MerR family "	AAP08686		GO:0006355|GO:0003700|GO:0000166|GO:0003677	bce:BC1710	1204059	AE016877	NC_004722	lcl|AE016877.1_cdsid_AAP08686.1	CCATCCTTCAAAGGTTAGCATTAATGAAACAACAGGAGACCAATGTCTTACAGCTCATGC	complement(1659138..1659518)
MBC770_2	2.199	2.199	1.13685	up	D	D	D	D	D	D		BC_0897	hypothetical protein ///Putative uncharacterized protein [Source:UniProtKB/TrEMBL;Acc:Q81HB9]	AAP07884			bce:BC0897	1203246	AE016877	NC_004722	lcl|AE016877.1_cdsid_AAP07884.1	GTCGGAACGAAAGTCGGATATGGCGCAATTGTTATTACATTAGGCGTAGCACTTTTCTTC	complement(885019..886413)
MBC1083_3	2.19678	2.19678	1.13539	up	N	D	D	D	D	D	M	BC_1214	dTDP-glucose 4,6-dehydratase///"dTDP-glucose 4,6-dehydratase [Source:UniProtKB/TrEMBL;Acc:Q81GI5]"///"dTDP-glucose 4,6-dehydratase "	AAP08199		GO:0050662|GO:0008460|GO:0009225	bce:BC1214	1203563	AE016877	NC_004722	lcl|AE016877.1_cdsid_AAP08199.1	AGACATTGAATATGTTACAGATCGTTTAGGGCACGATCGTCGTTATGCGATTGATGCAGA	1193267..1194238
MBC4949_1	2.19673	2.19673	1.13536	up	C	D	D	D	D	C	M	BC_5232	Phosphoglycerol transferase [Source:UniProtKB/TrEMBL;Acc:Q815D2]///Phosphoglycerol transferase ///phosphoglycerol transferase	AAP12096		GO:0008484|GO:0016740	bce:BC5232	1207572	AE016877	NC_004722	lcl|AE016877.1_cdsid_AAP12096.1	GGCGAAGTTGTACAATTACCGAAAGAAGAATCTCAACCACTAATTGATCGCGCCCAAAAT	5136096..5137991
MBC4563_2	2.1961	2.1961	1.13494	up	D	D	D	D	D	D		BC_4799	hypothetical protein ///Putative uncharacterized protein [Source:UniProtKB/TrEMBL;Acc:Q816M8]	AAP11702			bce:BC4799	1207142	AE016877	NC_004722	lcl|AE016877.1_cdsid_AAP11702.1	TACAGAGTACCATATGGAAGAGCAATATAACGGACGTGTTGTTGTGATGGGGAAAACACC	complement(4726655..4727161)
MBC4051_3	2.19497	2.19497	1.1342	up	D	D	D	D	D	D	I	BC_4276	1-hydroxy-2-methyl-2-(E)-butenyl 4-diphosphate synthase ///4-hydroxy-3-methylbut-2-en-1-yl diphosphate synthase [Source:UniProtKB/Swiss-Prot;Acc:Q818H8]///4-hydroxy-3-methylbut-2-en-1-yl diphosphate synthase	AAP11190	cbiO	GO:0051539|GO:0005506|GO:0046429|GO:0016114|GO:0055114	bce:BC4276	1206621	AE016877	NC_004722	lcl|AE016877.1_cdsid_AAP11190.1	CCCAACTGCAGATGGTATGGTTGAGAGCGCGCTACATCATATTAAAATTTTAGAGGACTT	4221841..4222953
MBC3332_3	2.19487	2.19487	1.13414	up	D	D	D	D	D	D		BC_3535	IG hypothetical 17116 [Source:UniProtKB/TrEMBL;Acc:Q81AM7]///IG hypothetical 17116	AAP10469			bce:BC3535	1205880	AE016877	NC_004722	lcl|AE016877.1_cdsid_AAP10469.1	GCCCTGCTTGCTGATTTCGGGGATCAAATACATATTGCGAAGGTAAATGATCGATATGTA	3502971..3504062
MBC658_2	2.19311	2.19311	1.13298	up	D	D	D	D	D	D		BC_0781	hypothetical protein ///Putative uncharacterized protein [Source:UniProtKB/TrEMBL;Acc:Q81HM3]	AAP07772			bce:BC0781	1203132	AE016877	NC_004722	lcl|AE016877.1_cdsid_AAP07772.1	TGAAATTAAAAAGAATGGTGAAGTTGTTTGGGATTCCCACGCAACGACTTGCGTCAATTG	complement(765656..766168)
MBC2657_3	2.19242	2.19242	1.13252	up	N	D	D	D	D	D		BC_2838	Putative uncharacterized protein [Source:UniProtKB/TrEMBL;Acc:Q81CD4]///hypothetical protein	AAP09789			bce:BC2838	1205186	AE016877	NC_004722	lcl|AE016877.1_cdsid_AAP09789.1	CGACAATTGCTGAATATAACTGCTCGGCAAGAGAATTAAAACTAAGAACACGTGCTGGCA	2803452..2803775
MBC3454_1	2.18999	2.18999	1.13092	up	D	D	D	D	D	D	R	BC_3663	Transporter, Drug/Metabolite Exporter family ///drug/metabolite exporter family protein///"Transporter, Drug/Metabolite Exporter family [Source:UniProtKB/TrEMBL;Acc:Q812Z0]"	AAP10592		GO:0016020	bce:BC3663	1206008	AE016877	NC_004722	lcl|AE016877.1_cdsid_AAP10592.1	ATTGCCTTTACAATCGGTATTCCAAAAATCGGTTCTGGCTTAGCAACTATTCTTGGTGCA	3630946..3631854
MBC362_3	2.1899	2.1899	1.13087	up	D	D	D	D	D	C	R	BC_0436	Permease [Source:UniProtKB/TrEMBL;Acc:Q81IF2]///permease///Permease	AAP07476			bce:BC0436	1202789	AE016877	NC_004722	lcl|AE016877.1_cdsid_AAP07476.1	AATTATGGGTCCGGTATTAGTCGGTGTTACAACCCAATTAACAGGAAAAACAAACGCTGG	complement(423488..424771)
MBC956_1	2.18774	2.18774	1.12944	up	D	D	D	D	D	D	R	BC_1085	Metal-dependent hydrolase ///metal-dependent hydrolase///Metal-dependent hydrolase [Source:UniProtKB/TrEMBL;Acc:Q81GV0]	AAP08072		GO:0016787	bce:BC1085	1203434	AE016877	NC_004722	lcl|AE016877.1_cdsid_AAP08072.1	TCATGTTGCAGATATTGGGGTATTGCAATATGCGAGATTAATTACGAGCGCGACAACAAG	1071324..1072058
MBC4882_1	2.18732	2.18732	1.12917	up	D	D	D	D	D	D	R	BC_5161	CAPG protein [Source:UniProtKB/TrEMBL;Acc:Q815I9]///CAPG protein ///CAPG protein	AAP12026		GO:0016740	bce:BC5161	1207501	AE016877	NC_004722	lcl|AE016877.1_cdsid_AAP12026.1	CACGTTACACGCCATGTTTATCTGTGAAGAATTGGTTGTACCGCACTTTTTTACGGATGA	complement(5059476..5059988)
[truncated: 121 more rows]

## Sheet: Down-regulated genes
ProbeName	FC (abs) ([p30] vs [c30])	FC ([p30] vs [c30])	Log FC ([p30] vs [c30])	Regulation ([p30] vs [c30])	Water-3	Water-2	Water-1	EEC-3	EEC-2	EEC-1	COG	GeneSymbols	Description	Accessions	Associated Gene Name	GO_Avadis_	KEGG ID	EntrezGene ID	ENA _Genbank_ ID	RefSeq DNA ID	TargetID	Sequence	ChromosomalLocation
[truncated: 1,007 more rows]

[truncated: 1 more sheets: COD]
